# Supplementary material for: Crystal structure of bis­[2-(benzo­thia­zol-2-yl)phenolato-κ2 N,O]copper(II)
Source: Acta Crystallogr E Crystallogr Commun. 2015 Aug 22;71(Pt 9):m173–4. doi: 10.1107/S2056989015015303 (PMC4555420; doi:10.1107/S2056989015015303)
Supplement: Supplementary file 1 [file e-71-0m173-sup1.cif]

##############################################################################
#                                                                            #
# This CIF contains the data in a paper accepted for publication in          #
# Acta Crystallographica Section E. It conforms to the requirements of       #
# Notes for Authors for Acta Crystallographica Section E, and has been       #
# peer reviewed under the auspices of the IUCr Commission on Journals.       #
#                                                                            #
# Full details of the Crystallographic Information File format               #
# are given in the paper "The Crystallographic Information File (CIF):       #
# a New Standard Archive File for Crystallography" by S. R. Hall, F. H.      #
# Allen and I. D. Brown [Acta Cryst. (1991), A47, 655-685].                  #
#                                                                            #
# The current version of the core CIF dictionary is obtainable from          #
# ftp://ftp.iucr.org/pub/cif_core.dic.                                       #
#                                                                            #
# Software is freely available for graphical display of the structure(s)     #
# in this CIF. For information consult the CIF software page                 #
# http://www.iucr.org/resources/cif/software.                                #
#                                                                            #
# This file may be used for bona fide research purposes within the           #
# scientific community so long as proper attribution is given to the journal # 
# article from which it was obtained.                                        #
#                                                                            #
##############################################################################
data_I
_audit_creation_method     SHELXL-2013
_chemical_name_systematic
;
bis[2-(benzothiazol-2-yl)phenolato-\k^2^<i>N</i>,<i>O</i>]copper(II)
;
_chemical_name_common     ?
_chemical_formula_moiety     'C26 H16 Cu N2 O2 S2'
_chemical_formula_sum     'C26 H16 Cu N2 O2 S2'
_chemical_formula_iupac     '[Cu (C13 H8 N O S)2]'
_chemical_formula_weight     516.07
_chemical_melting_point     ?
_shelx_space_group_comment
;
The symmetry employed for this shelxl refinement is uniquely defined
by the following loop, which should always be used as a source of
symmetry information in preference to the above space-group names.
They are only intended as comments.
;
_space_group_crystal_system     monoclinic
_space_group_name_H-M_alt     'P 21/n'
_space_group_name_Hall     '-P 2yn'
loop_
    _space_group_symop_operation_xyz
    'x, y, z'
    '-x+1/2, y+1/2, -z+1/2'
    '-x, -y, -z'
    'x-1/2, -y-1/2, z-1/2'
_cell_length_a     7.8177(17)
_cell_length_b     21.195(5)
_cell_length_c     12.495(3)
_cell_angle_alpha     90
_cell_angle_beta     91.077(2)
_cell_angle_gamma     90
_cell_volume     2070.1(8)
_cell_formula_units_Z     4
_cell_measurement_reflns_used     1300
_cell_measurement_theta_min     3.05
_cell_measurement_theta_max     18.70
_cell_measurement_temperature     296(2)
_exptl_crystal_description     block
_exptl_crystal_colour     green
_exptl_crystal_size_max     0.08
_exptl_crystal_size_mid     0.06
_exptl_crystal_size_min     0.05
_exptl_crystal_density_diffrn     1.656
_exptl_crystal_density_meas     ?
_exptl_crystal_density_method     ?
_exptl_crystal_F_000     1052
_exptl_absorpt_coefficient_mu     1.286
_exptl_absorpt_correction_type     multi-scan
_exptl_absorpt_process_details
;
(SADABS; Bruker, 2002)
;
_shelx_estimated_absorpt_T_min     ?
_shelx_estimated_absorpt_T_max     ?
_exptl_absorpt_correction_T_min     0.902
_exptl_absorpt_correction_T_max     0.925
_exptl_special_details     ?
_diffrn_ambient_temperature     296(2)
_diffrn_radiation_type     MoK\a
_diffrn_radiation_wavelength     0.71073
_diffrn_measurement_device_type     'Bruker SMART CCD area-detector'
_diffrn_measurement_method     '\f and \w scans'
_diffrn_detector_area_resol_mean     ?
_diffrn_reflns_number     21140
_diffrn_reflns_av_R_equivalents     0.1489
_diffrn_reflns_theta_min     1.892
_diffrn_reflns_theta_max     25.498
_diffrn_reflns_theta_full     25.242
_diffrn_measured_fraction_theta_max     1.000
_diffrn_measured_fraction_theta_full     1.000
_diffrn_reflns_limit_h_min     -9
_diffrn_reflns_limit_h_max     9
_diffrn_reflns_limit_k_min     -25
_diffrn_reflns_limit_k_max     25
_diffrn_reflns_limit_l_min     -15
_diffrn_reflns_limit_l_max     15
_refine_special_details     ?
_reflns_number_total     3855
_reflns_number_gt     2045
_reflns_threshold_expression     'I > 2\s(I)'
_refine_ls_structure_factor_coef     Fsqd
_refine_ls_matrix_type     full
_refine_ls_R_factor_all     0.1660
_refine_ls_R_factor_gt     0.0857
_refine_ls_wR_factor_gt     0.1942
_refine_ls_wR_factor_ref     0.2243
_refine_ls_goodness_of_fit_ref     1.083
_refine_ls_restrained_S_all     1.083
_refine_ls_number_reflns     3855
_refine_ls_number_parameters     298
_refine_ls_number_restraints     0
_refine_ls_hydrogen_treatment     constr
_refine_ls_weighting_scheme     calc
_refine_ls_weighting_details
             'w=1/[\s^2^(Fo^2^)+(0.0651P)^2^+14.3316P] where P=(Fo^2^+2Fc^2^)/3'
_atom_sites_solution_hydrogens     geom
_atom_sites_solution_primary     ?
_atom_sites_solution_secondary     ?
_refine_ls_shift/su_max     0.002
_refine_ls_shift/su_mean     0.000
_refine_diff_density_max     0.975
_refine_diff_density_min     -1.213
_refine_ls_extinction_method     none
_refine_ls_extinction_coef     .
loop_
    _atom_type_symbol
    _atom_type_description
    _atom_type_scat_dispersion_real
    _atom_type_scat_dispersion_imag
    _atom_type_scat_source
    'C' 'C' 0.0033 0.0016
                         'International Tables Vol C Tables 4.2.6.8 and 6.1.1.4'
    'H' 'H' 0.0000 0.0000
                         'International Tables Vol C Tables 4.2.6.8 and 6.1.1.4'
    'N' 'N' 0.0061 0.0033
                         'International Tables Vol C Tables 4.2.6.8 and 6.1.1.4'
    'O' 'O' 0.0106 0.0060
                         'International Tables Vol C Tables 4.2.6.8 and 6.1.1.4'
    'S' 'S' 0.1246 0.1234
                         'International Tables Vol C Tables 4.2.6.8 and 6.1.1.4'
    'Cu' 'Cu' 0.3201 1.2651
                         'International Tables Vol C Tables 4.2.6.8 and 6.1.1.4'
_computing_data_collection
;
SMART (Bruker, 2002)
;
_computing_cell_refinement
;
SAINT (Bruker, 2002)
;
_computing_data_reduction
;
SAINT (Bruker, 2002)
;
_computing_structure_solution
;
SHELXS2013 (Sheldrick, 2008)
;
_computing_structure_refinement
;
SHELXL2013 (Sheldrick, 2015)
;
_computing_molecular_graphics
;
Ortep-3 for Windows (Farrugia, 2012)
;
_computing_publication_material
;
publCIF (Westrip, 2010)
;
loop_
    _atom_site_type_symbol
    _atom_site_label
    _atom_site_fract_x
    _atom_site_fract_y
    _atom_site_fract_z
    _atom_site_U_iso_or_equiv
    _atom_site_adp_type
    _atom_site_calc_flag
    _atom_site_occupancy
    _atom_site_disorder_assembly
    _atom_site_disorder_group
    Cu Cu1 0.05754(17) 0.25058(6) 0.87875(8) 0.0412(4) Uani d 1 . .
    N N2 0.1275(10) 0.2275(3) 0.7303(5) 0.0320(18) Uani d 1 . .
    C C3 0.2057(13) 0.1712(4) 0.7036(7) 0.040(2) Uani d 1 . .
    C C4 0.2656(13) 0.1241(5) 0.7711(8) 0.042(2) Uani d 1 . .
    H H4 0.2553 0.1287 0.8447 0.050 Uiso calc 1 . .
    C C5 0.3393(14) 0.0711(5) 0.7315(9) 0.050(3) Uani d 1 . .
    H H5 0.3784 0.0397 0.7778 0.060 Uiso calc 1 . .
    C C6 0.3563(15) 0.0639(5) 0.6218(10) 0.057(3) Uani d 1 . .
    H H6 0.4056 0.0272 0.5955 0.069 Uiso calc 1 . .
    C C7 0.3018(16) 0.1096(5) 0.5514(9) 0.056(3) Uani d 1 . .
    H H7 0.3172 0.1052 0.4782 0.068 Uiso calc 1 . .
    C C8 0.2228(13) 0.1630(5) 0.5931(7) 0.042(3) Uani d 1 . .
    S S9 0.1445(4) 0.22811(13) 0.52567(19) 0.0492(7) Uani d 1 . .
    C C10 0.0888(13) 0.2633(4) 0.6462(7) 0.041(3) Uani d 1 . .
    C C11 0.0162(13) 0.3243(5) 0.6463(7) 0.042(2) Uani d 1 . .
    C C12 -0.0326(13) 0.3561(4) 0.7415(7) 0.041(2) Uani d 1 . .
    C C13 -0.0964(14) 0.4177(5) 0.7335(8) 0.048(3) Uani d 1 . .
    H H13 -0.1232 0.4395 0.7955 0.058 Uiso calc 1 . .
    C C14 -0.1203(15) 0.4465(5) 0.6363(9) 0.051(3) Uani d 1 . .
    H H14 -0.1662 0.4870 0.6329 0.062 Uiso calc 1 . .
    C C15 -0.0770(16) 0.4161(5) 0.5440(9) 0.058(3) Uani d 1 . .
    H H15 -0.0936 0.4357 0.4780 0.070 Uiso calc 1 . .
    C C16 -0.0096(16) 0.3572(5) 0.5493(8) 0.057(3) Uani d 1 . .
    H H16 0.0210 0.3376 0.4860 0.069 Uiso calc 1 . .
    O O17 -0.0164(10) 0.3307(3) 0.8372(5) 0.0496(19) Uani d 1 . .
    N N18 0.1264(10) 0.2750(3) 1.0266(5) 0.0340(19) Uani d 1 . .
    C C19 0.2058(13) 0.3322(4) 1.0571(7) 0.040(2) Uani d 1 . .
    C C20 0.2587(14) 0.3789(5) 0.9866(8) 0.048(3) Uani d 1 . .
    H H20 0.2450 0.3738 0.9131 0.057 Uiso calc 1 . .
    C C21 0.3307(15) 0.4321(5) 1.0281(9) 0.054(3) Uani d 1 . .
    H H21 0.3648 0.4640 0.9819 0.064 Uiso calc 1 . .
    C C22 0.3545(15) 0.4401(6) 1.1372(11) 0.066(4) Uani d 1 . .
    H H22 0.4041 0.4771 1.1631 0.079 Uiso calc 1 . .
    C C23 0.3056(16) 0.3940(5) 1.2079(9) 0.056(3) Uani d 1 . .
    H H23 0.3249 0.3988 1.2811 0.068 Uiso calc 1 . .
    C C24 0.2262(13) 0.3397(5) 1.1673(7) 0.044(3) Uani d 1 . .
    S S25 0.1515(4) 0.27492(13) 1.23252(18) 0.0478(7) Uani d 1 . .
    C C26 0.0923(12) 0.2389(4) 1.1125(7) 0.038(2) Uani d 1 . .
    C C27 0.0203(13) 0.1783(4) 1.1113(7) 0.039(2) Uani d 1 . .
    C C28 -0.0212(13) 0.1443(5) 1.0149(7) 0.039(2) Uani d 1 . .
    C C29 -0.0817(13) 0.0823(5) 1.0220(8) 0.047(3) Uani d 1 . .
    H H29 -0.1032 0.0591 0.9600 0.056 Uiso calc 1 . .
    C C30 -0.1096(16) 0.0555(5) 1.1211(9) 0.059(3) Uani d 1 . .
    H H30 -0.1487 0.0142 1.1251 0.071 Uiso calc 1 . .
    C C31 -0.0805(16) 0.0889(5) 1.2129(9) 0.059(3) Uani d 1 . .
    H H31 -0.1069 0.0712 1.2786 0.070 Uiso calc 1 . .
    C C32 -0.0128(15) 0.1482(5) 1.2087(8) 0.057(3) Uani d 1 . .
    H H32 0.0121 0.1692 1.2724 0.068 Uiso calc 1 . .
    O O33 -0.0039(10) 0.1691(3) 0.9204(5) 0.053(2) Uani d 1 . .
loop_
    _atom_site_aniso_label
    _atom_site_aniso_U_11
    _atom_site_aniso_U_22
    _atom_site_aniso_U_33
    _atom_site_aniso_U_12
    _atom_site_aniso_U_13
    _atom_site_aniso_U_23
    Cu1 0.0658(9) 0.0340(6) 0.0238(5) -0.0022(7) 0.0006(5) 0.0018(5)
    N2 0.049(5) 0.028(4) 0.019(3) 0.000(4) -0.005(3) 0.003(3)
    C3 0.049(7) 0.038(6) 0.032(5) -0.004(5) 0.009(5) 0.006(4)
    C4 0.039(6) 0.043(6) 0.043(6) 0.005(5) -0.001(5) 0.001(5)
    C5 0.052(8) 0.047(7) 0.051(7) 0.002(6) 0.004(6) 0.008(5)
    C6 0.057(9) 0.037(6) 0.078(9) -0.001(5) 0.019(7) -0.010(6)
    C7 0.075(9) 0.045(7) 0.049(7) -0.013(6) 0.011(6) -0.008(5)
    C8 0.045(7) 0.044(6) 0.038(5) -0.005(5) 0.006(5) 0.001(4)
    S9 0.069(2) 0.0508(16) 0.0282(12) -0.0052(14) 0.0067(12) 0.0016(11)
    C10 0.049(6) 0.039(7) 0.034(5) -0.011(5) -0.001(4) 0.008(4)
    C11 0.047(7) 0.040(6) 0.038(5) -0.007(5) -0.005(5) 0.006(4)
    C12 0.049(7) 0.036(6) 0.037(5) -0.012(5) -0.013(5) 0.010(4)
    C13 0.064(8) 0.034(6) 0.045(6) 0.004(5) -0.012(5) -0.005(5)
    C14 0.064(8) 0.030(6) 0.059(7) -0.002(5) -0.010(6) 0.005(5)
    C15 0.079(9) 0.046(7) 0.049(7) 0.005(6) -0.010(6) 0.020(5)
    C16 0.081(9) 0.061(8) 0.030(5) -0.019(7) -0.007(5) 0.012(5)
    O17 0.073(5) 0.045(4) 0.030(4) 0.007(4) -0.001(3) -0.001(3)
    N18 0.054(5) 0.029(4) 0.019(3) 0.009(4) -0.003(3) 0.004(3)
    C19 0.048(7) 0.033(5) 0.037(5) 0.003(5) -0.018(5) -0.003(4)
    C20 0.054(7) 0.045(6) 0.044(6) -0.015(5) 0.004(5) -0.002(5)
    C21 0.055(8) 0.049(7) 0.057(7) -0.013(6) -0.014(6) 0.007(5)
    C22 0.059(9) 0.045(7) 0.093(10) 0.001(6) -0.025(8) -0.014(7)
    C23 0.075(9) 0.051(7) 0.043(6) 0.015(6) -0.007(6) -0.015(5)
    C24 0.051(7) 0.039(6) 0.041(6) 0.011(5) -0.016(5) -0.010(4)
    S25 0.070(2) 0.0490(15) 0.0244(12) 0.0134(14) -0.0030(12) -0.0009(11)
    C26 0.042(6) 0.044(7) 0.027(5) 0.006(5) 0.001(4) 0.000(4)
    C27 0.049(7) 0.031(5) 0.038(5) 0.004(5) 0.005(5) 0.010(4)
    C28 0.044(7) 0.039(6) 0.034(5) 0.002(5) 0.010(5) 0.007(4)
    C29 0.051(7) 0.040(6) 0.050(6) -0.009(5) 0.004(5) -0.002(5)
    C30 0.069(9) 0.044(7) 0.065(8) 0.007(6) 0.021(7) 0.022(6)
    C31 0.081(10) 0.051(7) 0.044(7) 0.003(6) 0.020(6) 0.024(5)
    C32 0.078(9) 0.060(8) 0.034(6) 0.011(7) 0.012(6) 0.011(5)
    O33 0.084(6) 0.048(4) 0.028(4) -0.016(4) 0.003(4) -0.001(3)
_geom_special_details
;
All e.s.d.'s (except the e.s.d. in the dihedral angle between two l.s. planes)
are estimated using the full covariance matrix. The cell e.s.d.'s are taken
into account individually in the estimation of e.s.d.'s in distances, angles
and torsion angles; correlations between e.s.d.'s in cell parameters are only
used when they are defined by crystal symmetry. An approximate (isotropic)
treatment of cell e.s.d.'s is used for estimating e.s.d.'s involving l.s.
planes.
;
loop_
    _geom_bond_atom_site_label_1
    _geom_bond_atom_site_label_2
    _geom_bond_site_symmetry_2
    _geom_bond_distance
    _geom_bond_publ_flag
    Cu1 O17 . 1.864(7) ?
    Cu1 O33 . 1.869(7) ?
    Cu1 N18 . 1.983(7) ?
    Cu1 N2 . 2.004(7) ?
    N2 C10 . 1.326(11) ?
    N2 C3 . 1.385(11) ?
    C3 C4 . 1.383(13) ?
    C3 C8 . 1.401(12) ?
    C4 C5 . 1.359(14) ?
    C4 H4 . 0.9300 ?
    C5 C6 . 1.388(14) ?
    C5 H5 . 0.9300 ?
    C6 C7 . 1.372(15) ?
    C6 H6 . 0.9300 ?
    C7 C8 . 1.395(14) ?
    C7 H7 . 0.9300 ?
    C8 S9 . 1.723(10) ?
    S9 C10 . 1.743(10) ?
    C10 C11 . 1.413(13) ?
    C11 C16 . 1.409(13) ?
    C11 C12 . 1.425(13) ?
    C12 O17 . 1.316(10) ?
    C12 C13 . 1.402(13) ?
    C13 C14 . 1.369(13) ?
    C13 H13 . 0.9300 ?
    C14 C15 . 1.370(15) ?
    C14 H14 . 0.9300 ?
    C15 C16 . 1.355(15) ?
    C15 H15 . 0.9300 ?
    C16 H16 . 0.9300 ?
    N18 C26 . 1.347(11) ?
    N18 C19 . 1.412(11) ?
    C19 C24 . 1.392(12) ?
    C19 C20 . 1.393(13) ?
    C20 C21 . 1.359(14) ?
    C20 H20 . 0.9300 ?
    C21 C22 . 1.383(15) ?
    C21 H21 . 0.9300 ?
    C22 C23 . 1.377(16) ?
    C22 H22 . 0.9300 ?
    C23 C24 . 1.397(14) ?
    C23 H23 . 0.9300 ?
    C24 S25 . 1.706(11) ?
    S25 C26 . 1.738(9) ?
    C26 C27 . 1.404(13) ?
    C27 C32 . 1.403(12) ?
    C27 C28 . 1.434(13) ?
    C28 O33 . 1.301(10) ?
    C28 C29 . 1.401(13) ?
    C29 C30 . 1.383(14) ?
    C29 H29 . 0.9300 ?
    C30 C31 . 1.363(15) ?
    C30 H30 . 0.9300 ?
    C31 C32 . 1.365(15) ?
    C31 H31 . 0.9300 ?
    C32 H32 . 0.9300 ?
loop_
    _geom_angle_atom_site_label_1
    _geom_angle_atom_site_label_2
    _geom_angle_atom_site_label_3
    _geom_angle_site_symmetry_1
    _geom_angle_site_symmetry_3
    _geom_angle
    _geom_angle_publ_flag
    O17 Cu1 O33 . . 147.0(3) ?
    O17 Cu1 N18 . . 95.7(3) ?
    O33 Cu1 N18 . . 92.7(3) ?
    O17 Cu1 N2 . . 93.1(3) ?
    O33 Cu1 N2 . . 96.2(3) ?
    N18 Cu1 N2 . . 148.4(3) ?
    C10 N2 C3 . . 113.4(8) ?
    C10 N2 Cu1 . . 122.1(6) ?
    C3 N2 Cu1 . . 124.2(6) ?
    C4 C3 N2 . . 128.5(8) ?
    C4 C3 C8 . . 118.3(9) ?
    N2 C3 C8 . . 113.3(8) ?
    C5 C4 C3 . . 121.1(9) ?
    C5 C4 H4 . . 119.5 ?
    C3 C4 H4 . . 119.5 ?
    C4 C5 C6 . . 120.0(10) ?
    C4 C5 H5 . . 120.0 ?
    C6 C5 H5 . . 120.0 ?
    C7 C6 C5 . . 121.4(10) ?
    C7 C6 H6 . . 119.3 ?
    C5 C6 H6 . . 119.3 ?
    C6 C7 C8 . . 118.0(10) ?
    C6 C7 H7 . . 121.0 ?
    C8 C7 H7 . . 121.0 ?
    C7 C8 C3 . . 121.3(9) ?
    C7 C8 S9 . . 128.5(8) ?
    C3 C8 S9 . . 110.1(7) ?
    C8 S9 C10 . . 90.7(5) ?
    N2 C10 C11 . . 127.5(9) ?
    N2 C10 S9 . . 112.6(7) ?
    C11 C10 S9 . . 119.9(7) ?
    C16 C11 C10 . . 120.3(9) ?
    C16 C11 C12 . . 116.6(10) ?
    C10 C11 C12 . . 123.2(8) ?
    O17 C12 C13 . . 118.3(9) ?
    O17 C12 C11 . . 122.9(9) ?
    C13 C12 C11 . . 118.8(9) ?
    C14 C13 C12 . . 121.4(10) ?
    C14 C13 H13 . . 119.3 ?
    C12 C13 H13 . . 119.3 ?
    C13 C14 C15 . . 120.3(10) ?
    C13 C14 H14 . . 119.8 ?
    C15 C14 H14 . . 119.8 ?
    C16 C15 C14 . . 119.6(10) ?
    C16 C15 H15 . . 120.2 ?
    C14 C15 H15 . . 120.2 ?
    C15 C16 C11 . . 123.2(11) ?
    C15 C16 H16 . . 118.4 ?
    C11 C16 H16 . . 118.4 ?
    C12 O17 Cu1 . . 130.5(6) ?
    C26 N18 C19 . . 111.3(7) ?
    C26 N18 Cu1 . . 122.7(6) ?
    C19 N18 Cu1 . . 125.9(6) ?
    C24 C19 C20 . . 120.9(9) ?
    C24 C19 N18 . . 114.1(8) ?
    C20 C19 N18 . . 125.0(8) ?
    C21 C20 C19 . . 118.4(10) ?
    C21 C20 H20 . . 120.8 ?
    C19 C20 H20 . . 120.8 ?
    C20 C21 C22 . . 121.6(11) ?
    C20 C21 H21 . . 119.2 ?
    C22 C21 H21 . . 119.2 ?
    C23 C22 C21 . . 120.8(11) ?
    C23 C22 H22 . . 119.6 ?
    C21 C22 H22 . . 119.6 ?
    C22 C23 C24 . . 118.6(10) ?
    C22 C23 H23 . . 120.7 ?
    C24 C23 H23 . . 120.7 ?
    C19 C24 C23 . . 119.7(10) ?
    C19 C24 S25 . . 110.2(7) ?
    C23 C24 S25 . . 130.0(8) ?
    C24 S25 C26 . . 91.7(4) ?
    N18 C26 C27 . . 126.6(8) ?
    N18 C26 S25 . . 112.7(7) ?
    C27 C26 S25 . . 120.8(7) ?
    C32 C27 C26 . . 119.2(9) ?
    C32 C27 C28 . . 117.3(9) ?
    C26 C27 C28 . . 123.5(8) ?
    O33 C28 C29 . . 118.5(9) ?
    O33 C28 C27 . . 122.2(9) ?
    C29 C28 C27 . . 119.3(8) ?
    C30 C29 C28 . . 120.0(10) ?
    C30 C29 H29 . . 120.0 ?
    C28 C29 H29 . . 120.0 ?
    C31 C30 C29 . . 120.9(11) ?
    C31 C30 H30 . . 119.5 ?
    C29 C30 H30 . . 119.5 ?
    C30 C31 C32 . . 120.3(10) ?
    C30 C31 H31 . . 119.9 ?
    C32 C31 H31 . . 119.9 ?
    C31 C32 C27 . . 122.0(10) ?
    C31 C32 H32 . . 119.0 ?
    C27 C32 H32 . . 119.0 ?
    C28 O33 Cu1 . . 131.1(6) ?
loop_
    _geom_hbond_atom_site_label_D
    _geom_hbond_atom_site_label_H
    _geom_hbond_atom_site_label_A
    _geom_hbond_site_symmetry_A
    _geom_hbond_distance_DH
    _geom_hbond_distance_HA
    _geom_hbond_distance_DA
    _geom_hbond_angle_DHA
    C4 H4 O33 . 0.93 2.41 2.997(12) 121.0
    C7 H7 O17 4_665 0.93 2.59 3.305(13) 134
    C20 H20 O17 . 0.93 2.42 3.000(13) 121
    C23 H23 O33 4_666 0.93 2.61 3.303(13) 132
_shelx_hkl_file
;
   1   0   0    0.07    0.12
   1   0   0   -0.25    0.12
  -1   0   0    0.27    0.18
  -1   0   0   -0.06    0.10
   2   0   0   49.39    1.71
  -2   0   0   50.14    1.88
   2   0   0   51.81    1.69
  -2   0   0   49.11    1.72
  -3   0   0   -0.38    0.43
   3   0   0    0.12    0.51
  -3   0   0    1.04    0.77
   3   0   0   -0.26    0.49
   4   0   0    2.33    0.68
   4   0   0    1.81    0.67
  -4   0   0    1.71    0.57
  -4   0   0    2.92    1.06
  -5   0   0    0.16    0.66
  -5   0   0    2.46    1.31
   5   0   0   -0.42    0.84
   5   0   0    0.15    0.85
   6   0   0    0.69    1.01
   6   0   0    3.16    1.14
  -6   0   0   -0.52    1.64
  -6   0   0   -0.22    0.86
   7   0   0   -2.76    1.00
   7   0   0   -0.61    1.16
  -7   0   0   -1.84    1.72
   8   0   0   -0.24    1.24
   8   0   0   -0.95    1.22
  -8   0   0   -2.27    1.83
   9   0   0   -1.13    1.34
  -9   0   0   -2.98    1.91
   9   0   0   -0.15    1.43
  10   0   0   -1.66    1.56
 -10   0   0   -2.09    2.30
   0  -1   0   -0.79    0.04
   0  -1   0   -0.75    0.04
   0   1   0   -0.70    0.04
   0   1   0   -0.75    0.04
  -1  -1   0   -0.11    0.10
   1  -1   0    0.12    0.15
   1  -1   0    0.10    0.12
  -1  -1   0    0.10    0.17
  -1   1   0   -0.32    0.19
   1   1   0   -0.01    0.14
   1   1   0   -0.03    0.14
  -1   1   0   -0.05    0.13
   2  -1   0  160.24    4.81
  -2  -1   0  159.07    5.08
   2  -1   0  154.41    4.90
  -2  -1   0  166.28    5.02
  -2   1   0  156.47    5.11
  -2   1   0  155.04    5.04
   2   1   0  161.16    4.86
   2   1   0  154.90    4.89
  -3  -1   0    0.42    0.70
   3  -1   0   -0.02    0.50
  -3  -1   0    0.43    0.46
   3  -1   0   -0.41    0.47
   3   1   0   -0.24    0.52
   3   1   0    0.38    0.52
  -3   1   0    0.29    0.81
  -3   1   0   -0.25    0.43
  -4  -1   0    2.51    0.92
   4  -1   0    1.37    0.64
   4  -1   0    1.61    0.64
  -4  -1   0    1.44    0.55
  -4   1   0    1.58    0.56
   4   1   0    0.68    0.66
   4   1   0    1.72    0.67
  -4   1   0    3.83    1.08
   5  -1   0   -0.81    0.82
  -5  -1   0    1.14    1.26
   5  -1   0    0.26    0.83
  -5  -1   0   -1.03    0.63
   5   1   0    0.37    0.90
  -5   1   0    1.06    1.35
  -5   1   0    0.80    0.73
   5   1   0    0.73    0.83
   6  -1   0    0.24    1.04
   6  -1   0    0.22    1.01
  -6  -1   0   -0.42    1.51
   6   1   0   -0.79    1.07
  -6   1   0   -1.24    1.62
  -6   1   0   -0.73    0.91
   6   1   0    0.00    1.01
   7  -1   0   -0.72    1.09
   7  -1   0   -2.57    1.12
  -7  -1   0    1.26    1.79
  -7   1   0   -1.60    1.73
   7   1   0    0.09    1.20
   7   1   0   -1.00    1.09
   8  -1   0   -1.24    1.19
  -8  -1   0   -0.69    1.81
   8  -1   0    0.88    1.28
  -8   1   0   -0.10    1.85
   8   1   0   -0.01    1.26
   8   1   0   -0.50    1.24
  -9  -1   0   -2.63    1.92
   9  -1   0    0.05    1.42
   9   1   0   -0.78    1.38
   9   1   0   -1.97    1.31
  10  -1   0   -2.04    1.60
 -10  -1   0    0.81    2.29
 -10   1   0    0.57    2.48
   0   2   0  491.43   15.52
   0   2   0  517.96   14.99
   0   2   0  511.97   15.70
  -1  -2   0    0.01    0.19
   1  -2   0   -0.05    0.19
  -1  -2   0   -0.16    0.12
   1   2   0    0.17    0.16
  -1   2   0    0.11    0.17
  -1   2   0    0.19    0.22
   1   2   0    0.08    0.19
   2  -2   0   53.28    1.69
  -2  -2   0   50.94    1.75
  -2  -2   0   52.46    1.88
   2  -2   0   49.26    1.80
   2   2   0   50.72    1.76
   2   2   0   51.46    1.79
  -2   2   0   49.14    1.95
  -2   2   0   51.76    1.81
  -3  -2   0    0.30    0.45
  -3  -2   0    1.30    0.68
   3  -2   0    0.60    0.52
   3  -2   0   -0.26    0.43
  -3   2   0    0.21    0.46
   3   2   0    0.79    0.56
  -3   2   0    0.06    0.79
   3   2   0    0.35    0.51
  -4  -2   0    1.20    0.56
   4  -2   0    1.18    0.64
  -4  -2   0    1.52    0.86
   4  -2   0    1.75    0.61
  -4   2   0    1.84    1.02
   4   2   0    0.71    0.68
  -4   2   0    1.18    0.60
   4   2   0    1.52    0.65
   5  -2   0   -0.08    0.81
  -5  -2   0   -0.22    0.67
  -5  -2   0   -1.31    1.14
   5  -2   0   -0.67    0.79
   5   2   0   -0.03    0.84
  -5   2   0   -0.15    0.75
   5   2   0    0.25    0.93
  -5   2   0   -0.42    1.33
   6  -2   0   -0.48    0.99
   6  -2   0   -0.06    1.03
  -6  -2   0    0.76    1.49
   6   2   0   -1.09    1.07
   6   2   0    0.82    1.03
  -6   2   0   -1.34    1.57
  -6   2   0   -0.42    0.92
   7  -2   0    0.20    1.12
  -7  -2   0   -1.47    1.56
   7  -2   0   -1.20    1.06
   7   2   0   -0.38    1.18
   7   2   0   -1.25    1.11
  -7   2   0    1.97    1.78
   8  -2   0   -0.70    1.20
  -8  -2   0   -0.96    1.83
   8  -2   0   -0.33    1.22
   8   2   0   -0.60    1.27
  -8   2   0    0.16    1.83
   8   2   0    0.18    1.21
  -9  -2   0   -0.24    2.00
   9  -2   0   -1.41    1.36
   9   2   0    0.53    1.38
   9   2   0   -1.19    1.36
  -9   2   0   -3.58    2.02
 -10  -2   0   -0.11    2.30
  10  -2   0   -0.30    1.65
 -10   2   0   -1.95    2.41
   0  -3   0   -0.16    0.12
   0   3   0    0.15    0.13
   0   3   0   -0.03    0.15
   0   3   0   -0.23    0.14
  -1  -3   0    0.15    0.20
   1  -3   0    0.18    0.23
   1   3   0    0.13    0.25
  -1   3   0    0.18    0.28
   1   3   0    0.12    0.20
   1   3   0    0.12    0.24
  -1   3   0   -0.02    0.23
  -2  -3   0  937.96   29.72
  -2  -3   0  954.41   29.49
   2  -3   0  961.91   28.79
   2   3   0  954.58   28.73
  -2   3   0 1000.00   29.80
   2   3   0  969.44   28.46
  -2   3   0  942.14   29.51
   3  -3   0    0.10    0.40
   3  -3   0    0.41    0.55
  -3  -3   0    0.02    0.61
  -3  -3   0    0.71    0.43
  -3   3   0    0.17    0.49
   3   3   0    0.49    0.57
  -3   3   0    0.29    0.77
   3   3   0    0.75    0.51
  -4  -3   0   12.51    1.20
   4  -3   0   13.33    0.99
   4  -3   0   12.41    0.94
  -4  -3   0    9.98    0.86
   4   3   0   12.15    1.05
  -4   3   0   11.87    1.28
   4   3   0   12.46    1.06
  -4   3   0   13.72    1.01
  -5  -3   0   -0.04    1.10
  -5  -3   0   -0.21    0.67
   5  -3   0   -0.23    0.80
   5  -3   0    1.53    0.86
  -5   3   0   -0.51    1.30
   5   3   0    0.32    0.86
  -5   3   0   -0.40    0.77
   5   3   0    1.08    0.94
   6  -3   0   -1.18    0.97
  -6  -3   0    0.12    1.36
   6  -3   0   -1.44    0.92
   6   3   0   -0.69    1.01
  -6   3   0   -0.69    0.94
  -6   3   0    0.26    1.60
   6   3   0   -1.44    1.08
  -7  -3   0   -0.98    1.58
   7  -3   0   -1.16    1.06
   7  -3   0   -0.92    1.07
  -7   3   0   -0.71    1.73
   7   3   0   -1.62    1.07
   7   3   0    0.98    1.24
  -8  -3   0    1.74    1.86
   8  -3   0   -0.72    1.18
   8   3   0    0.73    1.33
  -8   3   0   -1.65    1.91
   8   3   0   -0.12    1.23
   9  -3   0    1.37    1.38
  -9  -3   0   -3.95    1.93
   9   3   0    0.02    1.32
  -9   3   0   -0.01    2.23
   9   3   0    0.30    1.42
  10  -3   0   -3.65    1.57
 -10  -3   0   -1.29    2.31
  10   3   0   -1.01    1.62
 -10   3   0    1.96    2.50
   0  -4   0    1.60    0.23
   0   4   0    1.09    0.27
   0   4   0    1.01    0.26
   0   4   0    1.24    0.22
  -1  -4   0   -0.01    0.28
   1  -4   0    0.54    0.32
   1   4   0    0.10    0.35
   1   4   0   -0.52    0.24
   1   4   0    0.09    0.33
  -1   4   0   -0.07    0.32
  -1   4   0    0.06    0.37
  -2  -4   0   14.46    0.77
   2  -4   0   14.62    0.92
  -2  -4   0   14.07    0.97
   2   4   0   15.08    0.83
  -2   4   0   14.58    0.90
   2   4   0   14.56    0.95
  -2   4   0   14.91    1.08
   3  -4   0    0.45    0.52
  -3  -4   0   -0.31    0.41
  -3  -4   0   -0.30    0.56
   3   4   0   -0.22    0.55
   3   4   0   -0.20    0.48
  -3   4   0    1.25    0.73
  -3   4   0   -0.24    0.46
  -4  -4   0  102.05    3.50
   4  -4   0  107.90    3.58
  -4  -4   0  106.11    3.76
   4   4   0  104.39    3.49
  -4   4   0  102.34    3.61
  -4   4   0  105.92    3.90
   4   4   0  102.68    3.57
   5  -4   0    0.59    0.78
   5  -4   0    0.49    0.88
  -5  -4   0    1.23    0.73
  -5  -4   0    0.46    1.12
  -5   4   0    0.51    0.83
   5   4   0    0.20    0.86
   5   4   0   -0.94    0.92
  -5   4   0    0.66    1.42
   6  -4   0    0.47    0.98
   6  -4   0    0.26    1.00
  -6  -4   0    1.69    1.38
  -6   4   0   -0.73    1.69
  -6   4   0    1.97    1.05
   6   4   0    1.08    1.04
   6   4   0    0.71    1.10
   7  -4   0   -0.80    1.04
   7  -4   0   -0.70    1.09
  -7  -4   0    0.32    1.49
   7   4   0   -2.37    1.16
  -7   4   0   -2.13    1.81
   7   4   0   -1.54    1.05
   8  -4   0    0.24    1.22
  -8  -4   0   -0.68    1.68
   8   4   0    0.28    1.22
   8   4   0    0.67    1.33
   9  -4   0    0.32    1.34
  -9  -4   0   -4.07    1.84
   9   4   0   -1.24    1.45
  -9   4   0    0.68    2.16
 -10  -4   0   -1.90    2.29
  10  -4   0   -0.28    1.69
 -10   4   0   -2.49    2.45
  10   4   0    2.26    1.72
   0  -5   0   -0.23    0.29
   0   5   0    0.30    0.38
   0   5   0   -0.06    0.27
   0   5   0   -0.06    0.35
  -1  -5   0   -0.31    0.35
   1  -5   0    0.10    0.42
   1   5   0   -0.26    0.32
   1   5   0    0.17    0.41
  -1   5   0   -0.39    0.46
  -1   5   0   -0.13    0.40
   1   5   0   -0.28    0.41
   2  -5   0   18.33    1.04
  -2  -5   0   17.78    0.88
  -2  -5   0   17.16    1.08
  -2   5   0   16.05    1.15
   2   5   0   19.24    1.03
  -2   5   0   18.19    1.03
   2   5   0   18.89    0.89
  -3  -5   0    0.26    0.43
   3  -5   0    0.30    0.54
  -3  -5   0   -0.32    0.61
  -3   5   0   -0.29    0.51
  -3   5   0   -0.38    0.69
   3   5   0    0.40    0.52
   3   5   0    0.09    0.59
  -4  -5   0   34.18    1.78
   4  -5   0   37.53    1.68
  -4  -5   0   32.89    1.46
   4   5   0   35.37    1.72
  -4   5   0   34.42    2.00
  -4   5   0   33.78    1.63
   4   5   0   35.65    1.57
   5  -5   0   -0.55    0.82
  -5  -5   0    0.26    0.75
  -5  -5   0    0.58    1.10
   5  -5   0   -0.34    0.72
  -5   5   0    0.09    0.87
  -5   5   0   -0.85    1.36
   5   5   0    0.09    0.97
   5   5   0   -1.24    0.86
  -6  -5   0    2.11    1.35
   6  -5   0    1.08    1.05
   6  -5   0    1.98    0.97
  -6   5   0    2.63    1.73
   6   5   0    0.07    1.05
  -6   5   0    0.17    1.04
   6   5   0    2.59    1.17
  -7  -5   0   -0.33    1.39
   7  -5   0   -0.12    1.05
   7   5   0   -2.08    1.04
   7   5   0   -0.32    1.22
  -7   5   0   -0.29    1.75
   8  -5   0    2.27    1.34
  -8  -5   0    0.66    1.75
  -8   5   0   -0.94    1.90
   8   5   0    1.31    1.37
   8   5   0    1.72    1.23
  -9  -5   0    1.17    1.97
   9  -5   0    1.58    1.41
  -9   5   0   -0.13    2.14
   9   5   0   -0.07    1.45
  10  -5   0   -1.72    1.59
 -10  -5   0   -3.34    2.22
 -10   5   0   -0.07    2.47
  10   5   0   -0.12    1.67
   0  -6   0  182.61    5.85
   0   6   0  191.84    6.06
   0   6   0  192.08    6.13
   0   6   0  199.58    5.77
  -1  -6   0   -0.43    0.41
   1  -6   0    0.55    0.46
   1   6   0    0.04    0.38
   1   6   0   -0.50    0.47
  -1   6   0    0.20    0.53
  -1   6   0    0.13    0.48
   1   6   0    0.26    0.49
   2  -6   0    0.35    0.49
  -2  -6   0    0.10    0.43
  -2   6   0   -0.31    0.60
  -2   6   0    0.46    0.52
   2   6   0   -0.41    0.53
   2   6   0   -0.25    0.42
  -3  -6   0   -0.50    0.46
  -3  -6   0    0.00    0.62
   3  -6   0   -0.21    0.59
   3   6   0   -0.64    0.61
  -3   6   0   -0.40    0.72
  -3   6   0    0.51    0.59
   3   6   0    0.91    0.55
   4  -6   0  125.90    4.22
  -4  -6   0  128.09    4.17
  -4  -6   0  123.17    4.36
   4   6   0  118.84    4.23
  -4   6   0  127.21    4.47
   4   6   0  127.72    4.12
  -4   6   0  128.12    4.34
   5  -6   0   -0.14    0.92
  -5  -6   0   -0.88    1.06
  -5  -6   0   -0.80    0.79
  -5   6   0   -0.59    0.90
   5   6   0    1.06    0.89
   5   6   0   -2.11    0.92
  -5   6   0   -0.52    1.29
   6  -6   0    7.49    1.09
  -6  -6   0    7.97    1.48
   6  -6   0    4.64    1.17
   6   6   0    5.32    1.29
  -6   6   0    6.38    1.26
  -6   6   0    8.89    1.82
   6   6   0    6.27    1.16
   7  -6   0    0.33    1.04
  -7  -6   0    1.51    1.47
   7   6   0   -1.68    1.00
   7   6   0    0.53    1.21
  -7   6   0   -1.58    1.66
  -8  -6   0   -0.31    1.61
   8  -6   0    1.60    1.28
  -8   6   0    4.50    2.03
   8   6   0    2.17    1.36
  -9  -6   0   -1.63    1.82
   9  -6   0   -1.08    1.30
   9   6   0   -1.74    1.44
  -9   6   0    1.75    2.10
  10  -6   0   -0.54    1.55
 -10  -6   0   -0.54    2.39
  10   6   0    0.62    1.66
   0  -7   0    0.40    0.39
   0   7   0   -0.89    0.49
   0   7   0    0.43    0.35
   0   7   0    0.14    0.52
  -1  -7   0   -0.70    0.47
   1  -7   0    0.10    0.47
  -1   7   0   -0.07    0.52
   1   7   0    0.12    0.41
   1   7   0   -0.90    0.50
   1   7   0    0.06    0.49
  -1   7   0   -1.37    0.52
  -2  -7   0   67.52    2.33
   2  -7   0   65.45    2.34
   2   7   0   68.39    2.35
  -2   7   0   64.80    2.43
   2   7   0   67.32    2.19
  -2   7   0   66.82    2.43
   2   7   0   64.76    2.40
  -3  -7   0    0.22    0.53
  -3  -7   0    0.03    0.68
   3  -7   0    0.75    0.61
  -3   7   0   -0.37    0.59
   3   7   0   -0.05    0.52
  -3   7   0   -0.38    0.72
   3   7   0    0.23    0.65
  -4  -7   0   30.02    1.40
   4  -7   0   30.61    1.61
  -4  -7   0   26.11    1.70
  -4   7   0   30.11    1.91
   4   7   0   29.89    1.49
  -4   7   0   28.38    1.58
   4   7   0   29.09    1.64
  -5  -7   0   -0.32    1.08
   5  -7   0    0.50    0.94
  -5  -7   0    0.69    0.82
   5   7   0   -1.34    0.93
  -5   7   0   -0.95    0.95
  -5   7   0   -2.25    1.24
   5   7   0    0.57    0.94
  -6  -7   0    1.73    1.34
   6  -7   0    2.66    1.07
   6   7   0    4.02    1.12
  -6   7   0    3.30    1.17
   6   7   0    1.39    1.21
  -6   7   0    2.32    1.59
  -7  -7   0    0.13    1.36
   7  -7   0    0.75    1.02
   7   7   0    0.28    1.18
   7   7   0    1.17    1.08
  -7   7   0    0.37    1.64
   8  -7   0    1.93    1.27
  -8  -7   0    0.14    1.59
   8   7   0    0.55    1.37
   9  -7   0    0.70    1.36
  -9  -7   0    0.45    1.97
   9   7   0    1.57    1.49
  10  -7   0   -1.02    1.62
 -10   7   0   -0.06    2.38
  10   7   0   -0.17    1.63
   0  -8   0   14.89    0.81
   0   8   0   15.77    0.97
   0   8   0   16.00    1.00
   0   8   0   16.04    0.76
  -1  -8   0   -0.25    0.47
   1  -8   0   -0.15    0.44
  -1   8   0    0.16    0.53
  -1   8   0   -0.90    0.51
   1   8   0   -0.09    0.46
   1   8   0    0.39    0.40
   1   8   0    0.25    0.51
   2  -8   0    2.86    0.63
  -2  -8   0    2.74    0.52
   2   8   0    2.38    0.66
  -2   8   0    2.18    0.63
   2   8   0    2.76    0.47
   2   8   0    2.65    0.66
  -2   8   0    1.79    0.66
  -3  -8   0   -0.25    0.51
  -3  -8   0   -0.82    0.69
   3  -8   0    0.26    0.64
   3   8   0    0.25    0.53
  -3   8   0   -0.55    0.62
   3   8   0    0.23    0.70
  -3   8   0    0.00    0.76
  -4  -8   0    0.15    0.91
  -4  -8   0    2.00    0.77
   4  -8   0    3.44    0.88
   4   8   0    2.96    0.82
   4   8   0    1.71    0.92
  -4   8   0    1.70    0.88
  -4   8   0    4.56    1.10
  -5  -8   0    1.05    1.10
  -5  -8   0    0.69    0.87
   5  -8   0   -0.47    0.96
   5   8   0    0.26    1.01
  -5   8   0    0.63    1.30
  -5   8   0   -0.45    1.01
   5   8   0    2.13    0.99
  -6  -8   0    5.75    1.44
   6  -8   0    5.49    1.18
  -6   8   0    6.78    1.36
   6   8   0    6.40    1.21
   6   8   0    6.21    1.32
  -6   8   0    2.97    1.59
  -7  -8   0    0.58    1.34
   7  -8   0    0.74    1.11
  -7   8   0   -0.87    1.58
  -7   8   0   -0.47    1.22
   7   8   0    0.92    1.23
   8  -8   0   -0.28    1.17
  -8  -8   0    0.33    1.59
   8   8   0    0.78    1.29
  -8   8   0   -1.12    1.76
  -9  -8   0   -1.57    1.78
   9  -8   0    0.41    1.40
   9   8   0    0.36    1.52
   0  -9   0   -0.44    0.38
   0   9   0    0.27    0.35
   0   9   0   -0.40    0.47
   0   9   0    0.43    0.52
   1  -9   0   -0.22    0.47
  -1  -9   0   -0.28    0.49
  -1   9   0   -0.12    0.54
   1   9   0   -0.02    0.53
  -1   9   0   -0.37    0.53
   1   9   0    0.33    0.44
   1   9   0    0.88    0.50
  -2  -9   0   92.14    3.22
   2  -9   0   93.46    3.20
   2   9   0   96.46    3.31
   2   9   0   94.53    3.19
  -2   9   0   92.75    3.33
  -2   9   0   94.56    3.31
   2   9   0   93.54    3.04
  -3  -9   0   -0.95    0.75
  -3  -9   0   -0.54    0.53
   3  -9   0    0.34    0.68
  -3   9   0   -0.18    0.68
   3   9   0    0.65    0.72
   3   9   0    0.43    0.58
  -3   9   0    0.41    0.77
  -4  -9   0   16.48    1.24
   4  -9   0   14.38    1.22
  -4  -9   0   14.63    1.38
  -4   9   0   16.40    1.43
   4   9   0   16.19    1.26
   4   9   0   13.45    1.35
  -4   9   0   16.50    1.45
  -5  -9   0   -0.33    1.07
   5  -9   0   -0.64    0.91
  -5  -9   0    0.00    0.92
   5   9   0    0.90    0.97
   5   9   0   -1.10    1.00
  -5   9   0    0.07    1.26
  -5   9   0   -0.14    1.07
   6  -9   0    1.06    1.04
  -6  -9   0    0.38    1.27
  -6   9   0   -0.94    1.15
  -6   9   0   -3.50    1.37
   6   9   0    0.31    1.06
   6   9   0   -0.10    1.12
  -7  -9   0    0.23    1.35
   7  -9   0   -0.62    1.06
  -7   9   0    0.27    1.60
  -7   9   0   -0.01    1.21
   7   9   0   -0.95    1.13
  -8  -9   0    0.77    1.59
   8  -9   0   -1.08    1.11
   8   9   0    1.89    1.40
  -8   9   0    0.54    1.82
   9  -9   0   -2.23    1.37
  -9  -9   0   -0.76    1.76
   9   9   0    0.16    1.52
  -9   9   0    0.72    2.05
   0 -10   0  198.09    6.24
   0  10   0  202.62    6.57
   0  10   0  202.15    6.12
   0  10   0  201.56    6.47
  -1 -10   0    0.43    0.56
   1 -10   0    1.06    0.53
  -1  10   0    0.03    0.63
   1  10   0    0.95    0.61
  -1  10   0   -0.40    0.60
   1  10   0    0.20    0.52
  -2 -10   0   36.15    1.57
   2 -10   0   36.93    1.64
  -2  10   0   37.47    1.72
   2  10   0   38.53    1.72
   2  10   0   36.92    1.64
   2  10   0   36.20    1.44
  -2  10   0   35.74    1.71
  -3 -10   0    0.64    0.67
   3 -10   0   -0.16    0.72
  -3  10   0    0.54    0.77
   3  10   0   -0.09    0.81
   3  10   0   -1.00    0.60
  -3  10   0    0.57    0.83
  -4 -10   0    0.75    0.78
   4 -10   0    1.53    0.86
  -4 -10   0    0.41    0.98
  -4  10   0    1.40    1.04
   4  10   0    0.39    0.98
  -4  10   0    1.00    0.95
   4  10   0    1.63    0.82
   5 -10   0   -0.71    0.97
  -5 -10   0    0.18    0.98
  -5 -10   0    0.64    1.13
   5  10   0   -2.28    0.98
  -5  10   0    0.77    1.14
  -5  10   0   -0.27    1.20
   5  10   0    0.16    1.00
   6 -10   0    0.74    1.05
  -6 -10   0    0.45    1.22
   6  10   0   -0.11    1.10
  -6  10   0   -2.13    1.13
  -6  10   0   -0.17    1.35
  -7 -10   0    1.63    1.38
   7 -10   0    0.48    1.10
  -7  10   0   -2.32    1.46
  -7  10   0    0.26    1.24
   7  10   0   -0.54    1.17
   8 -10   0    0.71    1.16
  -8 -10   0   -1.16    1.52
   8  10   0   -2.30    1.21
  -9 -10   0   -2.10    1.76
   9 -10   0   -0.42    1.39
   9  10   0    1.16    1.51
  -9  10   0   -1.90    2.06
   0 -11   0    0.56    0.50
   0  11   0    0.57    0.43
   0  11   0    0.50    0.64
   0  11   0    0.52    0.64
   1 -11   0    1.63    0.61
  -1 -11   0    0.17    0.60
   1  11   0    0.64    0.65
   1  11   0   -0.56    0.49
  -1  11   0    0.11    0.67
  -1  11   0    1.00    0.70
   2 -11   0    6.91    0.86
  -2 -11   0    4.39    0.77
   2  11   0    4.87    0.87
   2  11   0    4.56    0.81
  -2  11   0    5.80    0.91
   2  11   0    5.33    0.69
  -2  11   0    4.55    0.85
   3 -11   0    0.05    0.75
  -3 -11   0   -0.62    0.71
   3  11   0   -0.92    0.81
  -3  11   0    1.13    0.91
  -3  11   0   -0.09    0.82
   3  11   0   -0.41    0.65
  -4 -11   0    2.23    1.11
   4 -11   0    4.03    1.04
  -4 -11   0    4.31    0.96
  -4  11   0    3.96    1.11
  -4  11   0    3.43    1.16
   4  11   0    6.54    0.94
   4  11   0    4.29    1.10
   5 -11   0    0.74    1.05
  -5 -11   0    0.23    1.14
  -5  11   0   -1.16    1.08
   5  11   0   -0.32    0.97
  -5  11   0    0.50    1.20
   5  11   0   -0.88    1.05
  -6 -11   0    6.20    1.42
   6 -11   0    7.48    1.27
  -6  11   0    7.91    1.43
   6  11   0    6.63    1.33
  -6  11   0    8.96    1.57
  -7 -11   0    0.70    1.42
   7 -11   0    0.68    1.12
   7  11   0   -0.24    1.18
  -7  11   0    1.22    1.53
  -7  11   0    1.14    1.32
  -8 -11   0   -0.29    1.50
   8 -11   0   -0.74    1.10
   8  11   0   -0.30    1.30
  -8  11   0    0.48    1.67
   9 -11   0   -0.19    1.36
  -9 -11   0   -0.60    1.79
   9  11   0   -1.23    1.42
  -9  11   0   -1.07    1.94
   0 -12   0  129.20    4.22
   0  12   0  133.09    4.45
   0  12   0  130.73    4.10
   0  12   0  129.39    4.51
  -1 -12   0   -0.39    0.62
   1 -12   0   -0.39    0.61
  -1 -12   0    0.26    0.53
   1  12   0   -0.76    0.69
  -1  12   0   -0.06    0.74
  -1  12   0   -1.07    0.70
   1  12   0   -0.21    0.54
  -2 -12   0   43.21    1.87
   2 -12   0   42.25    1.91
   2  12   0   40.37    1.88
   2  12   0   42.59    2.03
  -2  12   0   43.00    2.04
   2  12   0   46.25    1.74
  -2  12   0   40.14    2.04
  -3 -12   0    0.06    0.78
   3 -12   0   -0.67    0.89
  -3  12   0   -0.16    0.91
  -3  12   0   -1.80    0.88
   3  12   0    0.80    0.74
   3  12   0   -1.22    0.87
  -4 -12   0    3.02    0.97
  -4 -12   0    1.58    1.10
   4 -12   0    3.27    1.09
   4  12   0    2.36    1.06
  -4  12   0    2.54    1.11
   4  12   0    2.50    0.88
  -4  12   0    3.05    1.10
  -5 -12   0    0.70    1.19
   5 -12   0    0.50    1.00
  -5  12   0   -1.06    1.19
   5  12   0   -1.66    1.03
  -5  12   0    0.41    1.18
   6 -12   0   -0.14    1.03
  -6 -12   0    0.36    1.22
   6  12   0    1.29    1.15
  -6  12   0    2.39    1.30
  -6  12   0    2.55    1.34
   7 -12   0   -0.27    1.03
  -7 -12   0   -0.10    1.42
  -7  12   0   -0.54    1.47
  -7  12   0    0.29    1.41
   7  12   0    1.53    1.23
  -8 -12   0   -0.76    1.51
   8 -12   0    0.95    1.16
   8  12   0    0.07    1.34
  -9 -12   0    0.13    1.88
   9 -12   0    0.70    1.41
   9  12   0   -1.33    1.43
   0 -13   0    0.12    0.61
   0  13   0    0.38    0.79
   0  13   0    1.11    0.53
   0  13   0    0.49    0.79
   1 -13   0   -0.32    0.69
  -1 -13   0   -0.79    0.69
  -1 -13   0    0.06    0.57
   1  13   0    0.33    0.61
  -1  13   0    0.12    0.82
   1  13   0    0.30    0.78
  -1  13   0    0.82    0.86
   2 -13   0   20.39    1.47
  -2 -13   0   18.02    1.35
  -2  13   0   20.96    1.56
   2  13   0   19.70    1.58
  -2  13   0   20.31    1.57
   2  13   0   19.64    1.32
   2  13   0   19.14    1.38
   3 -13   0    1.41    0.90
  -3 -13   0   -1.49    0.81
  -3  13   0    0.94    0.98
   3  13   0    0.62    0.78
   3  13   0   -0.97    0.93
   3  13   0    0.83    0.98
  -3  13   0    0.13    0.98
  -4 -13   0    6.88    1.11
   4 -13   0    6.92    1.23
  -4 -13   0    6.31    1.30
  -4  13   0    8.19    1.32
   4  13   0    8.68    1.06
   4  13   0    7.00    1.34
  -4  13   0    5.84    1.27
  -5 -13   0    0.34    1.16
   5 -13   0    0.27    0.98
   5  13   0   -1.43    1.05
  -5  13   0   -1.06    1.18
  -5  13   0   -0.22    1.14
   6 -13   0    5.44    1.28
  -6 -13   0    3.97    1.32
   6  13   0    3.57    1.26
  -6  13   0    5.20    1.37
  -6  13   0    2.91    1.40
  -7 -13   0   -2.07    1.34
   7 -13   0   -1.65    1.04
  -7  13   0    0.61    1.45
   7  13   0   -0.42    1.21
  -7  13   0    0.56    1.55
  -8 -13   0   -0.55    1.61
   8 -13   0   -0.98    1.14
  -8  13   0    0.90    1.68
   8  13   0   -0.01    1.39
   9 -13   0   -0.49    1.36
  -9 -13   0   -0.99    1.92
   9  13   0   -1.13    1.51
   0 -14   0    6.11    0.86
   0  14   0    5.07    1.01
   0  14   0    5.39    1.05
   0  14   0    5.35    0.70
  -1 -14   0   -0.76    0.74
   1 -14   0   -0.71    0.77
  -1 -14   0   -0.33    0.60
  -1  14   0   -0.95    0.89
  -1  14   0   -0.47    0.87
   1  14   0    0.24    0.88
   1  14   0    0.52    0.66
  -2 -14   0    7.45    1.06
   2 -14   0    7.83    1.10
   2  14   0    6.83    1.14
  -2  14   0    5.90    1.16
  -2  14   0    8.72    1.16
   2  14   0    8.11    1.03
   3 -14   0    0.27    0.98
  -3 -14   0    0.04    0.88
   3  14   0   -2.00    0.91
  -3  14   0    0.12    1.00
   3  14   0   -1.17    1.01
   3  14   0    0.20    0.82
  -3  14   0   -0.36    1.00
   4 -14   0    8.36    1.25
  -4 -14   0    7.42    1.36
  -4 -14   0    8.68    1.19
  -4  14   0   10.57    1.42
   4  14   0    7.81    1.31
  -4  14   0    7.84    1.31
   5 -14   0    0.64    1.04
  -5 -14   0   -0.64    1.14
   5  14   0    0.23    1.08
  -5  14   0   -1.40    1.15
  -5  14   0   -0.36    1.14
  -6 -14   0    3.17    1.35
   6 -14   0    0.92    1.11
   6  14   0    4.13    1.30
  -6  14   0    4.34    1.40
  -6  14   0    1.89    1.37
  -7 -14   0    0.73    1.44
   7 -14   0    0.11    1.10
   7  14   0   -0.29    1.17
  -7  14   0    1.88    1.45
  -7  14   0    1.84    1.47
  -8 -14   0    2.46    1.71
   8 -14   0   -0.22    1.31
   8  14   0    1.93    1.41
   0 -15   0   -0.10    0.75
   0  15   0    0.43    0.92
   0  15   0    0.38    0.64
   0  15   0    1.06    0.98
  -1 -15   0   -0.23    0.70
   1 -15   0    1.80    0.87
  -1 -15   0   -0.11    0.83
   1  15   0    2.22    0.75
   1  15   0   -0.20    0.92
  -1  15   0   -1.55    0.94
  -1  15   0   -0.75    0.92
   2 -15   0    1.69    0.99
  -2 -15   0    2.12    0.97
   2  15   0    1.49    1.03
  -2  15   0    1.85    1.05
   2  15   0    1.78    0.91
  -2  15   0    2.50    1.07
   3 -15   0    1.55    1.05
  -3 -15   0    0.62    0.96
  -3  15   0    0.82    1.11
   3  15   0    1.39    0.93
   3  15   0    1.68    1.00
  -3  15   0    0.01    1.08
   3  15   0    0.27    1.08
   4 -15   0   23.86    1.88
  -4 -15   0   27.34    1.72
  -4 -15   0   23.25    2.01
  -4  15   0   24.20    1.98
   4  15   0   22.56    1.81
  -4  15   0   27.89    1.95
   5 -15   0    0.36    1.11
  -5 -15   0    0.97    1.19
  -5  15   0   -0.37    1.23
  -5  15   0    1.42    1.15
   5  15   0    0.76    1.14
   6 -15   0    4.42    1.26
  -6 -15   0    4.80    1.39
  -6  15   0    3.48    1.54
  -6  15   0    6.46    1.51
   6  15   0    3.60    1.32
   7 -15   0   -0.72    1.11
  -7 -15   0    0.79    1.46
   7  15   0   -1.25    1.17
  -7  15   0   -0.65    1.48
  -7  15   0    1.15    1.42
   8 -15   0   -0.80    1.22
  -8 -15   0   -0.64    1.69
   8  15   0   -0.63    1.38
  -8  15   0    0.36    1.66
   0 -16   0    2.34    0.87
   0  16   0    2.86    0.73
   0  16   0    3.27    1.07
  -1 -16   0    0.03    0.73
   1 -16   0   -0.17    0.91
  -1 -16   0   -0.80    0.87
   1  16   0    0.82    0.98
   1  16   0    0.09    0.76
  -1  16   0    0.30    1.02
  -1  16   0    1.24    1.01
  -2 -16   0    4.77    1.13
   2 -16   0    5.28    1.14
  -2 -16   0    3.37    0.81
   2  16   0    2.98    0.96
  -2  16   0    2.72    1.19
   2  16   0    2.87    1.14
  -2  16   0    4.02    1.15
  -3 -16   0    0.29    0.98
   3 -16   0    0.52    1.06
  -3  16   0    1.44    1.14
  -3  16   0    0.76    1.08
   3  16   0   -0.01    1.13
   3  16   0   -0.50    0.98
  -4 -16   0    1.63    1.20
  -4 -16   0    2.57    1.03
   4 -16   0    0.09    1.12
  -4  16   0    2.51    1.14
  -4  16   0    2.09    1.23
   4  16   0    2.05    1.12
  -5 -16   0    0.20    1.21
   5 -16   0    0.66    1.12
   5  16   0   -1.00    1.08
  -5  16   0    0.23    1.15
  -5  16   0    2.16    1.32
  -6 -16   0    0.76    1.32
   6 -16   0    2.32    1.27
   6  16   0    2.02    1.30
  -6  16   0    2.58    1.36
  -6  16   0    3.45    1.53
   7 -16   0    2.19    1.31
  -7 -16   0   -1.43    1.47
  -7  16   0    0.99    1.56
   7  16   0    1.44    1.31
  -7  16   0    0.05    1.39
   8 -16   0   -0.31    1.25
  -8 -16   0    0.55    1.73
   8  16   0   -0.48    1.41
   0 -17   0    1.24    0.90
   0  17   0    0.16    0.73
   0  17   0    0.60    1.04
  -1 -17   0   -1.04    0.79
  -1 -17   0    0.26    0.93
   1 -17   0    1.33    0.97
  -1  17   0    0.92    1.05
  -1  17   0    0.01    1.06
   1  17   0   -1.01    0.77
   1  17   0    0.43    1.06
   2 -17   0    1.55    1.09
  -2 -17   0    2.76    1.09
  -2 -17   0    1.91    0.80
  -2  17   0    2.94    1.23
   2  17   0    1.28    1.14
   2  17   0    3.32    1.00
  -2  17   0    1.22    1.06
   3 -17   0    1.36    1.10
  -3 -17   0    1.03    1.02
  -3  17   0    1.27    1.11
   3  17   0    0.21    1.13
   3  17   0    0.29    0.96
  -3  17   0    0.30    1.13
  -4 -17   0   13.85    1.36
  -4 -17   0   13.12    1.61
   4 -17   0   11.41    1.45
  -4  17   0   10.48    1.57
   4  17   0   11.09    1.45
  -4  17   0   14.78    1.54
   5 -17   0    0.84    1.12
  -5 -17   0   -0.72    1.20
  -5  17   0   -0.16    1.25
   5  17   0   -0.19    1.12
  -5  17   0   -0.79    1.13
  -6 -17   0    2.52    1.41
   6 -17   0    0.73    1.19
  -6  17   0    2.62    1.33
  -6  17   0    0.50    1.42
   6  17   0    1.85    1.25
   7 -17   0   -1.11    1.22
  -7 -17   0   -1.91    1.43
  -7  17   0    0.69    1.57
   7  17   0   -0.17    1.36
  -7  17   0    2.17    1.56
   8 -17   0    2.42    1.50
  -8 -17   0   -4.34    1.66
   8  17   0   -3.49    1.29
   0 -18   0    3.94    1.02
   0  18   0    2.36    1.16
  -1 -18   0   -0.31    0.85
  -1 -18   0    0.40    0.96
   1 -18   0    0.70    1.00
   1  18   0    1.08    0.85
  -1  18   0    0.21    1.07
   1  18   0   -0.31    1.07
  -1  18   0    0.33    1.05
  -2 -18   0   20.08    1.64
   2 -18   0   20.43    1.61
  -2  18   0   12.13    1.50
  -2  18   0   20.06    1.69
   2  18   0   18.89    1.65
   2  18   0   15.88    1.39
  -3 -18   0    0.45    1.00
   3 -18   0   -0.92    1.03
   3  18   0    0.40    0.97
   3  18   0    1.37    1.17
  -3  18   0   -1.14    1.04
  -3  18   0    1.57    1.14
  -4 -18   0    1.31    1.05
   4 -18   0    0.88    1.16
  -4 -18   0    0.59    1.22
   4  18   0    2.28    1.13
  -4  18   0    2.04    1.28
  -4  18   0    3.20    1.22
   5 -18   0    0.12    1.15
  -5 -18   0    1.14    1.31
  -5  18   0    1.85    1.36
   5  18   0   -0.61    1.16
  -5  18   0    0.80    1.16
  -6 -18   0    2.99    1.46
   6 -18   0    5.79    1.37
   6  18   0    2.84    1.34
  -6  18   0    3.87    1.38
  -6  18   0    2.21    1.50
  -7 -18   0    0.84    1.60
   7 -18   0    0.90    1.38
   7  18   0   -1.47    1.35
  -7  18   0    0.67    1.45
  -7  18   0   -1.07    1.60
   0 -19   0    0.02    0.96
   0 -19   0    1.09    0.95
   0  19   0   -1.23    1.05
  -1 -19   0    1.19    0.89
  -1 -19   0   -0.79    0.91
   1 -19   0    0.41    0.96
  -1  19   0   -1.16    0.99
   1  19   0    0.79    0.83
   1  19   0    0.79    1.07
  -1  19   0    0.70    1.17
  -2 -19   0    1.76    1.01
   2 -19   0    2.23    1.12
  -2  19   0    1.96    1.16
   2  19   0    0.67    0.94
   2  19   0   -0.05    1.10
  -2  19   0    1.63    1.09
   3 -19   0   -0.50    1.07
  -3 -19   0    0.67    1.06
   3  19   0   -0.04    1.01
   3  19   0    0.13    1.21
  -3  19   0    1.81    1.22
  -3  19   0    0.89    1.12
  -4 -19   0    4.73    1.19
   4 -19   0    5.44    1.40
  -4  19   0    5.80    1.35
   4  19   0    3.61    1.20
  -4  19   0    2.99    1.31
  -5 -19   0    0.50    1.34
   5 -19   0   -0.95    1.24
  -5  19   0    2.21    1.24
   5  19   0    0.29    1.23
  -5  19   0   -0.57    1.30
   6 -19   0    1.12    1.33
  -6 -19   0    1.78    1.49
  -6  19   0    0.55    1.55
  -6  19   0    0.85    1.32
   6  19   0   -0.17    1.30
  -7 -19   0   -1.50    1.47
   7 -19   0   -0.14    1.37
   7  19   0    0.89    1.45
  -7  19   0   -0.49    1.68
   0 -20   0    0.40    0.92
   0 -20   0    1.59    1.04
   0  20   0    1.14    1.14
   1 -20   0   -0.33    0.99
  -1 -20   0    1.07    0.98
   1  20   0    0.26    1.09
  -1  20   0    3.59    1.29
  -2 -20   0    7.66    1.27
   2 -20   0    7.21    1.34
   2  20   0    6.72    1.34
  -2  20   0    3.43    1.23
   2  20   0    6.06    1.13
  -2  20   0    6.29    1.40
  -3 -20   0   -0.30    1.04
   3 -20   0   -1.31    1.10
  -3  20   0   -2.15    1.19
   3  20   0    1.97    1.27
   3  20   0    0.33    1.01
  -3  20   0   -0.13    1.11
   4 -20   0    0.88    1.27
  -4  20   0    3.53    1.34
   4  20   0    2.42    1.21
  -4  20   0    1.17    1.23
  -5 -20   0   -0.77    1.31
   5 -20   0    0.38    1.27
   5  20   0    1.91    1.29
  -5  20   0   -0.64    1.35
  -5  20   0    4.80    1.35
   6 -20   0    0.37    1.42
  -6 -20   0   -1.81    1.44
  -6  20   0    1.45    1.39
   6  20   0   -0.27    1.31
  -6  20   0    2.36    1.71
   7 -20   0    0.14    1.44
  -7 -20   0    0.14    1.62
   7  20   0    0.61    1.49
  -7  20   0   -4.13    1.59
   0 -21   0    1.90    1.07
   0 -21   0   -1.22    0.89
   0  21   0   -0.33    1.10
   1 -21   0   -1.52    1.02
  -1 -21   0    0.70    1.04
   1  21   0    1.66    1.22
  -1  21   0   -1.39    1.19
   2 -21   0    2.34    1.22
  -2 -21   0    0.55    1.10
   2  21   0    2.17    1.02
  -2  21   0    1.79    1.14
   2  21   0   -0.06    1.19
  -2  21   0   -0.12    1.23
  -3 -21   0   -0.13    1.09
   3 -21   0    1.31    1.23
  -3  21   0    3.46    1.30
   3  21   0    2.16    1.09
  -3  21   0    0.70    1.19
   3  21   0   -0.71    1.22
   4 -21   0    9.30    1.59
   4  21   0    7.42    1.39
  -4  21   0    5.50    1.48
  -4  21   0   10.76    1.61
  -5 -21   0    0.40    1.42
   5 -21   0   -1.24    1.26
   5  21   0    0.15    1.20
  -5  21   0    1.55    1.44
  -5  21   0    2.54    1.28
  -6 -21   0    1.23    1.56
   6 -21   0    2.46    1.44
   6  21   0    3.87    1.48
  -6  21   0    2.48    1.49
  -6  21   0   -0.57    1.56
   0 -22   0    0.91    1.01
   0  22   0    1.16    1.23
  -1 -22   0   -0.84    1.09
   1 -22   0    0.76    1.13
   1  22   0    1.24    1.25
  -1  22   0   -1.04    1.27
   2 -22   0    0.82    1.21
  -2 -22   0   -0.18    1.06
   2  22   0    0.11    1.20
  -2  22   0    0.32    1.19
  -2  22   0    0.36    1.12
   3 -22   0   -0.06    1.26
  -3 -22   0    0.10    1.14
   3  22   0    0.19    1.07
  -3  22   0    0.10    1.28
  -3  22   0   -0.30    1.20
   3  22   0    0.19    1.26
   4 -22   0    2.00    1.38
  -4  22   0    2.86    1.43
   4  22   0    2.77    1.23
  -4  22   0    3.38    1.43
  -5 -22   0    0.42    1.44
   5 -22   0    0.76    1.41
  -5  22   0   -1.01    1.43
  -5  22   0    1.50    1.35
   5  22   0   -0.84    1.18
   6 -22   0   -0.85    1.49
  -6 -22   0    1.94    1.67
   6  22   0    0.41    1.37
  -6  22   0    2.51    1.79
  -6  22   0    3.14    1.53
   0 -23   0   -0.56    1.06
   0  23   0   -0.33    1.24
   1 -23   0    0.20    0.96
   1 -23   0   -1.05    1.23
  -1 -23   0   -0.27    1.12
   1  23   0   -0.12    1.16
  -1  23   0   -0.40    1.29
   2 -23   0   -2.75    1.14
  -2 -23   0    0.49    1.11
   2  23   0    0.39    1.28
  -2  23   0    2.12    1.36
   3 -23   0    0.99    1.34
  -3 -23   0   -0.41    1.16
   3  23   0   -1.01    1.31
  -3  23   0    3.08    1.37
  -3  23   0    0.91    1.28
   3  23   0   -0.57    1.11
   4 -23   0    1.78    1.43
  -4  23   0    0.08    1.31
   4  23   0    3.07    1.35
  -4  23   0    3.15    1.41
   5 -23   0    1.13    1.50
  -5 -23   0    2.23    1.59
  -5  23   0    1.85    1.64
  -5  23   0    0.52    1.39
   5  23   0    2.12    1.44
   0 -24   0    0.40    1.09
   0  24   0    0.65    1.34
  -1 -24   0    0.65    1.18
   1 -24   0    1.11    1.01
  -1  24   0    0.47    1.38
   1  24   0    1.94    1.29
   2 -24   0    1.30    1.31
  -2 -24   0    0.16    1.18
  -2  24   0    3.07    1.45
   2  24   0    1.32    1.32
  -3 -24   0   -0.97    1.20
   3 -24   0    0.31    1.32
   3  24   0   -1.99    1.34
  -3  24   0    1.10    1.32
   4 -24   0   -0.86    1.42
   4  24   0    2.70    1.36
  -4  24   0    3.19    1.52
  -4  24   0    1.18    1.46
  -5 -24   0    0.72    1.63
   5 -24   0   -2.84    1.44
  -5  24   0   -0.45    1.46
   5  24   0   -1.16    1.35
  -5  24   0   -0.69    1.58
   0 -25   0    0.00    1.12
   0  25   0    2.03    1.41
  -1 -25   0   -0.29    1.18
   1 -25   0    1.06    1.07
   1  25   0    1.36    1.30
  -1  25   0    1.51    1.40
   2 -25   0    0.13    1.01
  -2 -25   0    0.22    1.25
  -2  25   0    1.28    1.48
   2  25   0   -0.34    1.35
  -3 -25   0    0.84    1.34
   3 -25   0   -1.96    1.41
   3  25   0   -0.94    1.44
  -3  25   0    1.03    1.41
  -4 -25   0    1.97    1.55
   4 -25   0    1.13    1.47
  -4  25   0    3.64    1.65
   0 -26   0    3.07    1.39
   0  26   0    3.75    1.55
   1 -26   0   -0.26    1.11
  -1 -26   0   -0.34    1.26
  -1  26   0    0.84    1.48
   1  26   0    0.40    1.34
  -2 -26   0    2.33    1.39
   2 -26   0    1.77    1.15
   2  26   0    0.35    1.45
  -2  26   0    2.58    1.62
  -3  26   0    1.98    1.56
   3  26   0   -0.76    1.49
   0 -27   0   -0.21    1.26
   0  27   0    2.08    1.59
  -1 -27   0   -0.30    1.29
   1 -27   0    1.31    1.20
   1  27   0   -1.62    1.35
  -1  27   0   -0.78    1.47
   2 -27   0   -0.43    1.13
  -2 -27   0   -0.16    1.42
   2  27   0   -0.36    1.54
  -2  27   0    1.64    1.63
   0 -28   0   -0.86    1.34
   0  28   0    0.56    1.58
  10   0  -1   -2.04    1.58
 -10   0   1   -1.42    2.33
   9   0  -1   -0.27    1.40
  -9   0   1   -2.48    1.93
   8   0  -1   -3.02    1.16
   8   0  -1   -0.51    1.27
  -8   0   1   -1.87    1.75
  -7   0   1    2.64    1.78
   7   0  -1    2.71    1.23
   7   0  -1    4.05    1.26
  -6   0   1   -1.61    1.55
   6   0  -1    0.09    1.04
   6   0  -1   -1.89    0.99
   5   0  -1   11.38    1.16
  -5   0   1    8.78    0.78
   5   0  -1   11.61    1.11
  -5   0   1   11.03    1.63
  -4   0   1   -0.36    0.42
   4   0  -1    0.72    0.66
   4   0  -1   -0.20    0.65
  -4   0   1    0.24    0.98
  -3   0   1   14.58    0.74
   3   0  -1   16.35    1.01
   3   0  -1   16.18    0.94
  -3   0   1   17.74    1.35
   2   0  -1    0.47    0.47
  -2   0   1    0.71    0.63
   2   0  -1    0.49    0.40
   1   0  -1   41.91    1.39
   1   0  -1   45.18    1.35
  -1   0   1   40.00    1.45
   0   0  -1   -0.09    0.08
   0   0  -1    0.00    0.07
   0   0   1   -0.09    0.07
   1   0   1   93.17    2.88
  -1   0  -1   94.36    3.04
   1   0   1   97.08    2.88
  -1   0  -1   92.32    2.97
  -2   0  -1   -0.54    0.48
   2   0   1    0.77    0.40
   2   0   1    0.82    0.42
  -2   0  -1    1.11    0.54
   3   0   1   58.92    2.02
   3   0   1   55.31    1.98
  -3   0  -1   56.14    2.11
  -3   0  -1   56.01    2.22
  -4   0  -1    0.29    0.89
  -4   0  -1    0.10    0.61
   4   0   1    0.78    0.61
   4   0   1    0.43    0.63
  -5   0  -1   13.71    1.62
  -5   0  -1    8.84    1.06
   5   0   1   11.66    1.12
   5   0   1   13.84    1.11
  -6   0  -1   -1.30    1.56
   6   0   1    0.74    1.04
   6   0   1   -1.90    0.96
  -6   0  -1   -0.06    0.97
  -7   0  -1    1.56    1.76
   7   0   1    2.49    1.21
   7   0   1    0.69    1.09
  -8   0  -1   -4.46    1.78
   8   0   1    1.19    1.34
   8   0   1    0.12    1.22
   9   0   1   -0.52    1.37
   9   0   1    0.15    1.41
  -9   0  -1    0.08    2.03
 -10   0  -1    0.77    2.45
 -10  -1   1    0.38    2.29
  10  -1  -1   -1.55    1.59
  10   1  -1    0.15    1.63
 -10   1   1   -3.28    2.34
   9  -1  -1    0.47    1.42
  -9  -1   1    0.57    1.94
   9   1  -1   -2.97    1.33
  -9   1   1   -0.83    2.11
   9   1  -1   -0.58    1.39
   8  -1  -1    0.57    1.31
   8  -1  -1    1.61    1.27
  -8  -1   1   -0.36    1.85
   8   1  -1    1.43    1.27
   8   1  -1    0.34    1.28
  -8   1   1   -0.41    1.82
   7  -1  -1   -0.35    1.13
  -7  -1   1    2.06    1.73
   7  -1  -1   -0.43    1.11
  -7   1   1    0.31    1.69
   7   1  -1    2.80    1.22
   7   1  -1    0.51    1.18
   6  -1  -1   -0.12    1.01
   6  -1  -1   -0.11    1.03
  -6  -1   1    1.53    1.65
   6   1  -1    0.37    1.04
  -6   1   1    2.79    1.67
   6   1  -1    0.17    1.09
  -5  -1   1   13.44    1.58
   5  -1  -1    9.09    1.03
   5  -1  -1    8.93    1.09
  -5   1   1    8.77    0.81
  -5   1   1   11.04    1.61
   5   1  -1    8.40    1.09
   5   1  -1   11.55    1.18
   4  -1  -1    4.11    0.72
   4  -1  -1    5.04    0.80
  -4  -1   1    6.46    1.09
   4   1  -1    4.41    0.79
   4   1  -1    4.57    0.77
  -4   1   1    3.50    0.54
  -4   1   1    5.53    1.14
  -3  -1   1   43.01    1.88
   3  -1  -1   43.84    1.57
   3  -1  -1   40.23    1.68
  -3   1   1   41.45    1.96
   3   1  -1   44.23    1.64
   3   1  -1   43.33    1.70
  -3   1   1   41.35    1.52
  -2  -1   1   58.08    2.16
   2  -1  -1   60.06    1.92
   2  -1  -1   58.97    2.03
   2   1  -1   56.18    2.04
  -2   1   1   60.85    1.95
  -2   1   1   57.31    2.21
   2   1  -1   61.14    1.98
   1  -1  -1   71.94    2.33
  -1  -1   1   72.78    2.39
   1  -1  -1   76.90    2.26
   1   1  -1   74.50    2.33
  -1   1   1   73.73    2.35
   1   1  -1   76.78    2.30
  -1   1   1   73.35    2.41
   0  -1  -1    0.14    0.07
   0  -1   1    0.11    0.09
   0  -1  -1    0.11    0.09
   0   1   1    0.10    0.08
   0   1  -1    0.20    0.09
   0   1   1    0.05    0.09
   0   1  -1   -0.02    0.10
  -1  -1  -1   33.08    1.15
  -1  -1  -1   30.63    1.17
   1  -1   1   35.42    1.11
   1  -1   1   34.57    1.10
   1   1   1   35.82    1.07
   1   1   1   37.27    1.13
  -1   1  -1   32.78    1.20
  -1   1  -1   29.10    1.15
  -2  -1  -1  124.89    4.10
   2  -1   1  123.71    3.95
  -2  -1  -1  127.62    4.12
   2  -1   1  129.52    3.90
  -2   1  -1  124.56    4.13
   2   1   1  123.89    3.91
   2   1   1  126.70    3.94
  -2   1  -1  129.63    4.13
   3  -1   1   11.07    0.81
  -3  -1  -1    9.93    0.89
  -3  -1  -1    9.71    0.92
   3  -1   1   11.45    0.85
   3   1   1   10.52    0.87
   3   1   1   12.34    0.79
  -3   1  -1    9.92    0.99
  -3   1  -1    8.93    0.79
   4  -1   1    8.15    0.82
  -4  -1  -1    7.80    0.86
  -4  -1  -1    7.22    1.06
   4  -1   1    8.60    0.82
   4   1   1    6.82    0.83
  -4   1  -1    6.70    0.81
   4   1   1    7.61    0.75
  -4   1  -1    8.00    1.16
   5  -1   1   14.95    1.17
  -5  -1  -1   11.11    1.11
   5  -1   1   11.84    1.15
  -5  -1  -1   13.40    1.52
  -5   1  -1   11.75    1.15
  -5   1  -1   14.80    1.71
   5   1   1   12.66    1.18
   5   1   1   14.46    1.14
   6  -1   1    0.65    1.00
  -6  -1  -1   -0.44    0.92
   6  -1   1    0.47    1.03
  -6  -1  -1    1.10    1.55
   6   1   1   -0.53    1.04
  -6   1  -1    1.68    1.01
   6   1   1   -0.80    0.93
  -6   1  -1    1.20    1.66
  -7  -1  -1    3.11    1.79
   7  -1   1    4.12    1.21
   7  -1   1    1.96    1.19
  -7   1  -1    0.91    1.86
   7   1   1    0.81    1.17
   7   1   1    1.87    1.11
   8  -1   1   -1.22    1.18
  -8  -1  -1   -1.37    1.84
   8  -1   1    0.68    1.29
   8   1   1   -1.30    1.20
  -8   1  -1    0.72    1.92
   8   1   1    0.81    1.34
   9  -1   1   -0.80    1.35
  -9  -1  -1    0.79    2.11
   9   1   1    1.97    1.42
   9   1   1   -0.40    1.37
  -9   1  -1   -1.45    2.09
  10  -1   1    0.30    1.69
 -10  -1  -1   -3.49    2.22
 -10   1  -1    1.47    2.69
  10  -2  -1   -2.75    1.54
 -10  -2   1    0.96    2.35
  10   2  -1   -3.56    1.42
  -9  -2   1    0.57    2.04
   9  -2  -1   -2.88    1.36
   9   2  -1    0.65    1.45
   9   2  -1   -0.90    1.34
  -9   2   1    0.03    2.16
   8  -2  -1   -0.26    1.17
   8  -2  -1   -1.35    1.23
  -8  -2   1    1.69    1.93
   8   2  -1   -1.21    1.23
   8   2  -1   -0.70    1.27
  -8   2   1    1.32    2.00
   7  -2  -1    1.96    1.14
  -7  -2   1    0.93    1.70
   7  -2  -1    3.80    1.18
   7   2  -1    4.78    1.33
  -7   2   1    1.07    1.74
   7   2  -1    1.47    1.17
   6  -2  -1   -0.58    1.00
   6  -2  -1   -0.75    1.01
  -6  -2   1    1.01    1.54
   6   2  -1   -0.43    1.09
  -6   2   1   -0.17    1.59
   6   2  -1   -2.06    1.01
   5  -2  -1    8.11    1.00
  -5  -2   1    9.55    1.45
   5  -2  -1   11.43    1.16
  -5   2   1   11.38    1.61
   5   2  -1    9.31    1.17
  -5   2   1    7.81    0.83
   5   2  -1    8.95    1.15
  -4  -2   1    4.79    0.99
   4  -2  -1    5.64    0.68
   4  -2  -1    4.32    0.78
   4   2  -1    5.13    0.84
  -4   2   1    5.82    1.10
  -4   2   1    3.42    0.56
   4   2  -1    4.10    0.80
  -3  -2   1    4.56    0.78
   3  -2  -1    5.24    0.64
  -3   2   1    4.31    0.87
  -3   2   1    4.78    0.50
   3   2  -1    5.48    0.68
   2  -2  -1  236.30    7.06
  -2  -2   1  234.79    7.45
   2  -2  -1  231.83    7.24
   2   2  -1  239.84    7.16
   2   2  -1  236.02    7.24
  -2   2   1  239.04    7.42
  -2   2   1  234.96    7.50
  -1  -2   1   32.21    1.15
   1  -2  -1   31.07    1.11
   1   2  -1   34.88    1.10
   1   2  -1   32.01    1.12
  -1   2   1   33.25    1.11
  -1   2   1   32.02    1.18
   0  -2   1    1.39    0.16
   0  -2  -1    1.72    0.20
   0  -2  -1    1.47    0.13
   0   2  -1    1.39    0.17
   0   2  -1    1.59    0.19
   0   2   1    1.58    0.15
   0   2   1    1.41    0.17
   1  -2   1   48.73    1.57
  -1  -2  -1   47.82    1.64
   1  -2   1   48.09    1.52
  -1   2  -1   47.94    1.60
   1   2   1   47.65    1.61
  -1   2  -1   48.16    1.66
   1   2   1   50.83    1.58
  -2  -2  -1  117.27    3.92
   2  -2   1  121.52    3.81
  -2  -2  -1  121.43    3.93
   2  -2   1  126.88    3.71
   2   2   1  123.50    3.79
   2   2   1  117.85    3.72
  -2   2  -1  113.48    3.96
  -2   2  -1  121.05    3.96
  -3  -2  -1   41.93    1.69
  -3  -2  -1   41.04    1.77
   3  -2   1   42.10    1.64
   3  -2   1   44.49    1.57
  -3   2  -1   42.45    1.70
   3   2   1   43.79    1.68
  -3   2  -1   43.54    1.90
   3   2   1   42.31    1.56
   4  -2   1    0.65    0.63
  -4  -2  -1    1.83    0.84
  -4  -2  -1    0.18    0.65
   4  -2   1    0.03    0.59
   4   2   1    0.18    0.60
  -4   2  -1    1.63    1.00
  -4   2  -1    0.72    0.63
   4   2   1    0.13    0.63
   5  -2   1    8.71    1.00
  -5  -2  -1    8.66    1.05
  -5  -2  -1    8.28    1.38
   5  -2   1    8.28    1.02
   5   2   1    9.78    1.11
  -5   2  -1   11.04    1.63
  -5   2  -1    9.00    1.07
   5   2   1   10.21    1.00
   6  -2   1   -0.76    1.00
   6  -2   1    0.33    0.98
  -6  -2  -1    0.63    1.43
  -6  -2  -1    0.68    0.93
   6   2   1    0.27    1.07
   6   2   1   -0.56    0.93
  -6   2  -1    0.59    1.03
  -6   2  -1   -0.18    1.63
   7  -2   1   -0.89    1.09
  -7  -2  -1    0.10    1.62
   7  -2   1    1.69    1.15
  -7   2  -1    0.44    1.73
   7   2   1    0.69    1.18
   7   2   1    1.94    1.13
   8  -2   1    0.52    1.25
  -8  -2  -1    0.60    1.87
   8  -2   1    0.42    1.29
   8   2   1   -1.21    1.19
  -8   2  -1   -1.73    1.93
   8   2   1   -0.72    1.27
   9  -2   1    1.94    1.39
  -9   2  -1    1.40    2.26
   9   2   1   -0.02    1.40
 -10  -2  -1   -0.05    2.41
  10  -2   1   -0.61    1.65
 -10   2  -1   -3.35    2.42
 -10  -3   1   -0.93    2.13
  10  -3  -1   -2.60    1.61
 -10   3   1   -1.32    2.37
  10   3  -1    2.96    1.74
   9  -3  -1    0.24    1.42
  -9  -3   1    1.26    2.04
   9   3  -1    1.29    1.49
   9   3  -1   -0.09    1.34
  -9   3   1   -0.82    2.14
  -8  -3   1   -0.17    1.78
   8  -3  -1   -1.57    1.16
   8   3  -1   -0.05    1.27
   8   3  -1   -0.56    1.21
  -8   3   1    1.03    2.02
   7  -3  -1    1.26    1.11
  -7  -3   1    1.64    1.62
   7  -3  -1    0.57    1.16
  -7   3   1    2.57    1.90
   7   3  -1   -1.48    1.10
   7   3  -1    0.03    1.24
  -6  -3   1    1.50    1.46
   6  -3  -1    0.24    1.05
   6  -3  -1   -0.63    0.96
   6   3  -1    1.42    1.14
  -6   3   1    0.65    1.69
  -6   3   1    0.13    0.89
   6   3  -1   -1.00    1.06
   5  -3  -1    7.32    0.92
   5  -3  -1    5.96    1.04
  -5  -3   1    7.42    1.34
  -5   3   1    9.10    1.59
   5   3  -1    6.32    1.06
  -5   3   1    5.57    0.82
   5   3  -1    6.54    1.11
  -4  -3   1   11.39    1.16
   4  -3  -1   14.02    1.04
   4  -3  -1   12.07    0.91
   4   3  -1   11.79    1.04
  -4   3   1   12.02    0.89
   4   3  -1   12.55    1.00
  -4   3   1   14.10    1.39
   3  -3  -1   49.85    1.89
  -3  -3   1   49.05    2.01
   3  -3  -1   51.22    1.70
  -3   3   1   49.69    2.13
  -3   3   1   50.58    1.81
   3   3  -1   49.45    1.88
   3   3  -1   48.49    1.88
   2  -3  -1   42.87    1.60
  -2  -3   1   41.93    1.68
   2   3  -1   41.74    1.59
  -2   3   1   42.23    1.78
   2   3  -1   43.64    1.58
  -2   3   1   43.86    1.56
   1  -3  -1   16.29    0.72
  -1  -3   1   16.34    0.73
   1   3  -1   17.56    0.64
   1   3  -1   15.53    0.70
   1   3  -1   17.96    0.72
  -1   3   1   16.71    0.80
  -1   3   1   16.93    0.71
   0  -3  -1    4.64    0.33
   0  -3  -1    2.79    0.23
   0   3  -1    3.12    0.26
   0   3   1    3.60    0.26
   0   3  -1    3.88    0.29
   0   3  -1    3.50    0.30
   0   3   1    3.92    0.30
   1  -3   1   24.29    0.92
  -1  -3  -1   23.31    0.94
   1   3   1   24.95    0.95
  -1   3  -1   23.13    0.93
   1   3   1   25.88    0.94
  -1   3  -1   24.82    0.99
  -2  -3  -1  148.28    4.87
   2  -3   1  154.23    4.60
   2  -3   1  149.71    4.74
  -2  -3  -1  151.92    4.87
  -2   3  -1  154.45    4.94
   2   3   1  148.38    4.64
  -2   3  -1  149.42    4.90
   2   3   1  155.11    4.72
   3  -3   1   11.90    0.88
  -3  -3  -1    7.59    0.78
  -3  -3  -1    5.65    0.67
   3  -3   1    8.41    0.67
  -3   3  -1    6.39    0.72
   3   3   1    8.58    0.69
   3   3   1    6.24    0.73
  -3   3  -1    6.22    0.88
  -4  -3  -1    0.29    0.66
   4  -3   1    1.82    0.61
  -4  -3  -1    2.07    0.85
   4  -3   1    1.29    0.65
   4   3   1    1.28    0.59
  -4   3  -1    0.83    0.67
   4   3   1    2.10    0.74
  -4   3  -1    0.17    0.98
  -5  -3  -1   17.70    1.55
   5  -3   1   19.01    1.32
   5  -3   1   17.57    1.44
  -5  -3  -1   14.86    1.31
  -5   3  -1   19.05    1.81
  -5   3  -1   18.60    1.43
   5   3   1   17.05    1.37
   5   3   1   18.11    1.33
  -6  -3  -1    3.02    1.44
   6  -3   1    1.09    0.99
  -6  -3  -1    4.71    1.05
   6  -3   1    3.25    1.08
   6   3   1    0.38    1.07
   6   3   1    2.75    1.05
  -6   3  -1    1.84    1.68
  -6   3  -1    0.39    1.09
   7  -3   1    2.72    1.12
  -7  -3  -1    3.36    1.66
   7  -3   1    4.80    1.25
   7   3   1    6.11    1.34
  -7   3  -1    0.28    1.76
   7   3   1    2.85    1.14
   8  -3   1    2.30    1.31
  -8  -3  -1   -3.56    1.63
  -8   3  -1   -2.85    1.89
   8   3   1    0.23    1.21
   8   3   1    1.61    1.37
   9  -3   1    0.65    1.34
  -9  -3  -1    0.65    2.01
   9   3   1    2.77    1.52
  -9   3  -1   -3.31    2.19
 -10  -3  -1   -2.97    2.33
  10  -3   1   -1.32    1.66
 -10   3  -1   -0.82    2.42
  10   3   1    0.01    1.62
 -10  -4   1   -2.51    2.17
  10  -4  -1   -1.95    1.61
  10   4  -1   -0.25    1.74
   9  -4  -1    3.12    1.50
  -9  -4   1    0.22    1.97
  -9   4   1    1.36    2.16
   9   4  -1   -0.12    1.44
   9   4  -1   -3.75    1.24
  -8  -4   1    1.31    1.79
   8  -4  -1   -1.02    1.20
  -8   4   1    0.44    1.92
   8   4  -1    0.60    1.34
   8   4  -1   -1.98    1.18
   7  -4  -1    5.26    1.13
   7  -4  -1    5.31    1.24
  -7  -4   1    3.76    1.66
   7   4  -1    3.81    1.22
  -7   4   1    1.91    1.87
   7   4  -1    4.78    1.38
   6  -4  -1    1.09    0.94
  -6  -4   1    2.31    1.47
   6  -4  -1    3.41    1.16
   6   4  -1    1.78    1.14
  -6   4   1    1.98    1.72
   6   4  -1    2.14    1.10
  -6   4   1    2.12    0.98
  -5  -4   1   18.82    1.63
   5  -4  -1   17.83    1.46
   5  -4  -1   15.55    1.22
   5   4  -1   14.70    1.41
  -5   4   1   17.57    1.28
   5   4  -1   20.08    1.54
  -5   4   1   17.14    1.82
   4  -4  -1    8.51    0.72
   4  -4  -1    8.82    0.90
  -4  -4   1    8.81    1.08
   4   4  -1    9.29    0.90
   4   4  -1    8.26    0.97
  -4   4   1    7.97    0.79
  -4   4   1    8.70    1.20
   3  -4  -1   10.80    0.89
  -3  -4   1    9.31    0.86
   3   4  -1    7.56    0.76
   3   4  -1    8.47    0.82
  -3   4   1    8.51    0.97
  -3   4   1    9.37    0.74
  -2  -4   1   44.79    1.75
  -2  -4   1   44.51    1.53
   2  -4  -1   41.86    1.67
  -2   4   1   45.59    1.67
   2   4  -1   44.96    1.65
   2   4  -1   46.40    1.67
  -2   4   1   44.84    1.86
   1  -4  -1    8.40    0.55
   1   4  -1    7.50    0.53
   1   4  -1    6.92    0.49
   1   4  -1    8.29    0.57
  -1   4   1    7.24    0.61
  -1   4   1    5.94    0.54
   0  -4  -1    4.34    0.35
   0  -4  -1    6.06    0.44
   0   4   1    5.04    0.37
   0   4  -1    5.11    0.41
   0   4   1    5.24    0.43
   0   4  -1    5.04    0.40
   0   4  -1    5.68    0.39
   0   4  -1    6.13    0.44
   1  -4   1    6.35    0.52
  -1  -4  -1    6.14    0.51
   1   4   1    6.12    0.51
  -1   4  -1    7.02    0.60
  -1   4  -1    5.95    0.51
   1   4   1    5.58    0.51
  -2  -4  -1    6.24    0.63
  -2  -4  -1    6.59    0.72
   2  -4   1    7.77    0.66
  -2   4  -1    6.53    0.72
  -2   4  -1    6.26    0.70
   2   4   1    6.21    0.71
  -3  -4  -1   48.09    1.82
   3  -4   1   49.31    1.67
  -3  -4  -1   48.51    1.93
   3  -4   1   49.22    1.84
   3   4   1   47.42    1.71
  -3   4  -1   48.27    2.02
  -3   4  -1   47.97    1.91
   3   4   1   46.45    1.85
  -4  -4  -1   52.30    2.02
   4  -4   1   49.65    2.01
  -4  -4  -1   49.49    2.16
   4  -4   1   50.30    1.86
   4   4   1   48.17    2.03
  -4   4  -1   49.56    2.07
  -4   4  -1   48.47    2.38
   4   4   1   49.50    1.89
  -5  -4  -1    3.64    1.16
   5  -4   1    4.98    0.87
   5  -4   1    5.20    1.03
  -5  -4  -1    2.73    0.92
   5   4   1    4.93    0.92
  -5   4  -1    2.99    1.47
   5   4   1    3.28    1.02
  -5   4  -1    3.27    1.01
   6  -4   1    1.20    1.03
  -6  -4  -1    0.91    1.35
   6  -4   1    1.57    1.02
  -6  -4  -1    1.43    1.08
   6   4   1    1.53    1.02
  -6   4  -1    0.95    1.69
   6   4   1    2.62    1.12
  -6   4  -1    0.83    1.09
  -7  -4  -1   -0.35    1.48
   7  -4   1   -0.26    1.00
   7  -4   1    0.42    1.10
   7   4   1   -0.64    1.21
   7   4   1   -0.28    1.06
  -7   4  -1    2.18    1.88
   8  -4   1   -1.23    1.27
  -8  -4  -1    2.11    1.85
   8   4   1   -2.09    1.14
   8   4   1    0.97    1.34
  -8   4  -1   -0.92    2.17
  -9  -4  -1   -0.75    2.02
   9  -4   1   -1.52    1.34
   9   4   1   -0.70    1.41
  10  -4   1   -4.78    1.46
 -10  -4  -1   -0.80    2.40
 -10   4  -1    0.35    2.47
  10   4   1   -3.00    1.55
 -10  -5   1    0.83    2.30
  10  -5  -1    0.50    1.70
 -10   5   1   -0.80    2.27
  10   5  -1   -1.76    1.60
   9  -5  -1   -0.89    1.35
  -9  -5   1   -0.68    1.97
  -9   5   1    4.97    2.29
   9   5  -1    0.00    1.46
   8  -5  -1    0.71    1.28
  -8  -5   1   -1.08    1.63
   8   5  -1    0.20    1.34
  -8   5   1   -4.60    1.80
   8   5  -1   -1.51    1.14
  -7  -5   1   -0.99    1.43
   7  -5  -1   -0.81    1.04
   7   5  -1    0.72    1.23
   7   5  -1    2.00    1.11
  -7   5   1   -0.23    1.73
  -6  -5   1    0.55    1.36
   6  -5  -1   -0.28    0.84
   6  -5  -1   -0.86    1.01
   6   5  -1   -0.05    1.07
  -6   5   1    1.30    1.69
  -6   5   1   -0.46    0.95
   6   5  -1   -0.94    1.05
   5  -5  -1    3.29    0.93
  -5  -5   1    3.20    1.18
   5  -5  -1    3.42    0.76
   5   5  -1    1.72    1.02
   5   5  -1    3.39    0.99
  -5   5   1    2.66    0.88
  -5   5   1    2.26    1.39
  -4  -5   1   45.18    2.16
   4  -5  -1   49.32    2.00
   4   5  -1   44.98    2.01
  -4   5   1   49.59    1.94
  -4   5   1   46.61    2.35
   4   5  -1   47.84    1.99
   3  -5  -1   27.05    1.35
  -3  -5   1   27.42    1.39
  -3  -5   1   27.06    1.08
   3   5  -1   28.22    1.31
  -3   5   1   27.30    1.26
  -3   5   1   27.83    1.52
   3   5  -1   28.49    1.36
   2  -5  -1   13.99    0.93
  -2  -5   1   13.58    0.71
  -2  -5   1   13.52    0.97
  -2   5   1   13.16    0.89
  -2   5   1   13.84    1.09
   2   5  -1   13.62    0.86
   2   5  -1   13.03    0.91
   1  -5  -1    6.69    0.57
  -1   5   1    5.18    0.64
  -1   5   1    6.48    0.59
   1   5  -1    6.37    0.56
   1   5  -1    5.44    0.56
   1   5  -1    5.72    0.51
   1   5  -1    4.48    0.50
   0  -5  -1    5.70    0.46
   0  -5  -1    8.01    0.57
   0   5   1    7.09    0.58
   0   5  -1    7.91    0.54
   0   5   1    6.80    0.50
   0   5  -1    7.03    0.56
   0   5  -1    7.31    0.53
   0   5  -1    6.82    0.60
   1  -5   1    1.70    0.47
  -1  -5  -1    1.85    0.47
  -1   5  -1    1.30    0.49
   1   5   1    1.07    0.46
  -1   5  -1    1.56    0.48
   1   5   1    1.06    0.46
   2  -5   1    8.42    0.70
  -2  -5  -1    6.77    0.66
   2   5   1    7.10    0.75
  -2   5  -1    8.04    0.81
  -2   5  -1    8.25    0.75
  -3  -5  -1   10.86    0.92
  -3  -5  -1   10.85    0.83
   3  -5   1   10.31    0.85
   3   5   1   12.11    0.98
  -3   5  -1   11.88    0.99
   3   5   1   11.62    0.76
  -3   5  -1    8.96    0.94
   4  -5   1    9.02    0.92
  -4  -5  -1    9.00    1.01
  -4  -5  -1    6.26    0.85
   4  -5   1   11.22    0.88
   4   5   1    8.13    0.94
   4   5   1    9.05    0.82
  -4   5  -1    7.64    1.16
  -4   5  -1    8.68    0.98
   5  -5   1   18.77    1.40
   5  -5   1   18.09    1.26
  -5  -5  -1   16.12    1.57
  -5  -5  -1   16.27    1.38
   5   5   1   14.86    1.38
  -5   5  -1   16.81    1.78
   5   5   1   18.79    1.37
  -5   5  -1   17.59    1.55
   6  -5   1   -1.04    0.94
   6  -5   1   -0.32    0.98
  -6  -5  -1   -1.50    1.27
   6   5   1   -1.93    0.96
   6   5   1   -0.92    1.02
  -6   5  -1   -2.91    1.58
  -6   5  -1    0.70    1.11
   7  -5   1    4.50    1.19
  -7  -5  -1    4.76    1.57
   7   5   1    6.20    1.17
   7   5   1    4.62    1.28
  -7   5  -1    3.55    1.90
  -7   5  -1    6.03    1.33
  -8  -5  -1    3.84    1.79
   8  -5   1   -1.11    1.17
   8   5   1    0.30    1.28
  -8   5  -1    1.19    1.98
   9  -5   1   -0.16    1.39
  -9  -5  -1   -1.83    1.86
   9   5   1   -0.45    1.43
  10  -5   1   -0.21    1.63
  10   5   1   -1.81    1.58
  10  -6  -1    1.01    1.71
 -10  -6   1   -3.77    2.17
  10   6  -1    1.39    1.75
  -9  -6   1   -0.65    1.95
   9  -6  -1   -0.35    1.33
  -9   6   1    1.10    2.07
   9   6  -1   -1.58    1.46
  -8  -6   1    0.21    1.69
   8  -6  -1   -1.09    1.16
  -8   6   1   -0.78    1.82
   8   6  -1   -1.79    1.13
   8   6  -1   -1.54    1.27
  -7  -6   1    5.38    1.60
   7  -6  -1    6.52    1.27
   7   6  -1    8.83    1.52
  -7   6   1    3.50    1.81
   7   6  -1    6.06    1.26
  -6  -6   1    7.96    1.53
   6  -6  -1    6.89    1.17
   6   6  -1    8.21    1.25
   6   6  -1    5.73    1.33
  -6   6   1    9.43    1.24
  -6   6   1    7.30    1.77
   5  -6  -1   18.55    1.55
  -5  -6   1   20.24    1.67
  -5   6   1   18.37    1.81
   5   6  -1   18.47    1.54
   5   6  -1   19.86    1.57
  -5   6   1   19.86    1.49
   4  -6  -1    2.55    0.83
  -4  -6   1    2.13    0.90
  -4   6   1    2.30    0.72
  -4   6   1    1.77    1.01
   4   6  -1    2.69    0.80
   4   6  -1    1.00    0.85
  -3  -6   1   10.98    0.97
  -3  -6   1   10.15    0.69
   3  -6  -1   12.48    1.02
  -3   6   1   11.09    0.91
   3   6  -1    9.38    0.89
  -3   6   1   12.77    1.07
   3   6  -1   12.13    0.96
   2  -6  -1    4.81    0.61
  -2  -6   1    4.46    0.49
  -2  -6   1    4.27    0.66
   2   6  -1    4.45    0.61
   2   6  -1    4.95    0.57
  -2   6   1    4.80    0.63
  -2   6   1    4.71    0.74
   1  -6  -1    0.87    0.48
   1   6  -1    0.63    0.46
  -1   6   1    0.55    0.50
   1   6  -1   -0.07    0.49
  -1   6   1    0.30    0.57
   1   6  -1    1.08    0.48
   1   6  -1    0.54    0.44
   0  -6  -1   12.20    0.78
   0  -6  -1    9.38    0.62
   0   6   1    9.76    0.64
   0   6  -1    9.78    0.73
   0   6   1    9.06    0.79
   0   6  -1   10.28    0.77
   0   6  -1    9.61    0.73
   0   6  -1    9.90    0.67
  -1  -6  -1    6.18    0.63
   1  -6   1    6.16    0.62
  -1   6  -1    5.39    0.69
  -1   6  -1    4.83    0.60
   1   6   1    4.92    0.63
   1   6   1    5.43    0.62
   2  -6   1   14.08    0.93
  -2  -6  -1   14.15    0.86
   2   6   1   14.02    0.95
  -2   6  -1   13.54    1.00
  -2   6  -1   14.38    0.99
   2   6   1   13.87    0.99
  -3  -6  -1   26.23    1.40
  -3  -6  -1   27.42    1.28
   3  -6   1   27.50    1.34
   3   6   1   24.28    1.33
  -3   6  -1   25.77    1.38
  -3   6  -1   26.74    1.47
   4  -6   1   11.59    1.05
  -4  -6  -1   12.96    1.05
  -4  -6  -1   10.77    1.13
   4   6   1   10.56    1.11
   4   6   1   13.22    1.02
  -4   6  -1   11.22    1.12
  -4   6  -1   11.07    1.25
  -5  -6  -1    4.84    1.18
   5  -6   1    3.54    0.81
   5  -6   1    2.81    0.95
  -5  -6  -1    3.50    1.04
   5   6   1    3.37    0.88
   5   6   1    3.55    1.05
  -5   6  -1    4.26    1.42
  -5   6  -1    3.30    1.04
   6  -6   1    1.80    1.12
  -6  -6  -1    1.23    1.33
   6  -6   1   -0.72    0.96
   6   6   1    1.74    1.19
  -6   6  -1    3.17    1.65
   6   6   1    0.80    0.99
  -6   6  -1    2.84    1.19
   7  -6   1    0.73    1.12
  -7  -6  -1    1.11    1.43
  -7   6  -1    2.89    1.26
   7   6   1   -0.04    1.02
   7   6   1    0.48    1.14
  -7   6  -1   -0.52    1.70
  -8  -6  -1    1.08    1.64
   8  -6   1    0.38    1.19
  -8   6  -1   -0.47    1.87
   8   6   1    0.64    1.32
  -9  -6  -1   -3.62    1.80
   9  -6   1    1.69    1.40
  -9   6  -1    0.67    2.15
   9   6   1   -1.42    1.42
 -10  -6  -1    2.03    2.47
  10  -6   1   -0.69    1.63
  10   6   1   -2.52    1.54
  10  -7  -1   -2.13    1.58
  10   7  -1   -0.89    1.61
 -10   7   1    1.21    2.36
  -9  -7   1   -2.40    1.85
   9  -7  -1    0.04    1.37
   9   7  -1   -1.50    1.47
  -9   7   1   -0.37    2.06
   8  -7  -1   -1.57    1.17
  -8  -7   1   -0.41    1.61
   8   7  -1   -0.87    1.35
  -8   7   1    1.25    1.86
   8   7  -1   -1.50    1.18
   7  -7  -1    0.98    1.07
  -7  -7   1    0.11    1.41
  -7   7   1    1.37    1.67
   7   7  -1    0.02    1.18
   7   7  -1    0.10    1.12
  -6  -7   1    3.63    1.39
   6  -7  -1    0.75    0.99
   6   7  -1    2.71    1.21
   6   7  -1    3.99    1.19
  -6   7   1    3.21    1.14
  -6   7   1    2.16    1.60
  -5  -7   1    8.67    1.33
   5  -7  -1    4.31    1.04
  -5   7   1    6.21    1.45
  -5   7   1    5.49    1.03
   5   7  -1    6.22    1.16
   5   7  -1    6.93    1.15
  -4  -7   1    1.05    0.57
   4  -7  -1    1.38    0.85
  -4  -7   1    2.26    0.91
  -4   7   1    2.60    1.05
  -4   7   1    2.02    0.78
   4   7  -1    1.45    0.83
   4   7  -1    1.73    0.89
  -3  -7   1   14.81    1.17
  -3  -7   1   13.39    0.80
   3  -7  -1   13.62    1.10
   3   7  -1   13.12    1.04
  -3   7   1   14.03    1.02
  -3   7   1   15.34    1.17
   3   7  -1   14.32    1.03
  -2  -7   1   13.34    0.75
   2  -7  -1   12.83    0.94
   2   7  -1   13.02    0.83
  -2   7   1   13.57    1.00
  -2   7   1   11.77    0.90
   2   7  -1   12.40    0.89
   1  -7  -1    8.73    0.69
   1   7  -1    8.88    0.67
   1   7  -1    9.25    0.70
  -1   7   1    7.30    0.75
   1   7  -1    8.31    0.71
  -1   7   1   11.40    0.85
   1   7  -1    7.40    0.69
   0  -7  -1   11.89    0.90
   0  -7  -1   13.29    0.74
   0   7   1   12.18    0.93
   0   7  -1   13.04    0.86
   0   7   1   13.35    0.74
   0   7  -1   13.80    0.85
   0   7  -1   13.35    0.76
   0   7  -1   13.69    0.90
  -1  -7  -1    2.83    0.55
   1  -7   1    2.94    0.54
  -1   7  -1    3.25    0.64
   1   7   1    2.38    0.57
  -1   7  -1    2.22    0.57
   1   7   1    3.34    0.56
   2  -7   1    3.27    0.57
  -2  -7  -1    2.26    0.54
   2   7   1    3.06    0.63
  -2   7  -1    2.98    0.64
  -2   7  -1    3.49    0.63
   2   7   1    2.63    0.61
  -3  -7  -1    6.21    0.87
   3  -7   1    5.66    0.77
  -3  -7  -1    5.33    0.72
   3   7   1    6.33    0.84
  -3   7  -1    5.68    0.85
  -3   7  -1    6.52    0.84
  -4  -7  -1    3.42    0.94
   4  -7   1    2.10    0.79
  -4  -7  -1    2.65    0.78
   4   7   1    1.71    0.71
  -4   7  -1    0.17    0.98
   4   7   1    2.08    0.83
  -4   7  -1    0.98    0.82
   5  -7   1   21.70    1.62
  -5  -7  -1   19.02    1.54
  -5  -7  -1   20.51    1.75
  -5   7  -1   21.56    1.82
  -5   7  -1   21.24    1.72
   5   7   1   20.94    1.41
   5   7   1   18.44    1.57
  -6  -7  -1   17.35    1.78
   6  -7   1   19.52    1.64
  -6   7  -1   21.17    1.86
   6   7   1   17.36    1.67
  -6   7  -1   16.54    2.01
   6   7   1   22.48    1.59
  -7  -7  -1    2.11    1.44
   7  -7   1    2.22    1.12
   7   7   1    3.18    1.22
  -7   7  -1    1.87    1.69
  -7   7  -1    0.84    1.23
  -8  -7  -1    2.31    1.64
   8  -7   1   -0.85    1.15
  -8   7  -1   -0.53    1.87
   8   7   1    0.14    1.31
  -9  -7  -1    0.67    1.93
   9  -7   1    2.16    1.53
   9   7   1    0.44    1.41
  -9   7  -1   -1.49    2.02
   9  -8  -1   -1.08    1.35
  -9  -8   1    0.13    1.90
   9   8  -1    0.24    1.50
  -9   8   1   -2.18    2.01
  -8  -8   1   -2.70    1.57
   8  -8  -1   -0.85    1.13
   8   8  -1   -0.17    1.29
  -8   8   1    0.47    1.76
   7  -8  -1    1.63    1.11
  -7  -8   1    2.20    1.47
   7   8  -1    2.13    1.32
  -7   8   1    0.94    1.61
   7   8  -1    3.05    1.20
   6  -8  -1   15.55    1.47
  -6  -8   1   13.07    1.70
   6   8  -1   17.45    1.56
  -6   8   1   17.54    2.00
  -6   8   1   16.20    1.54
   6   8  -1   14.74    1.59
  -5  -8   1   11.75    1.44
   5  -8  -1   11.67    1.27
   5   8  -1    9.62    1.28
  -5   8   1    8.68    1.52
  -5   8   1   10.30    1.27
   5   8  -1   15.36    1.32
  -4  -8   1    4.18    0.71
   4  -8  -1    4.62    0.96
  -4  -8   1    2.89    1.01
   4   8  -1    2.59    0.92
  -4   8   1    1.78    1.08
   4   8  -1    3.38    0.91
  -4   8   1    3.04    0.88
   3  -8  -1    4.63    0.77
  -3  -8   1    5.02    0.61
  -3  -8   1    5.30    0.85
   3   8  -1    4.48    0.83
  -3   8   1    5.34    0.80
  -3   8   1    4.94    0.88
   3   8  -1    5.39    0.75
   2  -8  -1    2.26    0.61
  -2  -8   1    2.10    0.48
   2   8  -1    1.89    0.57
  -2   8   1    1.40    0.61
  -2   8   1    2.34    0.70
   2   8  -1    3.03    0.55
   1  -8  -1    4.57    0.57
   1   8  -1    2.28    0.51
  -1   8   1    2.23    0.61
   1   8  -1    2.80    0.51
   1   8  -1    3.62    0.57
   1   8  -1    1.88    0.53
  -1   8   1    2.96    0.59
   0  -8  -1   19.36    0.89
   0   8   1   18.24    1.08
   0   8   1   18.96    0.86
   0   8  -1   20.27    1.08
   0   8  -1   18.53    1.01
   0   8  -1   18.98    0.89
   1  -8   1   17.35    0.95
  -1  -8  -1   16.52    0.97
   1   8   1   17.56    1.03
  -1   8  -1   16.92    1.05
  -1   8  -1   17.60    0.98
   1   8   1   17.01    0.92
   2  -8   1   12.86    0.99
  -2  -8  -1   15.68    0.94
  -2   8  -1   13.71    1.08
   2   8   1   13.62    1.07
  -2   8  -1   14.09    1.03
   2   8   1   14.60    1.00
  -3  -8  -1   10.88    1.08
   3  -8   1   13.22    1.03
  -3  -8  -1   10.54    0.93
   3   8   1   11.45    1.02
  -3   8  -1   10.25    1.00
  -3   8  -1   10.81    1.07
  -4  -8  -1   -0.15    0.90
  -4  -8  -1   -0.16    0.79
   4  -8   1    0.78    0.78
   4   8   1   -1.53    0.83
   4   8   1   -0.21    0.68
  -4   8  -1    0.61    0.87
  -4   8  -1    0.13    0.98
  -5  -8  -1    6.79    1.22
   5  -8   1    5.92    1.12
  -5  -8  -1    4.53    1.09
   5   8   1    6.84    1.21
  -5   8  -1    6.36    1.27
  -5   8  -1    5.16    1.43
   5   8   1    7.83    1.04
  -6  -8  -1    0.43    1.29
   6  -8   1    4.55    1.14
  -6   8  -1    1.39    1.21
   6   8   1    1.94    1.17
   6   8   1    2.84    1.06
  -6   8  -1    2.82    1.51
  -7  -8  -1    0.95    1.40
   7  -8   1    1.43    1.11
  -7   8  -1    1.03    1.24
   7   8   1    2.29    1.27
  -7   8  -1    1.43    1.62
  -8  -8  -1   -1.08    1.55
   8  -8   1    2.02    1.19
  -8   8  -1    3.88    1.87
   8   8   1    1.42    1.39
  -9  -8  -1    2.98    1.93
   9  -8   1   -0.14    1.39
   9   8   1   -0.87    1.44
   9  -9  -1   -1.52    1.36
  -9  -9   1   -0.67    1.88
   9   9  -1    0.68    1.59
  -9   9   1    1.22    2.12
   8  -9  -1    5.26    1.40
  -8  -9   1    2.70    1.67
  -8   9   1    2.40    1.90
   8   9  -1    2.79    1.46
   7  -9  -1    0.16    1.03
  -7  -9   1    0.32    1.36
   7   9  -1    1.93    1.29
   7   9  -1    1.40    1.17
  -7   9   1   -0.44    1.55
  -6  -9   1    3.00    1.32
   6  -9  -1    1.42    1.07
   6   9  -1    4.40    1.20
  -6   9   1    0.56    1.42
   6   9  -1   -1.00    1.07
  -6   9   1   -0.80    1.13
  -5  -9   1    4.49    1.24
   5  -9  -1    4.62    1.10
   5   9  -1    3.57    1.15
  -5   9   1    3.35    1.12
   5   9  -1    3.01    1.09
  -5   9   1    4.87    1.37
   4  -9  -1    2.69    0.97
  -4  -9   1    2.06    1.01
  -4  -9   1    2.57    0.71
   4   9  -1    2.32    0.96
  -4   9   1    2.63    0.97
  -4   9   1    1.49    1.06
   4   9  -1    2.24    0.91
  -3  -9   1   17.02    1.24
  -3  -9   1   14.64    0.95
   3  -9  -1   15.40    1.23
  -3   9   1   13.80    1.22
   3   9  -1   12.34    1.07
  -3   9   1   14.77    1.22
   3   9  -1   13.16    1.09
   2  -9  -1   16.48    1.10
  -2  -9   1   15.59    0.92
  -2   9   1   16.41    1.15
   2   9  -1   15.27    0.95
   2   9  -1   14.70    1.05
   2   9  -1   16.98    1.15
  -2   9   1   15.71    1.22
   1  -9  -1   31.99    1.33
   1   9  -1   30.60    1.29
   1   9  -1   31.52    1.38
  -1   9   1   31.29    1.44
  -1   9   1   31.00    1.45
   1   9  -1   31.21    1.30
   1   9  -1   30.77    1.39
   0  -9  -1   23.92    1.03
   0   9  -1   23.01    1.15
   0   9  -1   24.60    1.01
   0   9  -1   22.51    1.21
   0   9   1   22.11    1.19
   0   9   1   23.58    0.98
  -1  -9  -1    8.17    0.77
   1  -9   1    7.84    0.70
  -1   9  -1    8.27    0.76
   1   9   1    6.70    0.76
   1   9   1    8.27    0.70
  -1   9  -1    8.61    0.84
  -2  -9  -1    1.06    0.59
   2  -9   1    2.41    0.62
   2   9   1    2.24    0.63
  -2   9  -1    1.30    0.66
   2   9   1    1.58    0.69
  -2   9  -1    2.46    0.69
  -3  -9  -1    2.23    0.73
   3  -9   1    1.98    0.71
  -3   9  -1    1.22    0.75
   3   9   1    1.58    0.76
  -3   9  -1    2.06    0.79
  -4  -9  -1    0.20    0.96
   4  -9   1   -0.44    0.78
  -4  -9  -1   -0.01    0.86
   4   9   1    0.09    0.89
  -4   9  -1   -0.45    0.88
  -4   9  -1    1.70    0.99
  -5  -9  -1    9.48    1.25
  -5  -9  -1   11.39    1.39
   5  -9   1    9.17    1.22
  -5   9  -1    9.13    1.44
  -5   9  -1    8.74    1.32
   5   9   1    6.58    1.25
   5   9   1   10.63    1.10
  -6  -9  -1    8.55    1.45
   6  -9   1    7.32    1.22
   6   9   1    6.78    1.30
  -6   9  -1   10.28    1.51
  -6   9  -1    7.07    1.64
   7  -9   1    0.36    1.06
  -7  -9  -1    2.23    1.43
  -7   9  -1   -0.71    1.28
   7   9   1    0.50    1.19
  -7   9  -1    2.84    1.65
   8  -9   1    0.59    1.18
  -8  -9  -1    0.69    1.56
  -8   9  -1    3.37    1.90
   8   9   1    0.35    1.31
  -9  -9  -1   -3.53    1.76
   9  -9   1    0.67    1.39
   9   9   1    1.94    1.50
  -9   9  -1   -0.27    2.14
  -9 -10   1   -1.82    1.85
   9 -10  -1   -1.04    1.37
   9  10  -1   -1.32    1.45
  -9  10   1   -0.97    2.08
  -8 -10   1   -1.40    1.56
   8 -10  -1    1.16    1.26
  -8  10   1   -1.32    1.72
   8  10  -1   -1.12    1.30
  -7 -10   1    1.13    1.42
   7 -10  -1    1.72    1.11
  -7  10   1    4.91    1.66
   7  10  -1    1.95    1.27
  -6 -10   1    3.73    1.34
   6 -10  -1    2.37    1.07
  -6  10   1    0.35    1.37
   6  10  -1    4.01    1.24
  -6  10   1    2.56    1.24
   6  10  -1    0.30    1.10
   5 -10  -1    2.13    1.09
  -5 -10   1    3.39    1.23
  -5  10   1    3.32    1.36
   5  10  -1    4.92    1.16
  -5  10   1    2.76    1.22
   5  10  -1    2.67    1.13
  -4 -10   1    1.14    0.76
  -4 -10   1   -0.26    1.00
   4 -10  -1    0.49    0.93
  -4  10   1    0.36    0.95
   4  10  -1    0.66    0.92
   4  10  -1    1.10    0.88
  -4  10   1    0.67    1.06
  -3 -10   1    2.51    0.66
  -3 -10   1    1.56    0.85
   3 -10  -1    2.71    0.79
   3  10  -1    1.03    0.73
  -3  10   1    2.34    0.89
   3  10  -1    2.12    0.79
  -3  10   1    1.89    0.83
   2 -10  -1    2.21    0.66
  -2 -10   1    0.94    0.55
   2  10  -1    0.52    0.69
   2  10  -1    1.41    0.59
  -2  10   1    0.48    0.70
  -2  10   1    0.62    0.68
   2  10  -1    1.01    0.61
   1 -10  -1    7.79    0.75
   1  10  -1    6.89    0.69
   1  10  -1    7.01    0.71
   1  10  -1    6.55    0.78
  -1  10   1    6.07    0.80
  -1  10   1    7.29    0.84
   1  10  -1    7.13    0.81
   0 -10   1   17.13    0.99
   0 -10  -1   17.36    0.94
   0  10  -1   17.37    1.11
   0  10  -1   19.79    1.16
   0  10   1   19.05    0.90
   0  10  -1   17.50    0.92
   0  10   1   17.63    1.15
  -1 -10  -1   29.05    1.16
  -1 -10  -1   31.68    1.42
   1 -10   1   29.10    1.36
  -1  10  -1   30.59    1.48
  -1  10  -1   29.15    1.43
   1  10   1   31.14    1.47
   1  10   1   30.66    1.33
  -2 -10  -1   12.37    0.98
   2 -10   1   11.60    0.95
   2  10   1    9.88    0.99
  -2  10  -1   10.77    1.04
   2  10   1   11.10    0.97
  -2  10  -1   11.47    0.99
  -3 -10  -1   22.69    1.32
   3 -10   1   21.62    1.41
  -3  10  -1   24.05    1.51
   3  10   1   20.44    1.43
  -3  10  -1   22.28    1.48
  -4 -10  -1    5.05    1.05
   4 -10   1    4.10    0.98
  -4 -10  -1    5.33    1.14
  -4  10  -1    5.14    1.12
  -4  10  -1    3.74    1.11
   4  10   1    2.93    1.07
   5 -10   1    3.86    1.02
  -5 -10  -1    1.15    1.15
  -5 -10  -1    1.97    1.10
  -5  10  -1    0.32    1.14
   5  10   1    1.80    1.10
  -5  10  -1    1.43    1.21
  -6 -10  -1    0.32    1.23
   6 -10   1    1.67    1.03
  -6  10  -1    0.15    1.36
  -6  10  -1    0.50    1.22
   6  10   1    0.91    1.12
  -7 -10  -1   -0.74    1.35
   7 -10   1   -0.76    1.05
  -7  10  -1    0.74    1.51
  -7  10  -1    0.46    1.32
   7  10   1   -0.30    1.14
   8 -10   1    5.20    1.37
  -8 -10  -1    4.43    1.66
   8  10   1    3.83    1.45
  -9 -10  -1   -0.40    1.84
   9 -10   1    0.23    1.36
  -9  10  -1    2.62    2.14
   9  10   1   -0.73    1.43
   9 -11  -1    0.30    1.44
  -9 -11   1   -1.87    1.82
   9  11  -1   -0.33    1.50
  -9  11   1    1.39    2.04
   8 -11  -1    0.46    1.16
  -8 -11   1   -1.26    1.56
   8  11  -1    1.96    1.37
  -8  11   1    2.51    1.80
   7 -11  -1    0.89    1.06
  -7 -11   1   -0.73    1.36
  -7  11   1   -0.13    1.49
   7  11  -1    1.17    1.28
  -7  11   1    2.39    1.35
  -6 -11   1    1.88    1.31
   6 -11  -1    0.01    1.04
  -6  11   1   -0.63    1.29
  -6  11   1    0.50    1.21
   6  11  -1    0.85    1.13
   6  11  -1    2.21    1.19
   5 -11  -1    3.26    1.13
  -5 -11   1    0.99    1.19
   5  11  -1    2.84    1.12
   5  11  -1    1.62    1.12
  -5  11   1   -0.09    1.17
  -5  11   1    3.22    1.26
  -4 -11   1    5.65    1.19
  -4 -11   1    7.39    0.92
   4 -11  -1    8.44    1.19
  -4  11   1    7.54    1.24
   4  11  -1    7.57    1.10
   4  11  -1    5.32    1.17
  -4  11   1    7.91    1.28
   3 -11  -1   18.48    1.44
  -3 -11   1   18.48    1.52
  -3 -11   1   17.62    1.17
  -3  11   1   18.71    1.60
   3  11  -1   17.11    1.26
   3  11  -1   15.64    1.30
  -3  11   1   17.58    1.42
   2 -11  -1    4.08    0.77
  -2 -11   1    4.46    0.72
   2  11  -1    3.29    0.75
   2  11  -1    5.16    0.75
  -2  11   1    4.41    0.87
   2  11  -1    3.39    0.85
  -2  11   1    5.64    0.93
   1 -11  -1   33.04    1.48
  -1  11   1   35.18    1.66
   1  11  -1   33.41    1.59
   1  11  -1   33.56    1.50
   1  11  -1   32.96    1.42
   1  11  -1   33.02    1.58
  -1  11   1   33.18    1.64
   0 -11   1   10.95    0.90
   0 -11  -1   10.43    0.85
   0  11   1   12.57    0.81
   0  11  -1   12.17    0.83
   0  11   1   11.44    0.96
   0  11  -1   12.14    1.03
   0  11  -1   11.98    1.03
  -1 -11  -1   12.46    1.01
   1 -11   1   12.47    0.99
  -1 -11  -1   11.15    0.75
  -1  11  -1   12.49    1.07
   1  11   1   11.81    1.00
   1  11   1   12.31    0.94
  -1  11  -1   10.41    0.95
   2 -11   1    4.41    0.79
  -2 -11  -1    4.79    0.80
   2  11   1    2.70    0.77
   2  11   1    5.31    0.90
  -2  11  -1    3.97    0.86
  -2  11  -1    4.23    0.82
  -3 -11  -1    2.20    0.80
   3 -11   1    1.91    0.87
  -3  11  -1    1.78    0.94
  -3  11  -1    0.72    0.91
   3  11   1    1.22    0.87
   3  11   1    2.76    0.96
  -4 -11  -1   -1.77    0.97
  -4 -11  -1    0.93    0.93
   4 -11   1    1.53    0.92
  -4  11  -1    2.47    1.05
  -4  11  -1    1.38    1.05
   4  11   1    0.51    1.04
  -5 -11  -1    2.34    1.19
  -5 -11  -1    3.26    1.25
   5 -11   1    2.36    1.07
  -5  11  -1    0.86    1.19
  -5  11  -1    1.90    1.23
   5  11   1    0.68    1.12
   6 -11   1    1.86    1.07
  -6 -11  -1    1.58    1.21
  -6  11  -1    2.07    1.31
  -6  11  -1    0.65    1.25
   6  11   1    1.11    1.12
  -7 -11  -1    2.83    1.44
   7 -11   1    2.86    1.22
  -7  11  -1    0.39    1.48
  -7  11  -1    2.42    1.33
   7  11   1    0.70    1.26
  -8 -11  -1   -1.34    1.46
   8 -11   1    0.02    1.20
   8  11   1    0.50    1.31
  -9 -11  -1    1.01    1.93
   9 -11   1   -0.08    1.37
   9  11   1   -1.03    1.40
   9 -12  -1    0.39    1.49
  -9 -12   1   -0.70    1.87
   9  12  -1   -2.36    1.42
  -9  12   1   -1.55    2.03
  -8 -12   1   -1.62    1.53
   8 -12  -1    0.52    1.24
   8  12  -1   -1.49    1.26
  -7 -12   1    2.56    1.52
   7 -12  -1    2.20    1.18
  -7  12   1    1.94    1.43
  -7  12   1    2.89    1.64
   7  12  -1    3.92    1.34
  -6 -12   1    1.38    1.31
   6 -12  -1   -0.21    1.01
  -6  12   1    1.33    1.32
  -6  12   1    1.97    1.33
   6  12  -1    2.25    1.19
   5 -12  -1    1.59    1.13
  -5 -12   1    0.45    1.22
   5  12  -1    0.60    1.13
  -5  12   1   -0.23    1.18
   5  12  -1    1.50    1.11
  -5  12   1    0.22    1.20
  -4 -12   1    3.20    1.13
  -4 -12   1    4.05    0.89
   4 -12  -1    3.04    1.03
  -4  12   1    2.33    1.11
  -4  12   1    3.47    1.19
   4  12  -1    3.21    1.11
   4  12  -1    3.63    1.01
  -3 -12   1    1.78    0.76
   3 -12  -1    0.48    0.91
   3  12  -1    0.51    0.87
  -3  12   1    1.06    0.94
   3  12  -1    1.31    0.83
  -3  12   1    1.59    0.99
  -2 -12   1   16.32    1.13
   2 -12  -1   17.16    1.31
   2  12  -1   17.81    1.42
   2  12  -1   15.73    1.21
   2  12  -1   15.83    1.23
  -2  12   1   16.87    1.43
  -2  12   1   16.82    1.34
   1 -12  -1   12.77    1.07
   1  12  -1   12.82    1.07
   1  12  -1   12.17    1.01
   1  12  -1   14.06    1.21
  -1  12   1   13.43    1.16
  -1  12   1   13.36    1.16
   1  12  -1   14.35    1.05
   0 -12   1    2.91    0.65
   0 -12  -1    2.82    0.73
   0 -12  -1    4.24    0.65
   0  12  -1    3.25    0.79
   0  12   1    4.28    0.61
   0  12  -1    4.01    0.63
   0  12   1    2.02    0.76
   0  12  -1    4.25    0.84
  -1 -12  -1   33.88    1.67
  -1 -12  -1   36.14    1.42
   1 -12   1   34.65    1.62
  -1  12  -1   36.44    1.79
   1  12   1   36.59    1.59
  -1  12  -1   38.15    1.74
   1  12   1   37.15    1.76
   2 -12   1    2.27    0.81
  -2 -12  -1    1.06    0.74
  -2  12  -1    3.00    0.88
   2  12   1    1.24    0.86
  -2  12  -1    2.59    0.83
   2  12   1    2.40    0.84
   3 -12   1   18.82    1.51
  -3 -12  -1   19.49    1.34
   3  12   1   19.04    1.60
   3  12   1   16.30    1.43
  -3  12  -1   18.80    1.57
  -3  12  -1   17.42    1.54
  -4 -12  -1    4.88    1.06
   4 -12   1    3.65    1.01
  -4 -12  -1    2.62    1.19
   4  12   1    5.18    1.16
  -4  12  -1    2.09    1.12
  -4  12  -1    5.00    1.15
  -5 -12  -1    0.48    1.12
  -5 -12  -1    0.76    1.22
   5 -12   1    1.61    1.05
   5  12   1   -0.44    1.17
  -5  12  -1   -1.27    1.16
  -5  12  -1    0.13    1.15
  -6 -12  -1    2.29    1.24
   6 -12   1    2.03    1.04
  -6  12  -1   -0.71    1.21
   6  12   1    0.98    1.10
  -6  12  -1    1.54    1.29
  -7 -12  -1    1.63    1.45
   7 -12   1    1.57    1.19
  -7  12  -1    3.56    1.53
   7  12   1    0.13    1.24
  -7  12  -1   -1.40    1.33
   8 -12   1    1.05    1.22
  -8 -12  -1   -0.29    1.54
   8  12   1    0.88    1.38
  -8  12  -1    1.87    1.70
  -9 -12  -1   -0.73    1.84
   9 -12   1    0.96    1.40
   9  12   1   -0.42    1.47
  -9  12  -1    0.97    1.92
  -9 -13   1    0.72    1.91
   9 -13  -1   -0.47    1.41
   9  13  -1   -1.58    1.48
  -9  13   1    0.30    2.00
   8 -13  -1   -0.59    1.15
  -8 -13   1   -0.86    1.58
   8  13  -1   -2.61    1.27
  -8  13   1    3.70    1.75
  -7 -13   1   -0.35    1.47
   7 -13  -1   -0.26    1.13
  -7  13   1    0.13    1.43
  -7  13   1   -0.42    1.40
   7  13  -1    0.03    1.19
   6 -13  -1    0.58    1.08
  -6 -13   1    0.84    1.25
   6  13  -1   -0.35    1.11
  -6  13   1    3.47    1.38
  -6  13   1    0.04    1.29
   5 -13  -1    3.68    1.16
  -5 -13   1    2.53    1.23
   5  13  -1    1.43    1.15
  -5  13   1    5.05    1.38
  -5  13   1    6.27    1.32
   5  13  -1    4.23    1.24
  -4 -13   1    3.91    1.22
  -4 -13   1    5.83    0.97
   4 -13  -1    6.18    1.20
   4  13  -1    7.10    1.10
  -4  13   1    6.05    1.30
   4  13  -1    1.93    1.13
  -4  13   1    7.19    1.30
   3 -13  -1    8.91    1.17
  -3 -13   1    8.35    1.01
  -3  13   1    9.59    1.26
   3  13  -1    8.52    1.06
   3  13  -1    6.25    1.09
  -3  13   1    9.83    1.24
   2 -13  -1    3.85    0.93
  -2 -13   1    2.96    0.82
   2  13  -1    1.19    0.92
   2  13  -1    3.60    0.87
  -2  13   1    2.00    0.95
   2  13  -1    1.97    0.82
  -2  13   1    2.82    0.94
   1 -13  -1   22.90    1.36
   1  13  -1   23.58    1.51
   1  13  -1   20.49    1.27
   1  13  -1   22.50    1.48
  -1  13   1   21.71    1.50
  -1  13   1   25.62    1.61
   0 -13  -1    1.26    0.66
   0 -13  -1    0.36    0.73
   0 -13   1    1.63    0.67
   0  13  -1    0.50    0.59
   0  13  -1    1.40    0.79
   0  13   1    2.87    0.84
   0  13  -1    0.02    0.80
   0  13   1    1.02    0.58
  -1 -13  -1   12.72    0.96
  -1 -13  -1   15.20    1.24
   1 -13   1   15.17    1.19
  -1  13  -1   14.52    1.19
   1  13   1   14.87    1.13
  -1  13  -1   14.16    1.25
   1  13   1   11.89    1.15
   2 -13   1   21.66    1.48
  -2 -13  -1   21.05    1.40
  -2  13  -1   18.73    1.52
   2  13   1   19.58    1.45
  -2  13  -1   20.87    1.56
   2  13   1   22.09    1.60
   3 -13   1    4.32    1.02
  -3 -13  -1    4.71    1.00
   3  13   1    3.75    1.11
  -3  13  -1    4.41    1.07
   3  13   1    4.33    1.10
  -3  13  -1    3.84    1.04
  -4 -13  -1    1.14    1.04
  -4 -13  -1    1.50    1.17
   4 -13   1    1.25    0.98
  -4  13  -1    1.89    1.14
   4  13   1    0.34    1.08
  -4  13  -1    1.66    1.09
  -5 -13  -1    1.42    1.20
  -5 -13  -1    0.32    1.19
   5 -13   1    2.10    1.08
  -5  13  -1    1.06    1.14
  -5  13  -1    1.23    1.23
   5  13   1    1.26    1.11
  -6 -13  -1    0.69    1.25
   6 -13   1    0.32    1.02
   6  13   1   -0.19    1.13
  -6  13  -1    1.54    1.27
  -6  13  -1    0.22    1.29
  -7 -13  -1    0.52    1.42
   7 -13   1    1.67    1.21
  -7  13  -1    2.37    1.43
  -7  13  -1    2.06    1.45
   7  13   1    1.77    1.29
   8 -13   1   -1.88    1.20
  -8 -13  -1   -1.02    1.57
  -8  13  -1    1.54    1.66
   8  13   1    0.61    1.30
   9 -13   1    1.17    1.35
  -9 -13  -1   -2.06    1.82
   9  13   1    0.06    1.57
   8 -14  -1   -1.38    1.15
  -8 -14   1   -2.20    1.54
  -8  14   1    1.34    1.67
   8  14  -1    1.48    1.43
   7 -14  -1   -0.42    1.13
  -7 -14   1    0.48    1.51
  -7  14   1    1.58    1.45
  -7  14   1   -1.26    1.38
   7  14  -1   -0.28    1.18
  -6 -14   1    0.35    1.27
   6 -14  -1    1.17    1.17
   6  14  -1    0.56    1.14
  -6  14   1    0.58    1.30
  -6  14   1    0.74    1.32
  -5 -14   1    1.53    1.24
   5 -14  -1    0.70    1.08
  -5  14   1    2.45    1.20
   5  14  -1    1.39    1.15
  -5  14   1    1.81    1.25
  -4 -14   1    0.70    0.89
   4 -14  -1   -1.39    0.99
  -4 -14   1    0.49    1.15
   4  14  -1   -0.21    1.07
  -4  14   1    0.54    1.16
  -4  14   1    0.74    1.10
   4  14  -1    1.58    1.03
   3 -14  -1    1.46    0.98
  -3 -14   1    2.30    0.89
   3  14  -1    1.44    0.92
   3  14  -1    2.12    1.01
  -3  14   1    0.92    1.02
  -3  14   1    1.95    1.06
  -2 -14   1   18.77    1.36
   2 -14  -1   20.70    1.56
  -2  14   1   19.91    1.64
   2  14  -1   18.80    1.42
  -2  14   1   19.71    1.59
   2  14  -1   20.98    1.62
   2  14  -1   17.36    1.45
   1 -14  -1    7.53    0.97
   1  14  -1    6.15    1.07
  -1  14   1    7.14    1.11
   1  14  -1    5.11    0.85
  -1  14   1    6.06    1.08
   1  14  -1    6.69    1.04
   0 -14   1    1.33    0.73
   0 -14  -1    0.99    0.80
   0 -14  -1    0.66    0.73
   0  14   1    0.82    0.58
   0  14  -1    0.19    0.90
   0  14  -1    0.10    0.64
   0  14  -1   -0.14    0.86
   0  14   1    1.00    0.88
  -1 -14  -1   24.89    1.29
  -1 -14  -1   24.65    1.54
   1 -14   1   26.61    1.52
  -1  14  -1   25.66    1.68
   1  14   1   22.16    1.63
   1  14   1   26.55    1.46
  -1  14  -1   25.90    1.70
   2 -14   1    2.25    0.92
  -2 -14  -1    2.02    0.89
  -2  14  -1    1.54    0.97
   2  14   1    2.23    0.98
   2  14   1    0.95    0.88
  -2  14  -1    1.89    0.99
   3 -14   1    7.34    1.17
  -3 -14  -1    7.90    1.15
  -3  14  -1    7.32    1.20
   3  14   1    6.31    1.23
  -3  14  -1    8.15    1.24
   3  14   1    7.85    1.23
   4 -14   1    5.04    1.14
  -4 -14  -1    5.34    1.33
  -4 -14  -1    5.86    1.16
  -4  14  -1    4.70    1.23
  -4  14  -1    6.08    1.21
   4  14   1    3.67    1.19
  -5 -14  -1    2.19    1.21
   5 -14   1    0.28    0.97
  -5  14  -1    1.90    1.24
  -5  14  -1    1.78    1.16
   5  14   1    0.96    1.18
  -6 -14  -1   -0.48    1.21
   6 -14   1   -0.31    1.07
  -6  14  -1    1.35    1.29
   6  14   1   -0.41    1.08
  -6  14  -1    0.32    1.29
  -7 -14  -1   -1.32    1.41
   7 -14   1   -0.78    1.13
  -7  14  -1    0.26    1.46
   7  14   1    0.31    1.19
  -7  14  -1    1.41    1.43
  -8 -14  -1   -0.11    1.62
   8 -14   1   -0.05    1.28
   8  14   1    0.45    1.34
  -8 -15   1   -1.94    1.62
   8 -15  -1    0.56    1.26
   8  15  -1    0.77    1.39
   7 -15  -1   -0.34    1.14
  -7 -15   1   -3.05    1.37
   7  15  -1   -1.04    1.21
  -7  15   1    0.59    1.41
  -7  15   1    0.14    1.44
   6 -15  -1   -0.21    1.15
  -6 -15   1    1.08    1.30
   6  15  -1   -1.95    1.13
  -6  15   1   -2.18    1.15
  -6  15   1   -0.62    1.35
  -5 -15   1    4.95    1.35
   5 -15  -1    2.56    1.16
  -5  15   1    2.72    1.32
  -5  15   1    3.12    1.24
   5  15  -1    3.30    1.21
  -4 -15   1    3.69    1.02
  -4 -15   1    3.45    1.22
   4 -15  -1    4.68    1.18
   4  15  -1    5.02    1.20
  -4  15   1    5.93    1.23
  -4  15   1    6.40    1.36
  -3 -15   1    4.90    0.99
   3 -15  -1    2.52    1.10
   3  15  -1    5.50    1.06
   3  15  -1    3.19    1.04
  -3  15   1    2.48    1.16
  -3  15   1    5.03    1.19
  -2 -15   1    0.85    0.88
   2 -15  -1    2.88    1.02
  -2  15   1    1.79    1.01
   2  15  -1    2.78    1.02
  -2  15   1   -0.10    1.02
   2  15  -1   -0.40    1.00
   2  15  -1    0.79    0.85
   1 -15  -1   18.03    1.46
  -1 -15   1   17.91    1.31
   1  15  -1   18.08    1.33
  -1  15   1   20.85    1.67
   1  15  -1   19.80    1.64
   1  15  -1   19.74    1.61
  -1  15   1   18.83    1.61
   0 -15  -1    5.46    1.00
   0 -15  -1    5.04    0.89
   0 -15   1    4.15    0.89
   0  15  -1    5.36    1.06
   0  15   1    5.95    1.09
   0  15  -1    5.30    0.82
   0  15   1    5.66    0.74
   0  15  -1    4.92    1.09
   1 -15   1    4.96    0.98
  -1 -15  -1    3.11    0.77
  -1 -15  -1    3.24    1.00
   1  15   1    3.40    0.84
  -1  15  -1    4.27    1.06
   1  15   1    3.19    0.99
  -1  15  -1    3.89    1.08
  -2 -15  -1    9.43    1.13
   2 -15   1    7.84    1.15
   2  15   1    6.88    1.10
  -2  15  -1    8.38    1.25
  -2  15  -1    8.69    1.26
   2  15   1    9.66    1.23
  -3 -15  -1    4.08    1.08
   3 -15   1    4.72    1.13
   3  15   1    1.70    1.06
  -3  15  -1    5.68    1.22
  -3  15  -1    3.88    1.18
   3  15   1    3.56    1.22
   4 -15   1    1.91    1.05
  -4 -15  -1    5.63    1.16
   4  15   1    2.37    1.12
  -4  15  -1    2.79    1.21
  -4  15  -1    3.42    1.15
   5 -15   1    0.09    1.06
  -5 -15  -1   -0.65    1.17
  -5  15  -1    2.57    1.23
  -5  15  -1    3.25    1.21
   5  15   1    2.53    1.18
  -6 -15  -1    0.95    1.30
   6 -15   1    1.10    1.10
  -6  15  -1    0.45    1.29
   6  15   1   -1.13    1.12
  -6  15  -1   -0.99    1.20
   7 -15   1   -0.16    1.22
  -7 -15  -1    2.23    1.46
   7  15   1   -0.11    1.25
  -7  15  -1   -2.19    1.41
  -7  15  -1    1.18    1.41
   8 -15   1    0.12    1.32
  -8 -15  -1   -0.89    1.66
   8  15   1   -2.74    1.28
  -8  15  -1    1.26    1.68
   8 -16  -1   -0.29    1.28
  -8 -16   1   -2.19    1.63
   8  16  -1   -0.77    1.42
  -7 -16   1   -1.71    1.44
   7 -16  -1    1.00    1.28
  -7  16   1   -0.82    1.43
   7  16  -1    0.76    1.40
   6 -16  -1    1.03    1.22
  -6 -16   1   -0.17    1.29
  -6  16   1    2.98    1.44
   6  16  -1    2.84    1.34
  -6  16   1   -1.38    1.34
  -5 -16   1    4.40    1.36
   5 -16  -1    2.13    1.20
   5  16  -1    1.92    1.26
  -5  16   1    3.01    1.20
  -5  16   1    0.18    1.28
   4 -16  -1    2.78    1.10
  -4 -16   1    3.08    1.02
  -4 -16   1    0.16    1.17
   4  16  -1    2.00    1.09
  -4  16   1    1.47    1.08
  -4  16   1    1.26    1.19
  -3 -16   1    1.56    0.96
   3 -16  -1    1.30    1.10
  -3  16   1    2.94    1.16
  -3  16   1    0.24    1.08
   3  16  -1    0.72    0.98
   3  16  -1    1.27    1.01
  -2 -16   1    4.21    1.02
   2 -16  -1    4.24    1.14
  -2  16   1    3.60    1.19
  -2  16   1    6.02    1.21
   2  16  -1    3.44    1.14
   2  16  -1    4.11    1.01
   1 -16  -1    1.32    0.94
  -1 -16   1    0.51    0.78
  -1  16   1    1.98    1.04
   1  16  -1    1.56    1.01
   1  16  -1    1.53    0.83
   0 -16  -1    5.92    0.97
   0 -16   1    4.95    0.97
   0 -16  -1    3.98    0.98
   0  16  -1    2.95    1.07
   0  16  -1    5.47    0.85
   0  16   1    5.07    1.12
   0  16  -1    4.60    1.09
   0  16   1    5.89    0.78
   1 -16   1   19.29    1.50
  -1 -16  -1   16.62    1.26
  -1 -16  -1   16.61    1.48
  -1  16  -1   20.08    1.69
   1  16   1   18.20    1.33
  -1  16  -1   18.37    1.58
   1  16   1   16.48    1.47
  -2 -16  -1   -0.13    0.93
   2 -16   1    2.25    1.05
   2  16   1   -0.09    1.01
  -2  16  -1    0.07    1.11
  -2  16  -1    0.27    1.04
   2  16   1    0.67    0.94
   3 -16   1    4.45    1.15
  -3 -16  -1    2.44    1.07
   3  16   1    1.73    1.08
  -3  16  -1    2.28    1.10
   3  16   1    2.55    1.21
  -3  16  -1    3.21    1.13
  -4 -16  -1    2.77    1.11
   4 -16   1    2.95    1.07
  -4  16  -1    5.58    1.21
  -4  16  -1    1.37    1.17
   4  16   1    3.09    1.16
  -5 -16  -1    0.53    1.24
   5 -16   1    1.44    1.19
   5  16   1   -0.62    1.10
  -5  16  -1    1.11    1.11
  -5  16  -1    0.84    1.27
  -6 -16  -1    0.14    1.32
   6 -16   1    1.70    1.19
  -6  16  -1    2.41    1.31
  -6  16  -1   -0.14    1.39
   6  16   1    1.19    1.28
   7 -16   1    1.30    1.25
  -7 -16  -1   -1.46    1.38
  -7  16  -1    0.46    1.56
   7  16   1    0.13    1.25
  -7  16  -1    0.01    1.41
  -8 -16  -1   -4.99    1.58
   8 -16   1   -2.01    1.26
   8  16   1   -1.68    1.31
  -8 -17   1   -0.64    1.80
   8 -17  -1   -1.48    1.30
   8  17  -1    1.41    1.50
  -7 -17   1   -0.49    1.54
   7 -17  -1   -0.40    1.33
   7  17  -1   -0.74    1.35
  -7  17   1    1.39    1.45
  -7  17   1   -0.67    1.54
   6 -17  -1    1.05    1.28
  -6 -17   1   -0.51    1.35
  -6  17   1    1.44    1.30
   6  17  -1   -1.48    1.20
  -6  17   1   -0.28    1.36
   5 -17  -1    1.38    1.21
  -5 -17   1    0.23    1.25
  -5  17   1    1.73    1.16
   5  17  -1    0.57    1.15
  -5  17   1    0.33    1.28
  -4 -17   1    1.37    1.21
   4 -17  -1    0.78    1.08
  -4 -17   1    1.71    1.07
  -4  17   1    1.53    1.16
  -4  17   1    1.33    1.17
   4  17  -1    3.91    1.18
  -3 -17   1    5.23    1.07
   3 -17  -1    4.20    1.19
  -3  17   1    1.98    1.15
  -3  17   1    3.74    1.16
   3  17  -1    2.32    1.02
  -2 -17   1    2.05    0.99
   2 -17  -1    1.29    1.06
  -2  17   1    1.38    1.08
   2  17  -1    0.49    1.10
   2  17  -1    0.73    0.94
  -2  17   1    1.34    1.19
   1 -17  -1   13.93    1.34
  -1 -17   1   11.82    1.15
  -1  17   1   11.78    1.41
   1  17  -1    9.33    1.34
   1  17  -1   10.65    1.18
   0 -17   1    7.38    1.07
   0 -17  -1    7.78    1.08
   0 -17  -1    7.17    1.14
   0  17  -1    6.58    1.28
   0  17   1    7.01    0.88
   0  17  -1    6.71    1.20
   0  17   1    6.45    1.23
   0  17  -1    6.21    0.94
  -1 -17  -1    2.83    1.03
   1 -17   1    2.51    1.02
  -1 -17  -1    1.29    0.82
   1  17   1    1.60    1.06
  -1  17  -1    0.17    1.03
   1  17   1    1.52    0.82
  -1  17  -1    1.96    1.07
  -2 -17  -1    0.97    0.99
   2 -17   1   -0.46    1.00
   2  17   1   -0.98    0.90
  -2  17  -1    0.67    1.05
  -2  17  -1   -0.49    1.11
   2  17   1   -1.20    1.04
  -3 -17  -1    0.33    1.02
   3 -17   1    2.36    1.08
   3  17   1    3.82    1.09
   3  17   1    3.35    1.19
  -3  17  -1    0.95    1.09
  -3  17  -1    1.81    1.09
  -4 -17  -1   -0.39    1.04
   4 -17   1    0.62    1.03
   4  17   1    1.21    1.11
  -4  17  -1    0.98    1.13
  -4  17  -1   -1.66    1.07
  -5 -17  -1    2.04    1.35
   5 -17   1    2.35    1.22
  -5  17  -1    4.73    1.28
  -5  17  -1    1.75    1.32
   5  17   1    3.78    1.34
  -6 -17  -1    1.35    1.34
   6 -17   1   -0.49    1.20
   6  17   1    2.22    1.25
  -6  17  -1    1.41    1.55
  -6  17  -1    1.54    1.27
   7 -17   1    1.57    1.34
  -7 -17  -1    2.71    1.54
  -7  17  -1    1.22    1.65
   7  17   1    3.76    1.42
  -7  17  -1    2.91    1.52
   8 -17   1   -0.28    1.33
  -8 -17  -1   -2.47    1.70
  -8  17  -1   -2.01    1.62
   8  17   1    0.17    1.43
  -7 -18   1   -2.19    1.56
   7 -18  -1   -2.61    1.23
   7  18  -1   -1.30    1.30
  -7  18   1    4.52    1.81
  -7  18   1    2.39    1.51
  -6 -18   1   -0.18    1.41
   6 -18  -1   -0.58    1.27
  -6  18   1   -0.58    1.51
  -6  18   1    0.54    1.24
   6  18  -1   -0.24    1.24
  -5 -18   1    1.38    1.33
   5 -18  -1    2.60    1.26
  -5  18   1    0.12    1.36
   5  18  -1    2.97    1.26
  -5  18   1    2.56    1.20
  -4 -18   1   -0.03    1.17
   4 -18  -1   -1.15    1.08
  -4  18   1    1.79    1.23
   4  18  -1    3.01    1.14
  -4  18   1    1.48    1.16
   3 -18  -1    2.69    1.18
  -3 -18   1    3.50    1.02
  -3  18   1    2.40    1.21
  -3  18   1    3.01    1.17
   3  18  -1    2.59    1.05
   3  18  -1    1.21    1.16
  -2 -18   1    0.20    0.95
  -2 -18   1    1.05    0.83
   2 -18  -1    0.26    1.06
   2  18  -1   -0.14    0.93
  -2  18   1   -0.09    1.09
  -2  18   1   -1.31    1.04
   2  18  -1    1.17    1.11
  -1 -18   1    0.22    0.86
   1 -18  -1    1.57    1.03
   1  18  -1    2.06    1.10
  -1  18   1    2.05    1.11
   1  18  -1    2.01    0.95
   0 -18  -1    0.91    0.94
   0 -18  -1    1.46    0.93
   0 -18   1   -0.37    0.92
   0  18   1    0.80    1.08
   0  18  -1    2.30    1.14
   0  18  -1    2.09    1.11
   1 -18   1   11.08    1.28
  -1 -18  -1    8.18    1.27
  -1  18  -1    7.94    1.30
   1  18   1    8.95    1.34
   1  18   1    8.81    1.07
  -1  18  -1   11.59    1.43
  -2 -18  -1    0.72    0.98
   2 -18   1    0.36    1.04
  -2  18  -1    0.75    1.02
   2  18   1   -0.25    0.90
   2  18   1    0.05    1.07
  -2  18  -1   -0.36    1.10
  -3 -18  -1    3.26    1.14
   3 -18   1    2.11    1.10
  -3  18  -1    2.37    1.17
   3  18   1    2.07    1.06
   3  18   1    2.40    1.23
  -3  18  -1    2.09    1.15
   4 -18   1    0.04    1.07
  -4 -18  -1   -1.00    1.12
  -4  18  -1    2.00    1.23
  -4  18  -1    0.58    1.10
   4  18   1   -0.37    1.05
  -5 -18  -1    1.86    1.31
   5 -18   1    0.11    1.19
  -5  18  -1    2.65    1.22
  -5  18  -1   -1.35    1.26
   5  18   1    0.51    1.19
  -6 -18  -1   -0.67    1.34
   6 -18   1    0.08    1.26
   6  18   1    0.07    1.25
  -6  18  -1   -1.76    1.41
  -6  18  -1    0.10    1.26
  -7 -18  -1   -1.33    1.54
   7 -18   1   -0.19    1.38
  -7  18  -1    0.43    1.64
   7  18   1    1.73    1.48
  -7  18  -1    0.91    1.42
  -7 -19   1   -1.43    1.57
   7 -19  -1    0.12    1.44
   7  19  -1   -3.18    1.30
  -7  19   1    0.95    1.73
  -7  19   1   -0.08    1.41
   6 -19  -1    1.90    1.39
  -6 -19   1    0.01    1.44
  -6  19   1   -2.25    1.23
  -6  19   1    1.71    1.58
   6  19  -1    1.54    1.35
  -5 -19   1    1.21    1.30
   5 -19  -1    0.82    1.26
  -5  19   1    0.37    1.21
   5  19  -1    0.28    1.17
  -5  19   1    0.24    1.41
  -4 -19   1   -0.24    1.20
   4 -19  -1    1.96    1.20
  -4  19   1   -0.07    1.21
   4  19  -1    0.18    1.13
  -4  19   1    2.87    1.23
   3 -19  -1    2.53    1.21
  -3 -19   1    1.01    1.04
   3  19  -1   -0.12    1.01
  -3  19   1    3.08    1.24
  -3  19   1    1.38    1.20
   3  19  -1    2.03    1.22
  -2 -19   1    0.55    1.02
   2 -19  -1   -0.52    1.06
   2  19  -1    1.30    0.95
  -2  19   1    1.20    1.14
   2  19  -1    1.18    1.13
   1 -19  -1    7.07    1.19
  -1 -19   1    5.10    1.02
  -1 -19   1    6.64    1.15
   1 -19  -1    5.11    1.06
   1  19  -1    4.74    1.05
   1  19  -1    5.13    1.20
  -1  19   1    5.11    1.22
   0 -19  -1    1.40    0.92
   0 -19  -1    1.20    0.95
   0 -19   1   -0.40    0.90
   0  19  -1    0.86    1.13
   0  19   1    0.27    1.07
   0  19  -1    2.23    1.10
  -1 -19  -1    1.75    1.04
   1 -19   1    0.81    1.02
  -1  19  -1    2.13    1.17
   1  19   1    1.48    0.84
  -1  19  -1    1.94    1.08
   1  19   1    2.42    1.12
  -2 -19  -1   -0.45    0.93
   2 -19   1    0.01    1.06
   2  19   1    0.12    0.92
  -2  19  -1   -0.08    1.12
   2  19   1   -0.33    1.06
  -2  19  -1   -0.32    1.04
  -3 -19  -1    5.38    1.23
   3 -19   1    5.76    1.29
  -3  19  -1    1.08    1.12
   3  19   1    5.20    1.18
   3  19   1    3.79    1.28
  -3  19  -1    6.06    1.33
   4 -19   1    0.22    1.16
  -4 -19  -1   -3.27    1.07
   4  19   1    0.76    1.10
  -4  19  -1    0.19    1.16
  -4  19  -1    2.45    1.21
  -5 -19  -1   -0.27    1.29
   5 -19   1    1.69    1.30
  -5  19  -1    1.49    1.23
   5  19   1    0.43    1.18
  -5  19  -1   -0.89    1.30
   6 -19   1    0.46    1.26
  -6 -19  -1    0.60    1.50
   6  19   1   -0.46    1.25
  -6  19  -1    0.77    1.50
  -7 -19  -1   -2.13    1.50
   7 -19   1    0.46    1.43
  -7  19  -1   -0.02    1.44
   7  19   1    1.23    1.44
  -7  19  -1    2.34    1.74
  -7 -20   1   -1.61    1.61
   7 -20  -1   -1.32    1.39
   7  20  -1    0.85    1.49
  -7  20   1    0.96    1.82
  -7  20   1    0.20    1.53
   6 -20  -1    1.61    1.47
  -6 -20   1   -2.41    1.42
   6  20  -1   -0.32    1.34
  -6  20   1    3.43    1.41
  -6  20   1   -0.47    1.64
  -5 -20   1    1.88    1.39
   5 -20  -1    0.60    1.29
  -5  20   1   -0.29    1.40
   5  20  -1    0.51    1.26
  -5  20   1    0.90    1.23
   4 -20  -1   -1.99    1.14
  -4 -20   1    1.18    1.29
  -4  20   1    1.65    1.33
  -4  20   1    0.97    1.20
   4  20  -1    1.35    1.17
  -3 -20   1    3.44    1.13
   3 -20  -1    2.88    1.27
   3  20  -1    3.63    1.29
  -3  20   1    3.87    1.34
   3  20  -1    3.18    1.14
  -3  20   1    2.80    1.29
   2 -20  -1    0.16    1.10
  -2 -20   1   -0.48    1.02
   2  20  -1   -0.40    0.98
  -2  20   1    0.55    1.16
   2  20  -1   -0.23    1.16
  -1 -20   1    2.50    0.99
  -1 -20   1    1.65    1.02
   1 -20  -1    2.67    0.96
   1 -20  -1    1.05    1.07
   1  20  -1    2.10    1.16
  -1  20   1    1.38    1.19
   1  20  -1    2.70    1.08
   0 -20   1    4.01    1.07
   0 -20  -1    3.08    1.06
   0  20   1    3.62    1.27
   0  20  -1    4.90    1.23
   1 -20   1    2.48    1.13
  -1 -20  -1    2.84    1.13
   1  20   1    4.75    1.23
  -1  20  -1    3.11    1.18
  -1  20  -1    5.06    1.31
  -2 -20  -1   -0.28    1.02
   2 -20   1    0.08    1.09
  -2  20  -1    1.41    1.17
   2  20   1   -0.21    0.96
  -2  20  -1   -0.64    1.02
   2  20   1    2.40    1.15
  -3 -20  -1    2.57    1.19
   3 -20   1    3.83    1.29
  -3  20  -1    5.75    1.35
  -3  20  -1    3.74    1.23
   3  20   1    3.58    1.33
   3  20   1    1.22    1.11
  -4 -20  -1   -0.56    1.16
   4 -20   1    0.60    1.24
   4  20   1   -1.06    1.09
  -4  20  -1    3.30    1.29
  -4  20  -1   -0.52    1.25
  -5 -20  -1   -0.51    1.30
   5 -20   1    0.02    1.26
  -5  20  -1    1.45    1.22
  -5  20  -1   -0.52    1.33
   5  20   1   -0.92    1.20
   6 -20   1   -1.91    1.25
  -6 -20  -1    0.17    1.49
   6  20   1   -0.70    1.32
  -6  20  -1   -0.04    1.55
  -6  20  -1    1.81    1.36
  -7 -20  -1   -1.09    1.59
   7 -20   1   -0.96    1.43
  -7  20  -1   -0.09    1.72
  -7  20  -1   -0.86    1.54
   7  20   1   -0.08    1.37
  -6 -21   1   -1.47    1.51
   6 -21  -1    1.76    1.50
  -6  21   1   -1.12    1.57
   6  21  -1   -1.15    1.36
  -6  21   1   -1.90    1.31
   5 -21  -1   -0.01    1.30
  -5 -21   1   -0.40    1.36
  -5  21   1    2.66    1.29
   5  21  -1   -0.87    1.20
  -5  21   1    0.81    1.51
  -4 -21   1   -0.59    1.28
   4 -21  -1    0.92    1.27
  -4  21   1    1.07    1.27
   4  21  -1   -0.17    1.15
  -4  21   1    0.99    1.31
   3 -21  -1    2.77    1.33
  -3 -21   1    0.92    1.10
  -3  21   1    2.85    1.30
   3  21  -1    2.80    1.31
   3  21  -1    2.81    1.20
   2 -21  -1    0.25    1.12
  -2 -21   1    0.16    1.07
   2  21  -1    2.63    1.08
   2  21  -1   -0.41    1.12
  -2  21   1    0.51    1.21
   1 -21  -1    3.21    1.02
   1 -21  -1    3.16    1.13
  -1 -21   1    5.91    1.27
   1  21  -1    5.82    1.27
  -1  21   1    6.20    1.37
   0 -21   1    1.92    1.05
   0 -21  -1    1.43    1.01
   0  21   1    2.18    1.22
   0  21  -1    2.15    1.22
   1 -21   1    0.80    1.08
  -1 -21  -1    0.90    1.08
  -1  21  -1    0.30    1.23
   1  21   1   -0.97    1.11
  -1  21  -1    0.89    1.13
  -2 -21  -1   -1.23    1.04
   2 -21   1    2.17    1.21
  -2  21  -1   -0.51    1.10
  -2  21  -1    2.07    1.16
   2  21   1   -0.67    1.16
   2  21   1    0.62    1.01
  -3 -21  -1    1.33    1.20
   3 -21   1    1.28    1.22
   3  21   1    0.76    1.27
  -3  21  -1    3.36    1.30
   3  21   1    2.29    1.14
  -3  21  -1    1.62    1.23
  -4 -21  -1   -0.99    1.20
   4 -21   1    1.31    1.31
  -4  21  -1   -1.01    1.24
  -4  21  -1    1.83    1.33
   4  21   1    0.90    1.16
  -5 -21  -1    4.89    1.47
   5 -21   1    0.41    1.31
   5  21   1   -1.02    1.21
  -5  21  -1    2.35    1.33
  -5  21  -1   -0.27    1.44
  -6 -21  -1    2.40    1.62
   6 -21   1   -0.68    1.43
  -6  21  -1   -0.04    1.42
   6  21   1   -0.97    1.29
  -6  21  -1    0.31    1.61
  -6 -22   1    0.05    1.59
   6 -22  -1   -1.91    1.38
  -6  22   1   -0.88    1.45
  -6  22   1   -1.14    1.69
   6  22  -1   -2.32    1.39
   5 -22  -1    2.20    1.43
  -5 -22   1    1.07    1.42
  -5  22   1    0.48    1.33
   5  22  -1    0.36    1.37
  -5  22   1    2.44    1.64
  -4 -22   1    2.24    1.39
   4 -22  -1    2.65    1.28
   4  22  -1   -0.53    1.13
  -4  22   1   -0.87    1.27
  -3 -22   1    2.94    1.23
   3 -22  -1    0.59    1.27
   3  22  -1    1.01    1.17
  -3  22   1    3.02    1.29
   3  22  -1    0.95    1.29
  -2 -22   1   -0.42    1.11
   2 -22  -1    2.03    1.01
   2 -22  -1    1.19    1.21
  -2  22   1    2.45    1.28
   2  22  -1    0.51    1.20
  -1 -22   1    2.77    1.13
   1 -22  -1   -0.31    0.92
   1  22  -1    0.91    1.17
  -1  22   1    2.32    1.26
   0 -22   1    0.28    1.06
   0 -22  -1    1.22    1.12
   0  22   1    2.44    1.29
   0  22  -1    0.92    1.20
   1 -22   1    6.33    1.31
  -1 -22  -1    6.61    1.28
  -1  22  -1    6.35    1.44
  -1  22  -1    6.33    1.39
   1  22   1    5.09    1.35
  -2 -22  -1    1.40    1.16
   2 -22   1    0.49    1.18
  -2  22  -1    0.82    1.26
  -2  22  -1    0.51    1.13
   2  22   1    0.77    1.25
  -3 -22  -1   -0.60    1.17
   3 -22   1    0.91    1.29
   3  22   1    0.74    1.09
  -3  22  -1    2.87    1.35
  -3  22  -1    2.09    1.19
   3  22   1   -0.05    1.28
   4 -22   1   -0.16    1.31
   4  22   1    0.10    1.17
  -4  22  -1    0.51    1.29
  -4  22  -1    0.41    1.26
  -5 -22  -1    0.92    1.44
   5 -22   1   -1.78    1.32
  -5  22  -1   -1.33    1.36
  -5  22  -1    5.59    1.48
   5  22   1   -1.33    1.19
  -6 -22  -1   -2.77    1.50
   6 -22   1   -2.10    1.33
  -6  22  -1   -0.42    1.62
   6  22   1    0.02    1.35
  -6  22  -1    3.09    1.48
   5 -23  -1    0.56    1.50
  -5 -23   1    0.84    1.54
   5  23  -1    0.23    1.40
  -5  23   1    1.90    1.46
  -4 -23   1    1.74    1.37
   4 -23  -1   -1.23    1.26
   4  23  -1    2.24    1.31
  -4  23   1    3.52    1.47
   3 -23  -1    1.63    1.34
  -3 -23   1    1.65    1.23
   3  23  -1    1.07    1.25
   3  23  -1   -0.14    1.31
  -3  23   1    1.60    1.38
  -2 -23   1    4.65    1.29
   2 -23  -1    2.29    1.02
   2 -23  -1    2.79    1.31
  -2  23   1    4.45    1.41
   2  23  -1   -0.62    1.22
   1 -23  -1    4.63    1.16
  -1 -23   1    5.36    1.27
  -1  23   1    6.36    1.49
   1  23  -1    4.85    1.32
   0 -23  -1   -0.59    1.07
   0 -23   1    2.19    1.11
   0  23  -1    0.99    1.23
   0  23   1   -0.09    1.23
   1 -23   1    1.41    1.16
  -1 -23  -1    1.59    1.14
  -1  23  -1   -1.37    1.23
   1  23   1   -1.29    1.21
  -2 -23  -1    3.11    1.25
   2 -23   1    3.15    1.30
  -2  23  -1    3.54    1.37
  -2  23  -1    1.75    1.27
   2  23   1    1.33    1.33
  -3 -23  -1   -0.99    1.19
   3 -23   1    1.54    1.31
  -3  23  -1    0.37    1.21
   3  23   1   -0.81    1.27
   3  23   1   -1.06    1.05
  -3  23  -1    1.00    1.28
   4 -23   1    1.26    1.40
   4  23   1   -1.14    1.18
  -4  23  -1    0.54    1.28
  -4  23  -1    2.75    1.46
   5 -23   1   -0.04    1.39
  -5 -23  -1    1.62    1.53
  -5  23  -1    1.69    1.57
  -5  23  -1    3.15    1.52
   5  23   1   -1.46    1.30
   5 -24  -1   -2.14    1.44
  -5 -24   1    0.12    1.53
  -5  24   1    4.35    1.67
   5  24  -1    1.82    1.49
   4 -24  -1   -0.15    1.44
  -4 -24   1    1.10    1.53
  -4  24   1    2.36    1.52
   4  24  -1   -0.87    1.30
   3 -24  -1   -0.03    1.35
  -3 -24   1    0.38    1.35
   3 -24  -1   -0.62    1.00
  -3  24   1    3.93    1.45
   2 -24  -1    1.56    1.04
  -2 -24   1    1.18    1.21
   2  24  -1    0.26    1.28
  -2  24   1    1.84    1.39
  -1 -24   1    0.39    1.16
   1 -24  -1    1.35    1.06
   1  24  -1   -0.08    1.19
  -1  24   1    1.79    1.41
   0 -24   1    1.13    1.11
   0 -24  -1   -0.87    1.10
   0  24   1   -0.17    1.24
   0  24  -1   -0.27    1.24
   1 -24   1    5.24    1.38
  -1 -24  -1    2.96    1.19
   1  24   1    4.84    1.46
  -1  24  -1    4.13    1.41
  -2 -24  -1   -0.82    1.17
   2 -24   1    0.02    1.27
  -2  24  -1   -0.40    1.37
  -2  24  -1   -2.77    1.06
   2  24   1   -1.70    1.23
   3 -24   1    0.04    1.32
  -3 -24  -1    0.77    1.31
  -3  24  -1    3.82    1.39
   3  24   1   -2.52    1.38
  -3  24  -1    0.26    1.28
   4 -24   1   -1.42    1.45
   4  24   1    0.26    1.25
  -4  24  -1    2.31    1.45
  -4  24  -1    2.79    1.41
  -5 -24  -1    0.38    1.56
   5 -24   1   -0.01    1.45
   5  24   1    0.65    1.32
  -5  24  -1    0.52    1.59
   4 -25  -1    0.90    1.50
   4 -25  -1    3.15    1.25
  -4 -25   1    0.24    1.47
  -4  25   1    5.04    1.69
   3 -25  -1    1.22    1.12
  -3  25   1    3.09    1.47
   2 -25  -1    0.60    1.05
  -2 -25   1   -0.06    1.27
  -2  25   1    0.87    1.46
   2  25  -1   -1.31    1.28
   1 -25  -1    3.60    1.19
  -1 -25   1    3.71    1.33
  -1  25   1    4.50    1.55
   1  25  -1    2.32    1.33
   0 -25  -1   -1.87    1.06
   0 -25   1   -0.44    1.14
   0  25  -1   -0.90    1.35
   0  25   1    0.62    1.34
  -1 -25  -1    2.00    1.24
   1  25   1    1.24    1.40
  -1  25  -1    0.69    1.36
   2 -25   1    0.94    1.37
  -2 -25  -1   -1.96    1.22
   2  25   1   -1.37    1.30
  -2  25  -1    1.71    1.46
  -3 -25  -1    0.86    1.36
   3 -25   1   -0.23    1.40
  -3  25  -1   -0.98    1.29
   3  25   1    0.40    1.47
  -3  25  -1    3.46    1.48
   4 -25   1    0.17    1.49
  -4  25  -1   -0.29    1.47
  -4  25  -1    3.57    1.54
   3 -26  -1    1.48    1.17
  -3  26   1    2.16    1.51
   2 -26  -1   -0.04    1.13
  -2 -26   1    0.53    1.33
   2  26  -1   -0.58    1.42
  -2  26   1    0.91    1.56
   1 -26  -1   -1.51    1.06
  -1 -26   1    1.68    1.32
   1  26  -1    1.71    1.43
  -1  26   1    1.51    1.51
   0 -26   1    0.40    1.18
   0 -26  -1    0.52    1.22
   0  26  -1    2.15    1.48
   0  26   1    0.02    1.41
   1 -26   1    3.51    1.26
  -1 -26  -1    3.11    1.36
  -1  26  -1    1.99    1.51
   1  26   1    2.22    1.47
  -2 -26  -1   -0.37    1.34
   2  26   1    0.24    1.45
  -2  26  -1    1.60    1.53
   3 -26   1    0.91    1.58
  -3 -26  -1    0.49    1.45
  -3  26  -1    4.65    1.61
   3  26   1    1.73    1.61
   2 -27  -1    1.24    1.26
  -2 -27   1   -0.52    1.30
  -2  27   1    0.16    1.60
   2  27  -1   -5.10    1.35
  -1 -27   1    1.83    1.42
   1 -27  -1    0.89    1.27
   1  27  -1   -0.37    1.44
  -1  27   1    1.61    1.57
   0 -27  -1   -1.40    1.15
   0 -27   1    0.01    1.27
   0  27  -1   -0.22    1.42
   0  27   1   -0.31    1.52
   1 -27   1    0.22    1.16
  -1 -27  -1   -1.98    1.25
  -1  27  -1    1.76    1.56
   1  27   1    1.87    1.47
   2 -27   1    2.40    1.23
  -2 -27  -1    1.26    1.42
  -2  27  -1    1.41    1.60
   2  27   1    0.78    1.52
  10   0  -2    1.14    1.65
 -10   0   2   -0.90    2.40
  -9   0   2    2.98    2.06
   9   0  -2   -0.89    1.37
  -8   0   2   -2.73    1.68
   8   0  -2    0.71    1.23
   8   0  -2    0.22    1.26
  -7   0   2   -1.19    1.65
   7   0  -2   -0.05    1.10
   7   0  -2   -0.71    1.12
   6   0  -2    2.90    1.19
   6   0  -2    1.65    1.01
  -6   0   2    1.06    1.65
  -5   0   2    0.23    1.37
   5   0  -2   -0.62    0.79
   5   0  -2    0.05    0.94
   4   0  -2   17.73    1.06
   4   0  -2   17.65    1.30
  -4   0   2   17.70    1.49
  -3   0   2   -0.81    0.73
   3   0  -2    0.12    0.43
   3   0  -2    1.23    0.62
  -2   0   2   27.62    1.42
   2   0  -2   27.91    1.13
   2   0  -2   25.95    1.25
   1   0  -2   -0.16    0.30
  -1   0   2   -0.12    0.24
   1   0  -2    0.07    0.19
  -1   0   2    0.55    0.33
   0   0  -2    1.03    0.18
   0   0   2    0.88    0.21
   0   0  -2    1.25    0.24
  -1   0  -2    0.10    0.35
   1   0   2   -0.16    0.26
   1   0   2   -0.30    0.22
  -2   0  -2   42.32    1.73
   2   0   2   41.55    1.50
  -2   0  -2   43.57    1.65
   2   0   2   43.11    1.56
   3   0   2    0.16    0.47
  -3   0  -2   -0.63    0.58
   3   0   2   -0.75    0.47
  -3   0  -2    0.53    0.61
  -4   0  -2   24.77    1.68
   4   0   2   25.07    1.32
  -4   0  -2   26.75    1.47
   4   0   2   26.23    1.30
   5   0   2   -0.88    0.75
  -5   0  -2   -1.25    0.92
  -5   0  -2   -0.84    1.24
   5   0   2   -0.64    0.83
  -6   0  -2   -0.17    1.03
  -6   0  -2    1.22    1.61
   6   0   2   -0.26    1.01
   6   0   2   -0.67    0.91
   7   0   2   -1.84    1.08
  -7   0  -2   -3.02    1.72
   7   0   2   -0.52    1.07
   8   0   2    0.66    1.28
   8   0   2   -0.72    1.15
  -8   0  -2   -4.19    1.82
   9   0   2    1.50    1.40
  -9   0  -2   -3.60    2.00
   9   0   2   -0.83    1.33
 -10  -1   2   -2.38    2.31
  10  -1  -2    0.76    1.75
 -10   1   2    2.16    2.49
  10   1  -2   -3.00    1.54
  -9  -1   2   -1.14    1.91
   9  -1  -2   -2.05    1.32
  -9   1   2   -2.39    2.04
   9   1  -2    0.45    1.42
   9   1  -2   -2.08    1.31
  -8  -1   2    3.79    1.94
   8  -1  -2    1.56    1.26
   8  -1  -2    1.52    1.33
   8   1  -2    0.85    1.28
  -8   1   2    0.89    1.91
   8   1  -2    2.09    1.36
   7  -1  -2   -2.79    1.12
   7  -1  -2   -0.20    1.06
  -7  -1   2   -1.27    1.65
   7   1  -2   -0.24    1.15
   7   1  -2   -0.68    1.08
  -7   1   2   -0.28    1.72
  -6  -1   2    2.37    1.66
   6  -1  -2    1.04    1.13
   6  -1  -2    1.52    1.01
   6   1  -2    2.35    1.16
  -6   1   2    3.16    1.66
   6   1  -2    1.80    1.09
   5  -1  -2   -0.03    0.75
   5  -1  -2   -0.49    0.93
  -5  -1   2    1.35    1.38
   5   1  -2   -0.63    0.83
  -5   1   2    0.34    1.32
   5   1  -2   -1.67    0.89
  -4  -1   2   12.62    1.32
   4  -1  -2   13.82    1.08
   4  -1  -2   12.26    0.94
   4   1  -2   12.89    1.04
   4   1  -2   13.41    1.10
  -4   1   2   13.59    1.39
   3  -1  -2    0.44    0.58
  -3  -1   2    0.84    0.77
   3  -1  -2    0.35    0.42
   3   1  -2    0.46    0.62
  -3   1   2    0.13    0.27
   3   1  -2    0.98    0.49
  -3   1   2    1.19    0.79
   2  -1  -2   53.24    1.77
   2  -1  -2   52.60    1.75
   2  -1  -2   50.78    1.91
  -2  -1   2   54.67    2.07
   2   1  -2   51.65    1.81
  -2   1   2   50.16    2.05
   2   1  -2   52.11    1.91
   1  -1  -2    4.60    0.38
  -1  -1   2    6.68    0.50
   1  -1  -2    6.93    0.48
  -1   1   2    6.31    0.50
  -1   1   2    5.69    0.43
   1   1  -2    6.27    0.49
   1   1  -2    5.41    0.37
   0  -1  -2   63.34    1.97
   0  -1   2   61.42    1.99
   0  -1  -2   65.12    2.09
   0   1  -2   62.27    2.00
   0   1  -2   68.82    2.10
   0   1   2   60.29    2.01
   0   1   2   61.58    1.99
   1  -1   2    6.84    0.50
  -1  -1  -2    7.71    0.56
   1  -1   2    6.77    0.47
  -1   1  -2    7.37    0.61
   1   1   2    6.54    0.38
   1   1   2    7.30    0.51
   1   1   2    6.40    0.44
   2  -1   2   38.65    1.45
   2  -1   2   38.86    1.44
  -2  -1  -2   39.28    1.52
  -2  -1  -2   38.31    1.61
  -2   1  -2   39.96    1.57
  -2   1  -2   37.99    1.62
   2   1   2   37.49    1.46
   2   1   2   38.91    1.38
   3  -1   2    0.24    0.46
  -3  -1  -2    0.17    0.58
   3  -1   2    0.53    0.47
  -3  -1  -2    0.14    0.60
  -3   1  -2    0.42    0.60
   3   1   2    0.06    0.43
   3   1   2    0.34    0.51
  -3   1  -2   -0.21    0.67
   4  -1   2    6.30    0.75
   4  -1   2    5.32    0.74
  -4  -1  -2    5.12    0.95
  -4  -1  -2    4.71    0.86
  -4   1  -2    4.42    0.84
  -4   1  -2    6.90    1.11
   4   1   2    6.08    0.68
   4   1   2    5.92    0.79
   5  -1   2   -0.22    0.82
  -5  -1  -2    0.23    0.95
   5  -1   2   -0.15    0.77
  -5  -1  -2    1.43    1.21
   5   1   2    0.73    0.89
  -5   1  -2    2.20    1.35
   5   1   2    0.01    0.72
  -5   1  -2    0.40    0.90
  -6  -1  -2    2.16    1.14
   6  -1   2    0.30    0.98
   6  -1   2    2.50    1.01
  -6  -1  -2    3.14    1.57
   6   1   2    2.32    1.01
  -6   1  -2    1.96    1.12
  -6   1  -2    5.20    1.79
   6   1   2    3.17    1.11
   7  -1   2   -0.02    1.07
  -7  -1  -2    0.37    1.66
   7  -1   2   -0.16    1.08
   7   1   2    0.50    1.15
  -7   1  -2    0.16    1.78
   7   1   2    0.88    1.05
  -8  -1  -2    0.19    1.96
   8  -1   2    0.07    1.22
   8  -1   2    3.36    1.33
  -8   1  -2   -0.97    1.98
   8   1   2   -0.49    1.27
   8   1   2    1.24    1.18
  -9  -1  -2   -1.42    2.12
   9  -1   2    0.02    1.35
   9   1   2    0.33    1.36
 -10  -1  -2    0.61    2.45
 -10   1  -2   -0.51    2.49
  10  -2  -2   -5.00    1.55
 -10  -2   2   -1.40    2.22
  10   2  -2   -1.89    1.57
 -10   2   2   -0.87    2.40
   9  -2  -2   -2.30    1.35
  -9  -2   2   -2.31    1.89
   9   2  -2   -0.67    1.42
  -9   2   2   -0.63    2.10
   9   2  -2   -0.87    1.31
  -8  -2   2   -0.24    1.78
   8  -2  -2   -1.08    1.26
  -8   2   2    0.19    1.95
   8   2  -2    0.43    1.32
   8   2  -2   -1.18    1.27
  -7  -2   2    0.66    1.73
   7  -2  -2    0.55    1.21
   7  -2  -2   -0.98    1.05
   7   2  -2    0.22    1.16
  -7   2   2    1.50    1.79
   7   2  -2   -1.66    1.10
  -6  -2   2    8.99    1.84
   6  -2  -2    7.83    1.25
   6  -2  -2    8.05    1.13
  -6   2   2    8.42    1.84
   6   2  -2    7.71    1.30
   6   2  -2    6.28    1.24
   5  -2  -2    1.12    0.76
  -5  -2   2    1.20    1.35
   5  -2  -2    1.30    0.92
   5   2  -2    1.06    0.90
  -5   2   2    0.61    0.58
   5   2  -2    0.09    0.93
  -5   2   2    0.13    1.34
   4  -2  -2   24.96    1.17
  -4  -2   2   23.72    1.72
   4  -2  -2   26.55    1.44
  -4   2   2   22.26    1.05
  -4   2   2   27.03    1.81
   4   2  -2   23.36    1.44
   4   2  -2   23.47    1.32
   3  -2  -2    0.05    0.54
  -3  -2   2    0.64    0.72
   3  -2  -2   -0.15    0.38
   3   2  -2   -0.66    0.49
  -3   2   2    0.11    0.33
  -3   2   2    1.06    0.79
   3   2  -2    0.66    0.61
   2  -2  -2   43.85    1.54
  -2  -2   2   45.13    1.80
   2  -2  -2   43.05    1.70
   2   2  -2   45.88    1.71
  -2   2   2   45.96    1.90
   2   2  -2   45.61    1.63
   1  -2  -2    8.77    0.57
  -1  -2   2    8.37    0.54
   1  -2  -2    6.38    0.52
   1   2  -2    7.91    0.57
  -1   2   2    7.52    0.58
  -1   2   2    6.81    0.47
   1   2  -2    7.77    0.54
   1   2  -2    6.41    0.42
   0  -2   2   -0.19    0.22
   0  -2  -2   -0.19    0.18
   0  -2  -2   -0.15    0.22
   0   2   2    0.34    0.22
   0   2  -2   -0.17    0.20
   0   2  -2    0.00    0.24
   0   2   2   -0.11    0.19
   1  -2   2    6.04    0.52
   1  -2   2    5.92    0.46
  -1  -2  -2    5.51    0.50
   1   2   2    5.81    0.44
  -1   2  -2    6.57    0.59
   1   2   2    6.51    0.49
   2  -2   2   37.70    1.43
  -2  -2  -2   37.68    1.52
  -2  -2  -2   39.39    1.57
   2  -2   2   36.68    1.44
  -2   2  -2   38.86    1.60
   2   2   2   38.72    1.48
  -2   2  -2   37.26    1.61
   2   2   2   38.93    1.33
   3  -2   2   -0.31    0.42
  -3  -2  -2    0.08    0.55
  -3  -2  -2    0.45    0.63
   3  -2   2    0.46    0.50
   3   2   2   -0.18    0.51
  -3   2  -2    0.03    0.59
   3   2   2    0.52    0.40
  -3   2  -2    0.55    0.70
  -4  -2  -2   15.81    1.22
  -4  -2  -2   18.71    1.40
   4  -2   2   19.08    1.11
   4  -2   2   17.15    1.15
   4   2   2   16.66    1.18
  -4   2  -2   18.56    1.24
   4   2   2   17.25    1.02
  -4   2  -2   16.84    1.45
  -5  -2  -2    1.14    0.99
   5  -2   2    2.35    0.90
   5  -2   2    0.75    0.84
  -5  -2  -2    1.69    1.16
  -5   2  -2    0.17    0.95
   5   2   2   -0.14    0.76
  -5   2  -2    0.70    1.37
   5   2   2   -0.10    0.88
  -6  -2  -2    6.84    1.27
   6  -2   2    8.38    1.20
   6  -2   2    7.62    1.16
  -6  -2  -2    6.63    1.58
  -6   2  -2    8.69    1.91
  -6   2  -2    6.78    1.29
   6   2   2    7.89    1.13
   6   2   2    7.74    1.22
  -7  -2  -2   -2.28    1.56
   7  -2   2   -1.36    1.05
   7  -2   2    0.39    1.01
   7   2   2    2.15    1.15
   7   2   2    0.78    1.01
  -7   2  -2   -0.70    1.20
  -7   2  -2    0.27    1.80
  -8  -2  -2    0.90    1.89
   8  -2   2   -3.17    1.17
   8  -2   2   -0.26    1.26
   8   2   2    1.23    1.29
  -8   2  -2   -1.37    1.83
   8   2   2   -2.22    1.15
   9  -2   2   -2.62    1.30
   9   2   2   -0.45    1.40
 -10  -2  -2    1.84    2.51
 -10  -3   2   -2.30    2.21
  10  -3  -2   -2.95    1.53
  10   3  -2   -1.25    1.49
  10   3  -2    1.06    1.71
 -10   3   2    1.72    2.50
  -9  -3   2    0.49    1.99
   9  -3  -2   -0.63    1.39
  -9   3   2   -0.59    2.11
   9   3  -2   -0.83    1.34
   9   3  -2   -2.53    1.41
   8  -3  -2   -0.54    1.28
  -8  -3   2    1.50    1.84
   8   3  -2   -0.60    1.24
   8   3  -2    2.17    1.40
  -8   3   2   -0.36    1.95
   7  -3  -2   -0.67    1.14
   7  -3  -2    0.00    1.02
  -7  -3   2   -0.16    1.65
   7   3  -2   -1.47    1.14
  -7   3   2    0.94    1.84
   7   3  -2   -1.65    1.09
  -6  -3   2   -0.03    1.53
   6  -3  -2    0.62    1.06
   6  -3  -2    1.44    0.94
   6   3  -2    0.48    1.11
   6   3  -2    1.26    1.10
  -6   3   2    1.14    1.79
   5  -3  -2    0.07    0.70
  -5  -3   2    0.99    1.26
   5  -3  -2    0.61    0.96
  -5   3   2   -0.05    0.64
  -5   3   2    1.09    1.47
   5   3  -2   -0.38    0.89
   5   3  -2   -0.94    0.93
   4  -3  -2    2.12    0.56
  -4  -3   2    1.03    0.92
   4  -3  -2    2.78    0.80
  -4   3   2    0.46    1.06
   4   3  -2    1.82    0.75
  -4   3   2    1.59    0.51
   4   3  -2    1.71    0.77
   3  -3  -2    3.48    0.64
  -3  -3   2    2.14    0.74
   3  -3  -2    3.08    0.46
   3   3  -2    3.09    0.66
  -3   3   2    3.02    0.46
  -3   3   2    2.27    0.82
   3   3  -2    2.63    0.59
   2  -3  -2   15.78    1.01
  -2  -3   2   18.05    1.11
  -2   3   2   16.97    0.82
  -2   3   2   16.72    1.18
   2   3  -2   16.21    1.03
   2   3  -2   17.96    0.96
   1  -3  -2    5.52    0.50
   1  -3  -2    4.46    0.48
  -1  -3   2    4.47    0.45
   1   3  -2    4.68    0.53
  -1   3   2    3.75    0.54
  -1   3   2    3.97    0.38
   1   3  -2    4.23    0.38
   1   3  -2    4.16    0.47
   0  -3  -2  144.85    4.64
   0  -3   2  141.87    4.40
   0  -3  -2  145.81    4.40
   0   3   2  143.92    4.39
   0   3  -2  146.25    4.47
   0   3   2  141.34    4.56
   0   3  -2  149.89    4.63
   1  -3   2    5.47    0.47
   1  -3   2    7.22    0.56
  -1  -3  -2    5.94    0.58
  -1   3  -2    5.45    0.60
   1   3   2    4.99    0.48
   1   3   2    6.07    0.54
   2  -3   2   26.20    1.09
  -2  -3  -2   25.29    1.23
   2  -3   2   25.46    1.15
  -2  -3  -2   26.64    1.23
   2   3   2   24.58    1.18
  -2   3  -2   25.27    1.26
  -2   3  -2   26.53    1.31
   3  -3   2    4.07    0.61
  -3  -3  -2    3.47    0.68
   3  -3   2    4.19    0.55
  -3  -3  -2    3.78    0.69
  -3   3  -2    3.99    0.73
   3   3   2    3.13    0.63
   3   3   2    3.67    0.46
  -3   3  -2    4.01    0.79
  -4  -3  -2    0.75    0.78
   4  -3   2    1.30    0.69
   4  -3   2    1.42    0.61
  -4  -3  -2    1.13    0.81
  -4   3  -2   -0.13    0.73
   4   3   2   -0.55    0.54
  -4   3  -2    1.76    1.00
   4   3   2    1.68    0.73
   5  -3   2    1.94    0.89
  -5  -3  -2    1.85    1.17
   5  -3   2    0.43    0.84
  -5  -3  -2    1.63    1.01
  -5   3  -2    1.33    1.41
  -5   3  -2    1.10    1.00
   5   3   2    0.12    0.76
   5   3   2    0.48    0.93
   6  -3   2    2.45    1.01
  -6  -3  -2   -1.05    1.13
  -6  -3  -2    3.18    1.48
   6  -3   2    2.29    1.03
   6   3   2    0.45    0.91
   6   3   2    2.12    1.07
  -6   3  -2    1.36    1.68
  -6   3  -2    0.15    1.15
  -7  -3  -2    1.74    1.56
   7  -3   2   -0.31    1.02
   7  -3   2    0.68    1.07
  -7   3  -2    0.65    1.79
   7   3   2    0.36    1.15
   7   3   2   -1.33    1.02
  -7   3  -2   -1.09    1.20
   8  -3   2    1.29    1.24
  -8  -3  -2    0.42    1.80
  -8   3  -2    0.29    2.01
   8   3   2    2.20    1.34
   9  -3   2   -0.99    1.36
  -9  -3  -2   -0.97    2.08
   9   3   2    0.70    1.45
  -9   3  -2   -0.39    2.27
  10  -3   2   -1.04    1.59
 -10  -3  -2   -1.83    2.40
 -10   3  -2   -0.71    2.56
  10   3   2    2.24    1.67
 -10  -4   2    0.14    2.28
  10  -4  -2   -2.84    1.58
 -10   4   2   -1.62    2.38
  10   4  -2    0.01    1.73
   9  -4  -2   -1.59    1.39
  -9  -4   2    0.73    2.00
  -9   4   2    2.08    2.14
   9   4  -2    0.46    1.33
   9   4  -2   -1.37    1.46
   8  -4  -2    0.16    1.30
  -8  -4   2   -1.08    1.79
   8   4  -2   -1.64    1.26
   8   4  -2   -1.29    1.18
  -8   4   2    2.13    1.97
   7  -4  -2    0.38    1.13
  -7  -4   2   -0.56    1.56
   7   4  -2   -1.51    1.09
  -7   4   2    0.26    1.72
   7   4  -2   -0.16    1.19
  -6  -4   2   11.64    1.76
   6  -4  -2   10.72    1.35
   6  -4  -2    9.80    1.11
  -6   4   2    9.06    1.92
   6   4  -2    9.51    1.34
   6   4  -2    9.53    1.36
  -5  -4   2    5.12    1.34
   5  -4  -2    3.93    0.73
   5  -4  -2    4.49    1.07
   5   4  -2    2.84    1.02
   5   4  -2    4.17    1.04
  -5   4   2    3.57    1.51
  -5   4   2    3.44    0.79
  -4  -4   2   11.79    1.25
   4  -4  -2   12.84    0.86
   4  -4  -2   13.69    1.15
   4   4  -2   13.44    1.12
  -4   4   2   12.82    0.90
  -4   4   2   16.63    1.46
   4   4  -2   13.08    1.09
   3  -4  -2    0.59    0.37
   3  -4  -2    0.90    0.56
  -3  -4   2    0.94    0.69
  -3   4   2   -0.23    0.75
   3   4  -2    1.14    0.59
   3   4  -2    0.41    0.63
  -3   4   2    0.28    0.42
   2  -4  -2    1.36    0.56
  -2  -4   2    1.75    0.62
  -2   4   2    1.75    0.70
   2   4  -2    0.93    0.57
   2   4  -2    0.92    0.52
  -2   4   2    1.59    0.47
   1  -4  -2    7.67    0.58
  -1  -4   2    6.88    0.55
   1  -4  -2    7.16    0.60
   1   4  -2    6.63    0.63
   1   4  -2    6.97    0.51
   1   4  -2    5.86    0.61
  -1   4   2    5.60    0.65
   0  -4  -2    0.74    0.27
   0  -4   2    0.15    0.34
   0  -4  -2    0.67    0.40
   0   4   2    0.02    0.31
   0   4  -2   -0.14    0.39
   0   4   2   -0.11    0.37
   0   4  -2    0.13    0.36
  -1  -4  -2    7.83    0.65
   1  -4   2    8.45    0.63
   1  -4   2    7.33    0.61
   1   4   2    8.14    0.62
   1   4   2    8.52    0.64
  -1   4  -2    8.00    0.73
   2  -4   2    1.40    0.45
  -2  -4  -2    1.53    0.56
   2  -4   2    2.14    0.54
   2   4   2    0.95    0.54
  -2   4  -2    1.82    0.61
  -2   4  -2    1.91    0.60
  -3  -4  -2    0.89    0.62
   3  -4   2    0.31    0.45
  -3  -4  -2    1.04    0.62
   3  -4   2    0.57    0.55
   3   4   2    0.57    0.56
  -3   4  -2   -0.71    0.59
  -3   4  -2    0.30    0.74
   4  -4   2    8.31    0.80
  -4  -4  -2    8.63    1.04
   4  -4   2    9.10    0.90
  -4  -4  -2   12.26    1.08
  -4   4  -2    9.34    1.05
  -4   4  -2   11.01    1.25
   4   4   2   10.69    0.78
   4   4   2   10.79    1.08
  -5  -4  -2    5.60    1.07
  -5  -4  -2    4.51    1.22
   5  -4   2    3.05    0.94
   5  -4   2    3.15    0.89
  -5   4  -2    3.13    1.06
   5   4   2    3.96    0.83
   5   4   2    2.08    0.98
  -5   4  -2    3.54    1.46
  -6  -4  -2    5.47    1.32
   6  -4   2    7.58    1.22
   6  -4   2    8.02    1.15
  -6  -4  -2    8.03    1.53
   6   4   2    6.76    1.24
  -6   4  -2    6.87    1.35
  -6   4  -2    7.68    1.85
   6   4   2    8.97    1.12
   7  -4   2    0.99    1.08
   7  -4   2   -0.33    1.04
  -7  -4  -2    0.02    1.47
   7   4   2    1.56    1.16
   7   4   2   -0.76    1.02
  -7   4  -2    0.50    1.21
  -7   4  -2    0.82    1.84
  -8  -4  -2    0.55    1.79
   8  -4   2    0.59    1.18
   8   4   2   -0.21    1.27
  -8   4  -2   -1.19    2.00
  -9  -4  -2   -2.36    1.97
   9  -4   2   -1.45    1.37
  -9   4  -2    0.93    2.26
   9   4   2   -2.15    1.36
  10  -4   2   -1.63    1.62
 -10  -4  -2   -2.68    2.35
  10   4   2   -0.68    1.55
 -10  -5   2    2.79    2.43
  10  -5  -2   -1.89    1.66
  10   5  -2   -3.07    1.64
 -10   5   2   -0.81    2.21
   9  -5  -2   -3.11    1.33
  -9  -5   2   -0.84    1.96
  -9   5   2    0.20    2.05
   9   5  -2   -0.76    1.51
   9   5  -2   -1.03    1.37
  -8  -5   2    1.07    1.81
   8  -5  -2    1.29    1.25
  -8   5   2    0.86    1.89
   8   5  -2    4.53    1.35
   8   5  -2    0.05    1.30
   7  -5  -2   -0.29    1.07
  -7  -5   2    0.03    1.53
   7   5  -2   -1.45    1.10
   7   5  -2    1.18    1.20
  -7   5   2    0.57    1.75
  -6  -5   2    3.46    1.54
   6  -5  -2    2.55    1.15
   6  -5  -2    1.53    0.85
  -6   5   2    3.57    1.72
   6   5  -2    1.40    1.17
  -6   5   2    2.20    0.99
   6   5  -2    1.18    1.18
   5  -5  -2    1.52    0.69
   5  -5  -2    1.85    0.96
  -5  -5   2    3.06    1.27
  -5   5   2    1.59    0.80
   5   5  -2    2.26    1.04
   5   5  -2    1.19    0.96
  -5   5   2    2.56    1.40
  -4  -5   2   29.00    1.72
   4  -5  -2   26.74    1.51
  -4   5   2   26.44    1.86
   4   5  -2   30.64    1.60
   4   5  -2   27.63    1.52
  -4   5   2   28.88    1.38
   3  -5  -2    1.19    0.65
  -3  -5   2    0.99    0.68
  -3   5   2    1.91    0.84
  -3   5   2    0.83    0.51
   3   5  -2    1.20    0.66
   3   5  -2    1.10    0.60
  -2  -5   2    8.82    0.78
   2  -5  -2   10.02    0.80
   2   5  -2    8.43    0.74
   2   5  -2    7.05    0.55
  -2   5   2    7.81    0.84
   2   5  -2    7.63    0.74
  -2   5   2    9.28    0.73
   1  -5  -2    5.68    0.60
   1  -5  -2    6.06    0.58
  -1   5   2    5.40    0.69
   1   5  -2    5.86    0.63
   1   5  -2    5.35    0.62
   1   5  -2    5.55    0.54
   0  -5   2   -0.18    0.40
   0  -5  -2    0.45    0.45
   0  -5  -2    0.49    0.30
   0   5  -2   -0.48    0.45
   0   5  -2   -0.08    0.43
   0   5   2    0.88    0.37
   0   5   2    0.14    0.47
  -1  -5  -2    5.35    0.62
   1  -5   2    5.81    0.53
   1  -5   2    5.76    0.63
  -1   5  -2    5.99    0.69
   1   5   2    4.51    0.59
   1   5   2    5.66    0.61
   2  -5   2    6.72    0.67
  -2  -5  -2    7.03    0.73
   2  -5   2    7.31    0.58
  -2   5  -2    7.63    0.80
   2   5   2    7.08    0.72
   2   5   2    7.37    0.72
  -2   5  -2    6.59    0.68
  -3  -5  -2    1.29    0.65
  -3  -5  -2    1.34    0.64
   3  -5   2    0.52    0.57
   3  -5   2    0.65    0.46
   3   5   2    0.31    0.59
  -3   5  -2    1.04    0.69
  -3   5  -2    0.65    0.67
  -4  -5  -2   33.38    1.75
   4  -5   2   34.31    1.41
   4  -5   2   31.91    1.61
  -4  -5  -2   31.52    1.63
  -4   5  -2   30.66    1.71
  -4   5  -2   30.50    1.91
   4   5   2   33.42    1.68
   4   5   2   34.35    1.40
  -5  -5  -2    2.55    1.13
   5  -5   2    0.91    0.81
  -5  -5  -2   -0.78    1.05
   5  -5   2    1.86    0.91
  -5   5  -2    0.45    1.39
  -5   5  -2    0.99    1.07
   5   5   2    0.52    0.78
   5   5   2    2.41    0.99
  -6  -5  -2    0.89    1.17
  -6  -5  -2   -1.00    1.27
   6  -5   2   -0.40    1.01
   6  -5   2    0.79    0.95
  -6   5  -2    0.01    1.21
  -6   5  -2   -0.18    1.68
   6   5   2   -0.33    0.94
   6   5   2    0.11    1.02
   7  -5   2   -2.00    1.05
  -7  -5  -2   -0.48    1.44
  -7   5  -2   -4.80    1.70
   7   5   2    0.53    1.12
  -7   5  -2    3.32    1.35
   8  -5   2    2.86    1.25
  -8  -5  -2    1.73    1.69
   8   5   2    1.18    1.34
  -8   5  -2    0.40    2.00
   9  -5   2   -3.77    1.29
  -9  -5  -2   -1.31    1.92
   9   5   2    0.66    1.49
 -10  -5  -2    0.65    2.40
  10  -5   2   -0.92    1.63
  10   5   2    0.42    1.63
  10  -6  -2   -1.48    1.67
  10   6  -2   -0.67    1.69
  -9  -6   2   -3.64    1.92
   9  -6  -2   -1.14    1.40
   9   6  -2   -0.11    1.51
  -9   6   2    3.77    2.19
   9   6  -2    0.56    1.39
   8  -6  -2   -0.14    1.15
  -8  -6   2    0.12    1.72
  -8   6   2   -2.57    1.75
   8   6  -2    0.20    1.31
   8   6  -2   -0.61    1.23
  -7  -6   2   -0.34    1.51
   7  -6  -2   -0.37    1.10
   7   6  -2   -1.22    1.11
  -7   6   2    0.93    1.69
   7   6  -2    0.51    1.18
   6  -6  -2   16.21    1.53
  -6  -6   2   12.40    1.73
   6   6  -2   13.47    1.56
  -6   6   2   15.84    2.01
   6   6  -2   14.81    1.47
  -6   6   2   10.26    1.25
   5  -6  -2    1.10    0.91
  -5  -6   2   -0.25    1.18
   5   6  -2    1.38    1.01
   5   6  -2   -0.61    1.03
  -5   6   2   -0.01    0.84
  -5   6   2   -0.36    1.31
  -4  -6   2    6.05    1.08
   4  -6  -2    7.20    0.94
   4   6  -2    6.95    1.00
   4   6  -2    6.89    1.01
  -4   6   2    5.88    1.23
  -4   6   2    6.25    0.86
   3  -6  -2    1.15    0.64
  -3  -6   2    0.74    0.68
  -3   6   2    1.61    0.56
   3   6  -2    0.62    0.65
  -3   6   2    0.26    0.78
   3   6  -2    0.45    0.61
   2  -6  -2   35.97    1.51
  -2  -6   2   39.22    1.56
  -2   6   2   37.11    1.66
   2   6  -2   37.91    1.50
  -2   6   2   36.76    1.52
   2   6  -2   37.70    1.37
   2   6  -2   37.87    1.50
   1  -6  -2    3.07    0.51
   1  -6  -2    1.55    0.52
   1   6  -2    2.39    0.50
  -1   6   2    1.75    0.60
   1   6  -2    1.89    0.53
   1   6  -2    1.74    0.55
   1   6  -2    2.19    0.56
   0  -6   2   -0.88    0.44
   0  -6  -2    0.29    0.33
   0  -6  -2   -0.14    0.47
   0   6  -2    0.12    0.50
   0   6  -2    0.14    0.50
   0   6   2   -0.61    0.39
   0   6  -2    0.39    0.41
   0   6   2   -0.29    0.50
   1  -6   2    4.34    0.62
   1  -6   2    5.06    0.51
  -1  -6  -2    4.84    0.66
   1   6   2    4.91    0.64
  -1   6  -2    3.17    0.65
   1   6   2    4.41    0.59
  -2  -6  -2   46.88    1.81
   2  -6   2   44.47    1.75
   2  -6   2   46.62    1.60
   2   6   2   46.53    1.78
  -2   6  -2   46.68    1.90
   2   6   2   47.37    1.83
  -2   6  -2   47.38    1.77
  -3  -6  -2    1.28    0.72
  -3  -6  -2    0.90    0.63
   3  -6   2    0.70    0.46
   3  -6   2    0.91    0.61
  -3   6  -2    0.61    0.69
   3   6   2    0.87    0.64
  -3   6  -2    0.71    0.69
   4  -6   2    8.54    0.99
  -4  -6  -2   10.94    1.09
   4  -6   2    9.33    0.81
  -4  -6  -2   10.94    1.16
   4   6   2   11.76    1.12
  -4   6  -2   10.90    1.21
  -4   6  -2   10.98    1.23
   5  -6   2    0.65    0.81
   5  -6   2   -0.69    0.87
  -5  -6  -2    0.91    1.08
  -5  -6  -2   -1.11    1.04
  -5   6  -2    0.19    1.33
   5   6   2    0.47    0.94
  -5   6  -2    0.02    1.08
   5   6   2   -0.86    0.76
  -6  -6  -2   11.01    1.60
  -6  -6  -2   10.82    1.41
   6  -6   2   11.34    1.30
   6  -6   2   11.15    1.17
   6   6   2    9.13    1.35
  -6   6  -2   11.03    1.59
   6   6   2   13.38    1.21
  -6   6  -2    8.74    1.86
  -7  -6  -2    0.67    1.42
   7  -6   2   -2.36    1.00
  -7   6  -2   -0.88    1.22
  -7   6  -2   -1.92    1.67
   7   6   2    0.27    1.13
  -8  -6  -2   -2.66    1.56
   8  -6   2    1.41    1.24
   8   6   2    0.45    1.30
  -8   6  -2   -0.29    1.92
   9  -6   2    1.67    1.44
  -9  -6  -2   -1.38    1.93
   9   6   2    0.55    1.47
  -9   6  -2   -2.04    2.05
 -10  -6  -2   -2.26    2.27
  10  -6   2   -0.23    1.64
   9  -7  -2   -0.48    1.36
  -9  -7   2    1.24    2.05
  -9   7   2    1.71    2.10
   9   7  -2   -3.95    1.40
   8  -7  -2    0.52    1.29
  -8  -7   2   -1.52    1.68
   8   7  -2    0.95    1.27
   8   7  -2   -2.07    1.23
  -8   7   2    3.34    1.93
   7  -7  -2   -1.71    1.09
  -7  -7   2    1.24    1.51
   7   7  -2    2.73    1.25
  -7   7   2    2.44    1.69
   7   7  -2    0.00    1.19
   6  -7  -2    1.63    1.06
  -6  -7   2    0.77    1.36
  -6   7   2    0.86    1.54
   6   7  -2    0.83    1.18
  -6   7   2    0.65    1.05
   6   7  -2    0.55    1.15
   5  -7  -2   -0.64    0.92
  -5  -7   2    1.09    1.19
  -5   7   2    0.64    0.92
   5   7  -2   -1.02    0.95
  -5   7   2   -1.00    1.29
   5   7  -2    0.28    1.08
  -4  -7   2    3.66    1.00
   4  -7  -2    4.19    0.93
   4   7  -2    1.91    0.85
  -4   7   2    2.16    1.05
   4   7  -2    4.22    0.94
  -4   7   2    3.59    0.86
  -3  -7   2   15.83    1.21
  -3  -7   2   15.74    0.83
   3  -7  -2   16.28    1.16
  -3   7   2   15.53    1.07
   3   7  -2   16.18    1.12
  -3   7   2   17.16    1.35
   3   7  -2   17.41    1.17
  -2  -7   2    5.02    0.65
   2  -7  -2    5.19    0.67
  -2   7   2    4.52    0.77
   2   7  -2    4.50    0.64
  -2   7   2    4.99    0.66
   2   7  -2    4.61    0.53
   2   7  -2    4.48    0.67
   1  -7  -2    5.38    0.64
   1  -7  -2    5.73    0.58
   1   7  -2    4.31    0.60
  -1   7   2    3.80    0.68
   1   7  -2    5.78    0.60
   1   7  -2    3.64    0.58
   1   7  -2    4.87    0.59
   0  -7  -2   51.69    1.81
   0  -7  -2   54.09    2.04
   0   7  -2   56.34    1.92
   0   7  -2   52.71    1.94
   0   7  -2   55.18    2.04
   0   7   2   54.82    2.04
   0   7   2   55.27    1.85
   1  -7   2    3.11    0.58
   1  -7   2    2.62    0.47
  -1  -7  -2    1.42    0.55
  -1   7  -2    2.35    0.49
   1   7   2    2.93    0.55
  -1   7  -2    2.39    0.60
   1   7   2    1.93    0.57
  -2  -7  -2    0.69    0.55
   2  -7   2    1.38    0.53
   2   7   2    1.96    0.58
  -2   7  -2    2.00    0.63
  -2   7  -2    1.29    0.58
   2   7   2    1.25    0.60
   3  -7   2   20.03    1.20
  -3  -7  -2   19.90    1.25
  -3   7  -2   18.70    1.27
  -3   7  -2   18.84    1.29
   3   7   2   19.13    1.26
  -4  -7  -2    3.56    0.98
   4  -7   2    4.43    0.85
  -4  -7  -2    4.54    0.97
  -4   7  -2    4.90    1.02
  -4   7  -2    4.28    1.03
   4   7   2    4.61    0.94
   5  -7   2    0.98    0.93
  -5  -7  -2    2.69    1.13
  -5  -7  -2    1.26    1.11
   5  -7   2    0.71    0.80
  -5   7  -2    0.51    1.11
  -5   7  -2   -1.67    1.22
   5   7   2    0.56    0.78
   5   7   2   -0.73    0.91
   6  -7   2    1.41    1.06
  -6  -7  -2   -0.82    1.26
  -6  -7  -2    2.13    1.27
  -6   7  -2    0.52    1.19
  -6   7  -2    0.69    1.54
   6   7   2    0.87    1.17
   7  -7   2    0.35    1.08
  -7  -7  -2    1.52    1.42
  -7   7  -2   -0.67    1.61
   7   7   2    0.68    1.13
  -7   7  -2    0.19    1.24
  -8  -7  -2   -2.16    1.54
   8  -7   2   -0.27    1.18
  -8   7  -2   -1.16    1.73
   8   7   2    1.41    1.32
   9  -7   2    0.77    1.39
  -9  -7  -2   -0.34    1.90
   9   7   2    2.08    1.55
   9  -8  -2    0.51    1.39
  -9  -8   2   -3.55    1.83
  -9   8   2    3.02    2.19
   9   8  -2   -0.16    1.55
   8  -8  -2   -1.81    1.13
  -8  -8   2    1.29    1.70
  -8   8   2   -1.07    1.76
   8   8  -2    0.30    1.33
   8   8  -2    1.64    1.29
  -7  -8   2    1.41    1.52
   7  -8  -2    0.97    1.16
   7   8  -2    0.70    1.22
  -7   8   2    2.54    1.71
   7   8  -2    1.62    1.29
  -6  -8   2   11.12    1.65
   6  -8  -2   16.09    1.46
   6   8  -2   11.46    1.47
   6   8  -2   17.19    1.59
  -6   8   2   12.13    1.88
  -6   8   2   16.47    1.49
   5  -8  -2    2.68    0.98
  -5  -8   2    2.49    1.25
  -5   8   2    1.36    0.99
  -5   8   2    1.84    1.32
   5   8  -2    1.43    1.09
   5   8  -2    2.23    1.04
  -4  -8   2   14.98    1.34
   4  -8  -2   12.39    1.19
   4   8  -2   12.59    1.25
  -4   8   2   12.93    1.20
   4   8  -2   13.10    1.24
  -4   8   2   13.59    1.42
  -3  -8   2    0.30    0.74
   3  -8  -2    0.24    0.71
  -3  -8   2    0.00    0.45
  -3   8   2   -0.69    0.78
  -3   8   2    0.90    0.65
   3   8  -2    0.75    0.70
   3   8  -2    1.16    0.70
   2  -8  -2    0.29    0.56
  -2  -8   2    0.06    0.59
   2   8  -2    0.36    0.57
  -2   8   2    0.39    0.69
  -2   8   2    0.60    0.57
   2   8  -2    0.93    0.57
   2   8  -2    0.48    0.50
   1  -8  -2   12.45    0.83
   1  -8  -2   12.93    0.90
   1   8  -2   13.06    0.88
  -1   8   2   12.00    0.99
   1   8  -2   12.93    0.88
   1   8  -2   13.00    0.87
   1   8  -2   12.57    0.85
   0  -8  -2    1.07    0.39
   0  -8  -2    0.23    0.51
   0   8  -2    1.29    0.47
   0   8  -2    0.89    0.52
   0   8  -2    0.44    0.49
   0   8   2    0.90    0.40
   0   8   2    0.04    0.52
   1  -8   2   15.16    0.76
   1  -8   2   13.10    0.91
  -1  -8  -2   14.83    0.95
   1   8   2   13.54    0.99
  -1   8  -2   14.25    1.00
   1   8   2   13.46    0.88
  -1   8  -2   13.86    0.86
   2  -8   2    0.13    0.55
  -2  -8  -2    0.63    0.57
   2   8   2    0.09    0.63
   2   8   2   -0.44    0.57
  -2   8  -2    0.88    0.62
  -2   8  -2    0.42    0.60
   3  -8   2    0.63    0.64
  -3  -8  -2    0.86    0.71
  -3   8  -2    0.30    0.72
   3   8   2   -0.83    0.67
  -3   8  -2    0.57    0.74
   4  -8   2    9.45    1.05
  -4  -8  -2   12.33    1.20
  -4  -8  -2   11.04    1.24
  -4   8  -2   11.73    1.26
   4   8   2    9.38    1.15
  -4   8  -2    9.14    1.21
   5  -8   2    1.13    0.98
  -5  -8  -2   -0.36    1.07
  -5  -8  -2    0.72    1.15
  -5   8  -2    0.65    1.26
  -5   8  -2    1.06    1.07
   5   8   2    1.96    1.03
   6  -8   2   14.52    1.43
  -6  -8  -2   13.27    1.64
  -6   8  -2   14.74    1.66
   6   8   2   16.10    1.57
  -6   8  -2   16.64    1.87
   7  -8   2    3.39    1.20
  -7  -8  -2    1.42    1.46
  -7   8  -2    2.80    1.66
   7   8   2    0.59    1.22
  -7   8  -2    1.48    1.36
  -8  -8  -2    1.46    1.59
   8  -8   2   -0.85    1.15
   8   8   2   -0.61    1.31
  -8   8  -2    1.88    1.80
  -9  -8  -2   -0.56    1.86
   9  -8   2    0.80    1.40
   9   8   2   -0.30    1.48
   9  -9  -2   -0.22    1.35
  -9  -9   2   -2.01    2.01
   9   9  -2   -4.83    1.47
  -9   9   2    0.01    2.03
   8  -9  -2    1.62    1.29
  -8  -9   2   -0.36    1.62
   8   9  -2    0.51    1.40
  -8   9   2    1.70    1.83
  -7  -9   2   -0.92    1.41
   7  -9  -2    0.94    1.14
  -7   9   2   -1.13    1.52
   7   9  -2   -0.04    1.20
   7   9  -2    0.08    1.18
  -6  -9   2   -2.51    1.25
   6  -9  -2   -0.55    1.01
  -6   9   2    2.27    1.43
   6   9  -2    0.22    1.12
  -6   9   2   -0.54    1.08
   6   9  -2    1.72    1.20
   5  -9  -2   -0.45    0.94
  -5  -9   2    1.28    1.21
   5   9  -2   -0.44    1.11
  -5   9   2   -0.31    1.03
  -5   9   2   -0.30    1.21
   5   9  -2    0.53    1.07
   4  -9  -2    1.85    0.92
  -4  -9   2    0.35    0.99
  -4  -9   2    0.77    0.63
  -4   9   2    1.91    0.93
   4   9  -2    0.61    0.92
  -4   9   2    1.26    1.07
   4   9  -2    1.22    0.97
  -3  -9   2    5.53    0.65
   3  -9  -2    3.83    0.84
  -3  -9   2    4.30    0.90
   3   9  -2    5.23    0.87
   3   9  -2    4.72    0.86
  -3   9   2    6.98    0.91
  -3   9   2    5.02    0.96
   2  -9  -2   11.74    0.93
   2   9  -2   12.19    0.97
   2   9  -2   10.64    0.90
  -2   9   2   12.93    1.06
   2   9  -2   13.03    1.00
  -2   9   2   12.61    1.03
   1  -9  -2    0.02    0.56
   1  -9  -2    1.68    0.51
   1   9  -2    1.83    0.56
   1   9  -2    1.45    0.56
   1   9  -2    0.45    0.55
  -1   9   2    0.85    0.61
   1   9  -2    1.73    0.60
   0  -9  -2   34.35    1.51
   0  -9  -2   31.60    1.29
   0   9  -2   36.08    1.42
   0   9  -2   34.33    1.46
   0   9  -2   34.70    1.53
   0   9   2   32.34    1.52
   0   9   2   35.49    1.31
   1  -9   2    1.66    0.45
  -1  -9  -2    1.67    0.61
   1  -9   2    2.61    0.58
  -1   9  -2    2.05    0.57
   1   9   2    1.91    0.63
  -1   9  -2    1.53    0.63
   1   9   2    2.59    0.57
   2  -9   2    9.13    0.86
  -2  -9  -2    9.97    0.90
  -2   9  -2    9.62    0.85
   2   9   2    9.74    0.94
   2   9   2    8.98    0.89
  -2   9  -2    9.34    0.95
   3  -9   2    7.39    0.88
  -3  -9  -2    5.84    0.87
  -3   9  -2    6.59    0.90
   3   9   2    6.61    0.91
   3   9   2    6.93    0.98
  -3   9  -2    5.39    0.92
  -4  -9  -2    1.74    1.02
   4  -9   2    0.74    0.83
  -4  -9  -2    1.98    0.96
  -4   9  -2    1.75    0.98
  -4   9  -2    0.32    0.92
   4   9   2    0.79    0.91
  -5  -9  -2   -0.59    1.12
  -5  -9  -2    2.35    1.20
   5  -9   2   -0.85    0.93
  -5   9  -2   -0.23    1.18
  -5   9  -2    0.44    1.16
   5   9   2   -0.35    0.98
  -6  -9  -2    2.51    1.28
   6  -9   2    0.27    1.01
   6   9   2    2.46    1.14
  -6   9  -2   -2.00    1.15
  -6   9  -2    0.07    1.39
   7  -9   2    1.25    1.15
  -7  -9  -2   -0.20    1.37
  -7   9  -2    0.29    1.27
   7   9   2   -0.93    1.10
  -7   9  -2   -2.42    1.59
   8  -9   2    1.49    1.22
  -8  -9  -2   -1.75    1.49
  -8   9  -2   -1.12    1.78
   8   9   2    0.60    1.25
   9  -9   2    1.00    1.38
  -9  -9  -2    1.00    1.94
   9   9   2   -0.47    1.50
  -9 -10   2    0.24    1.98
   9 -10  -2   -0.94    1.40
   9  10  -2   -0.54    1.56
  -9  10   2    0.88    1.97
  -8 -10   2    2.73    1.78
   8 -10  -2    2.43    1.34
   8  10  -2    2.17    1.39
  -8  10   2    1.72    1.77
  -7 -10   2    1.85    1.49
   7 -10  -2    1.62    1.19
  -7  10   2    2.55    1.63
   7  10  -2    0.68    1.28
   7  10  -2    0.74    1.23
  -6 -10   2    0.82    1.32
   6 -10  -2    1.00    1.00
   6  10  -2    2.96    1.24
  -6  10   2    1.28    1.17
   6  10  -2    2.01    1.22
  -6  10   2    0.58    1.35
  -5 -10   2    7.25    1.42
   5 -10  -2    5.53    1.18
   5  10  -2    7.92    1.29
   5  10  -2    6.31    1.31
  -5  10   2    6.74    1.26
  -5  10   2    8.22    1.47
   4 -10  -2   17.18    1.41
  -4 -10   2   13.04    1.39
  -4 -10   2   13.01    1.03
   4  10  -2   12.52    1.30
  -4  10   2   15.57    1.48
  -4  10   2   13.13    1.35
   4  10  -2   18.10    1.38
  -3 -10   2    1.17    0.86
   3 -10  -2    0.34    0.79
  -3 -10   2    1.84    0.63
  -3  10   2    1.03    0.89
  -3  10   2    1.61    0.82
   3  10  -2    1.75    0.82
   3  10  -2    0.42    0.79
   2 -10  -2   12.73    1.07
   2  10  -2   12.57    1.04
   2  10  -2   11.14    0.97
  -2  10   2   13.15    1.11
  -2  10   2   12.74    1.09
   2  10  -2   14.13    1.03
   1 -10  -2   13.31    1.00
   1 -10  -2   11.69    0.93
   1  10  -2   11.11    0.94
  -1  10   2   10.46    0.97
   1  10  -2   10.28    0.89
   1  10  -2   11.03    0.88
   1  10  -2   10.71    0.89
   0 -10  -2    0.44    0.56
   0 -10  -2    0.28    0.44
   0  10  -2    0.01    0.53
   0  10   2    1.06    0.48
   0  10   2    0.94    0.63
   0  10  -2    0.92    0.62
   0  10  -2    0.52    0.62
   1 -10   2   10.36    0.76
   1 -10   2   11.46    0.95
  -1 -10  -2   12.12    0.98
   1  10   2   12.70    0.95
  -1  10  -2   10.82    0.88
   1  10   2   12.58    1.00
  -1  10  -2   12.23    1.02
  -2 -10  -2   11.10    1.00
   2 -10   2   13.47    1.04
  -2  10  -2   12.74    1.09
   2  10   2   11.62    1.01
  -2  10  -2   12.75    1.10
   2  10   2   15.30    1.19
   3 -10   2    1.19    0.74
  -3 -10  -2    1.23    0.81
  -3  10  -2    1.16    0.83
  -3  10  -2    0.44    0.82
   3  10   2    0.81    0.87
   3  10   2    0.69    0.81
   4 -10   2   10.81    1.20
  -4 -10  -2   13.94    1.42
  -4 -10  -2   13.40    1.33
   4  10   2   11.05    1.30
  -4  10  -2   12.11    1.30
  -4  10  -2   11.68    1.36
  -5 -10  -2    9.17    1.42
   5 -10   2    8.72    1.20
  -5 -10  -2   10.25    1.47
  -5  10  -2    6.68    1.37
   5  10   2    5.44    1.24
  -5  10  -2    7.06    1.31
  -6 -10  -2    1.55    1.27
   6 -10   2    0.24    1.05
  -6  10  -2    0.01    1.27
   6  10   2    2.40    1.16
  -6  10  -2    2.55    1.36
   7 -10   2    0.20    1.15
  -7 -10  -2    1.89    1.49
  -7  10  -2    1.05    1.37
  -7  10  -2    1.31    1.54
   7  10   2    1.97    1.26
   8 -10   2   -0.58    1.17
  -8 -10  -2    1.83    1.59
   8  10   2    0.84    1.28
  -8  10  -2   -1.12    1.75
  -9 -10  -2   -1.89    1.87
   9 -10   2   -0.95    1.31
   9  10   2    1.40    1.48
  -9  10  -2    1.23    2.06
   9 -11  -2    0.64    1.41
  -9 -11   2   -1.85    1.90
   9  11  -2   -2.04    1.56
  -9  11   2    2.25    2.08
   8 -11  -2    0.31    1.29
  -8 -11   2    0.61    1.69
   8  11  -2    1.56    1.46
  -8  11   2   -0.11    1.62
  -7 -11   2   -1.93    1.43
   7 -11  -2    0.59    1.14
   7  11  -2   -1.78    1.19
  -7  11   2   -1.31    1.41
   6 -11  -2   -0.67    0.98
  -6 -11   2   -0.54    1.27
  -6  11   2    0.18    1.16
  -6  11   2    0.38    1.35
   6  11  -2    0.30    1.16
   6  11  -2    0.12    1.11
  -5 -11   2   -0.84    1.16
   5 -11  -2    0.54    1.05
   5  11  -2    0.70    1.12
  -5  11   2   -0.11    1.21
  -5  11   2    1.74    1.17
   5  11  -2    0.14    1.16
   4 -11  -2    0.19    0.97
  -4 -11   2    1.74    1.10
  -4 -11   2    2.54    0.75
   4  11  -2    3.20    1.07
  -4  11   2    0.87    1.03
   4  11  -2    1.92    1.03
  -4  11   2    1.03    1.10
  -3 -11   2    8.27    0.87
   3 -11  -2    8.11    1.06
  -3 -11   2    7.41    1.11
  -3  11   2    7.55    1.17
   3  11  -2    7.17    1.06
  -3  11   2    9.14    1.16
   3  11  -2    9.34    1.06
   2 -11  -2   28.29    1.50
   2  11  -2   28.29    1.50
   2  11  -2   30.91    1.50
  -2  11   2   28.12    1.61
  -2  11   2   29.94    1.66
   2  11  -2   30.97    1.59
   2  11  -2   31.59    1.53
   1 -11  -2    2.16    0.63
   1 -11  -2    1.54    0.67
  -1  11   2    1.14    0.73
   1  11  -2    3.21    0.68
   1  11  -2    1.81    0.67
   1  11  -2    1.29    0.67
   1  11  -2    1.25    0.69
   0 -11  -2    1.42    0.65
   0 -11  -2    0.87    0.51
   0  11   2    0.71    0.47
   0  11  -2    0.76    0.67
   0  11  -2    0.83    0.59
   0  11   2    1.16    0.68
   1 -11   2    2.11    0.67
  -1 -11  -2    2.16    0.67
  -1  11  -2    2.49    0.71
   1  11   2    2.72    0.63
  -1  11  -2    2.23    0.73
   1  11   2    1.58    0.73
   2 -11   2   18.46    1.28
  -2 -11  -2   18.40    1.29
  -2  11  -2   20.86    1.35
   2  11   2   18.19    1.28
   2  11   2   19.45    1.40
  -2  11  -2   19.57    1.38
  -3 -11  -2   12.25    1.19
   3 -11   2   11.26    1.10
  -3  11  -2   12.18    1.17
   3  11   2   10.23    1.22
   3  11   2   10.35    1.15
  -3  11  -2   10.38    1.21
  -4 -11  -2    2.83    1.12
   4 -11   2    2.67    0.96
  -4 -11  -2    4.06    1.19
  -4  11  -2    3.35    1.09
  -4  11  -2    3.24    1.06
   4  11   2    1.94    1.03
   5 -11   2    2.08    1.03
  -5 -11  -2    1.51    1.18
  -5 -11  -2    1.39    1.23
  -5  11  -2   -0.63    1.17
   5  11   2    1.57    1.08
  -5  11  -2    0.52    1.17
   6 -11   2    0.46    1.00
  -6 -11  -2   -1.15    1.16
  -6  11  -2    0.55    1.25
   6  11   2    0.01    1.12
  -6  11  -2    1.54    1.28
   7 -11   2   -0.49    1.07
  -7 -11  -2   -2.00    1.33
  -7  11  -2    1.17    1.39
   7  11   2   -0.04    1.19
  -7  11  -2    2.65    1.49
   8 -11   2    1.56    1.23
  -8 -11  -2    2.37    1.67
  -8  11  -2    3.47    1.81
   8  11   2    1.00    1.35
  -9 -11  -2    0.22    1.89
   9 -11   2    1.60    1.43
   9  11   2   -1.60    1.44
   9 -12  -2   -0.95    1.38
  -9 -12   2   -1.04    1.90
   9  12  -2   -1.17    1.51
   8 -12  -2   -1.08    1.20
  -8 -12   2   -3.78    1.58
  -8  12   2    2.37    1.72
   8  12  -2    0.01    1.43
  -7 -12   2   -2.75    1.38
   7 -12  -2    0.18    1.13
   7  12  -2    0.93    1.28
  -7  12   2   -2.38    1.39
  -6 -12   2   -0.29    1.27
   6 -12  -2    0.79    1.12
   6  12  -2    0.56    1.14
  -6  12   2    0.48    1.23
  -6  12   2    0.11    1.29
   6  12  -2    2.52    1.25
   5 -12  -2    1.44    1.05
  -5 -12   2    1.78    1.20
  -5  12   2    1.62    1.20
   5  12  -2    1.90    1.12
   5  12  -2    3.21    1.20
  -5  12   2   -0.11    1.15
   4 -12  -2    9.59    1.28
  -4 -12   2   11.08    1.03
  -4 -12   2   10.24    1.43
   4  12  -2   12.91    1.31
   4  12  -2   11.07    1.32
  -4  12   2   10.77    1.36
  -4  12   2   10.13    1.36
  -3 -12   2   -0.42    0.70
  -3 -12   2   -1.08    0.94
   3 -12  -2   -0.17    0.89
  -3  12   2   -1.57    0.92
  -3  12   2   -0.57    0.93
   3  12  -2    1.82    0.92
   3  12  -2    1.15    0.89
   2 -12  -2    4.61    0.86
   2  12  -2    5.02    0.95
  -2  12   2    3.82    0.95
  -2  12   2    4.92    0.99
   2  12  -2    5.28    0.89
   2  12  -2    4.57    0.90
   2  12  -2    4.01    0.85
   1 -12  -2   -0.21    0.64
   1 -12  -2   -0.45    0.67
   1  12  -2   -0.07    0.70
  -1  12   2    0.80    0.81
   1  12  -2    1.04    0.76
   1  12  -2    0.59    0.69
   1  12  -2   -0.28    0.66
   0 -12  -2   -0.06    0.54
   0 -12  -2   -0.25    0.67
   0  12  -2   -0.59    0.70
   0  12   2    0.70    0.73
   0  12  -2   -0.89    0.62
   0  12   2    0.03    0.50
   1 -12   2    1.00    0.68
  -1 -12  -2    0.33    0.65
  -1  12  -2    0.58    0.71
  -1  12  -2   -0.07    0.73
   1  12   2    1.56    0.65
   1  12   2    0.78    0.76
  -2 -12  -2    3.99    0.91
   2 -12   2    5.67    0.91
  -2  12  -2    5.39    0.99
  -2  12  -2    3.53    0.88
   2  12   2    4.60    0.96
   2  12   2    5.13    0.88
   3 -12   2    0.37    0.84
  -3 -12  -2    0.08    0.88
  -3  12  -2   -1.58    0.88
   3  12   2    1.64    1.02
  -3  12  -2   -0.52    0.90
   3  12   2    0.65    0.90
  -4 -12  -2   12.24    1.33
  -4 -12  -2   10.72    1.44
   4 -12   2   10.01    1.24
  -4  12  -2    8.34    1.34
  -4  12  -2   10.53    1.29
   4  12   2    8.22    1.26
   5 -12   2    0.71    0.99
  -5 -12  -2    1.90    1.26
  -5 -12  -2    1.51    1.21
  -5  12  -2    2.25    1.22
   5  12   2    2.12    1.15
  -5  12  -2    1.02    1.15
  -6 -12  -2    0.22    1.23
   6 -12   2    0.40    1.00
   6  12   2    1.60    1.16
  -6  12  -2    0.19    1.28
  -6  12  -2    1.22    1.27
  -7 -12  -2    1.49    1.44
   7 -12   2   -0.08    1.08
  -7  12  -2    1.86    1.41
   7  12   2   -0.11    1.19
  -7  12  -2   -0.21    1.43
   8 -12   2    0.30    1.19
  -8 -12  -2   -0.63    1.52
  -8  12  -2   -0.62    1.60
   8  12   2    1.49    1.32
   9 -12   2   -0.26    1.44
  -9 -12  -2    1.12    1.88
   9  12   2   -4.58    1.35
  -9  12  -2    0.54    2.00
   9 -13  -2   -0.72    1.42
  -9 -13   2    0.01    2.05
   9  13  -2   -1.45    1.49
  -9  13   2   -2.03    1.89
   8 -13  -2   -1.41    1.27
  -8 -13   2   -0.83    1.70
   8  13  -2    0.62    1.48
  -8  13   2    0.68    1.67
  -7 -13   2   -2.16    1.40
   7 -13  -2   -0.74    1.13
   7  13  -2   -0.96    1.20
  -6 -13   2    0.24    1.34
   6 -13  -2    0.99    1.12
  -6  13   2   -0.95    1.22
  -6  13   2    0.95    1.25
   6  13  -2   -1.65    1.04
  -5 -13   2   -0.79    1.16
   5 -13  -2    0.06    1.07
  -5  13   2   -0.86    1.11
   5  13  -2   -0.64    1.00
  -5  13   2    0.18    1.19
   5  13  -2    0.63    1.11
   4 -13  -2   -0.53    1.07
  -4 -13   2    1.56    0.87
  -4 -13   2    2.10    1.17
   4  13  -2    1.18    1.08
  -4  13   2    0.92    1.16
  -4  13   2    0.46    1.13
   4  13  -2    1.47    1.03
  -3 -13   2    4.05    0.88
   3 -13  -2    4.68    1.08
  -3 -13   2    4.80    1.15
  -3  13   2    4.59    1.18
   3  13  -2    4.03    1.05
   3  13  -2    5.26    1.05
  -3  13   2    4.16    1.10
   2 -13  -2   21.13    1.49
   2  13  -2   21.77    1.45
   2  13  -2   19.94    1.49
  -2  13   2   22.27    1.65
   2  13  -2   22.73    1.62
   1 -13  -2    5.00    0.86
   1 -13  -2    3.84    0.88
  -1  13   2    4.01    1.00
   1  13  -2    6.06    0.99
   1  13  -2    5.78    0.95
   1  13  -2    3.83    0.83
   1  13  -2    5.51    0.89
   0 -13  -2   24.88    1.50
   0 -13  -2   23.17    1.32
   0 -13   2   27.08    1.43
   0  13   2   26.56    1.26
   0  13  -2   27.17    1.63
   0  13  -2   27.15    1.53
   0  13   2   26.34    1.59
  -1 -13  -2    5.12    0.87
   1 -13   2    5.30    0.90
   1  13   2    4.61    0.80
  -1  13  -2    4.27    0.94
   1  13   2    4.86    0.97
  -1  13  -2    4.48    0.93
  -2 -13  -2   15.33    1.31
   2 -13   2   14.69    1.24
   2  13   2   14.38    1.26
  -2  13  -2   18.19    1.45
  -2  13  -2   13.74    1.31
   2  13   2   14.54    1.32
  -3 -13  -2    6.69    1.11
   3 -13   2    7.14    1.09
  -3  13  -2    6.50    1.20
  -3  13  -2    6.75    1.11
   3  13   2    5.30    1.10
   3  13   2    7.25    1.21
   4 -13   2    0.52    0.94
  -4 -13  -2    2.35    1.11
  -4  13  -2   -0.55    1.07
   4  13   2    1.23    1.08
  -4  13  -2    0.78    1.09
  -5 -13  -2   -0.29    1.12
   5 -13   2    1.27    0.98
  -5 -13  -2   -0.40    1.20
  -5  13  -2    0.79    1.25
   5  13   2   -0.55    1.03
  -5  13  -2    1.15    1.08
  -6 -13  -2    0.22    1.25
   6 -13   2   -0.54    1.00
  -6  13  -2    0.63    1.25
   6  13   2    0.42    1.10
  -6  13  -2   -1.07    1.27
   7 -13   2    0.12    1.08
  -7 -13  -2   -0.71    1.41
  -7  13  -2    2.02    1.42
   7  13   2    0.43    1.18
  -7  13  -2    1.17    1.51
  -8 -13  -2    1.78    1.72
   8 -13   2    1.21    1.30
  -8  13  -2    0.41    1.54
  -8  13  -2   -0.08    1.60
   8  13   2    0.01    1.30
  -9 -13  -2   -0.87    1.89
   9 -13   2    1.09    1.44
   9  13   2   -0.49    1.46
  -8 -14   2   -3.61    1.61
   8 -14  -2    0.87    1.36
  -8  14   2   -1.08    1.62
   8  14  -2   -2.13    1.40
   7 -14  -2   -2.53    1.03
  -7 -14   2   -0.66    1.50
  -7  14   2   -0.32    1.33
   7  14  -2   -0.66    1.17
  -6 -14   2    0.16    1.33
   6 -14  -2    1.18    1.17
  -6  14   2   -0.82    1.31
   6  14  -2   -0.02    1.11
  -6  14   2   -0.02    1.21
  -5 -14   2    0.91    1.22
   5 -14  -2    0.43    1.06
   5  14  -2    0.57    1.14
   5  14  -2   -3.04    0.96
  -5  14   2    1.27    1.15
  -5  14   2   -0.39    1.19
   4 -14  -2    5.14    1.28
  -4 -14   2    3.27    1.23
  -4  14   2    4.50    1.32
   4  14  -2    6.05    1.22
   4  14  -2    3.02    1.13
  -4  14   2    4.05    1.20
  -3 -14   2   -0.38    0.83
   3 -14  -2   -1.08    0.94
  -3 -14   2   -1.34    1.03
  -3  14   2   -0.90    0.97
   3  14  -2   -1.43    0.91
   3  14  -2   -0.01    0.98
  -3  14   2    0.90    1.06
   2 -14  -2    2.60    0.96
  -2  14   2    3.37    1.05
   2  14  -2    1.72    1.01
   2  14  -2    3.10    0.92
   2  14  -2    3.59    0.99
   1 -14  -2    6.10    0.95
   1 -14  -2    4.17    0.92
   1  14  -2    4.86    1.02
   1  14  -2    5.14    1.05
  -1  14   2    6.40    1.10
   1  14  -2    3.68    0.87
   1  14  -2    5.25    0.97
   0 -14  -2   -0.70    0.80
   0 -14  -2    0.80    0.70
   0 -14   2   -0.01    0.77
   0  14   2    1.11    0.65
   0  14   2    0.31    0.85
   0  14  -2    1.01    0.91
   0  14  -2    0.12    0.82
  -1 -14  -2    5.97    0.99
   1 -14   2    7.00    1.01
   1  14   2    7.07    0.92
  -1  14  -2    6.66    1.08
  -1  14  -2    6.87    1.03
   1  14   2    6.50    1.07
  -2 -14  -2    1.38    0.91
   2 -14   2   -0.14    0.84
  -2  14  -2    0.97    0.94
   2  14   2    0.39    0.96
   2  14   2    0.68    0.89
  -2  14  -2    1.10    0.97
   3 -14   2   -0.38    0.91
  -3 -14  -2    2.27    1.00
  -3  14  -2    0.65    1.05
   3  14   2    0.48    1.08
  -3  14  -2   -0.19    0.94
   3  14   2   -0.52    0.97
   4 -14   2    2.42    1.03
  -4 -14  -2    2.53    1.17
   4  14   2    3.89    1.18
  -4  14  -2    3.49    1.20
  -4  14  -2    3.73    1.14
  -5 -14  -2   -0.36    1.17
  -5 -14  -2   -2.38    1.21
   5 -14   2    0.32    1.01
  -5  14  -2    1.43    1.19
   5  14   2   -2.00    1.01
  -5  14  -2    2.54    1.14
  -6 -14  -2    1.28    1.34
   6 -14   2   -0.60    1.06
   6  14   2   -0.28    1.16
  -6  14  -2   -1.01    1.30
  -6  14  -2   -0.54    1.16
   7 -14   2    0.11    1.12
  -7 -14  -2   -1.91    1.36
   7  14   2   -1.11    1.19
  -7  14  -2   -0.31    1.42
   8 -14   2    0.68    1.34
  -8 -14  -2   -1.69    1.67
   8  14   2   -0.84    1.30
  -8  14  -2    2.99    1.66
  -8  14  -2    0.48    1.59
   8 -15  -2    0.73    1.39
  -8 -15   2   -1.54    1.69
  -8  15   2    2.06    1.69
   8  15  -2    0.00    1.43
   7 -15  -2    0.47    1.19
  -7 -15   2    0.06    1.51
  -7  15   2    2.94    1.47
  -7  15   2    1.21    1.56
   7  15  -2   -2.47    1.13
   6 -15  -2    0.20    1.20
  -6 -15   2   -0.26    1.36
   6  15  -2    0.45    1.22
  -6  15   2    2.19    1.33
  -6  15   2   -0.26    1.39
  -5 -15   2   -1.23    1.18
   5 -15  -2    0.92    1.15
   5  15  -2    1.55    1.12
  -5  15   2    0.31    1.29
  -5  15   2    2.09    1.15
   4 -15  -2    1.08    1.15
  -4 -15   2    1.58    1.19
   4  15  -2    1.25    1.11
  -4  15   2   -0.36    1.21
  -4  15   2    0.01    1.02
   4  15  -2    0.50    1.06
   3 -15  -2    0.20    1.04
  -3 -15   2   -0.33    0.89
  -3  15   2    0.44    1.07
   3  15  -2    0.77    1.06
  -3  15   2   -0.42    1.03
   3  15  -2    0.23    1.00
   2 -15  -2    6.01    1.11
   2  15  -2    5.37    1.03
   2  15  -2    7.13    1.12
   2  15  -2    7.33    1.17
  -2  15   2    5.79    1.18
   1 -15  -2    0.98    0.87
   1 -15  -2    0.34    0.82
  -1  15   2    0.43    0.97
   1  15  -2   -0.17    0.86
   1  15  -2    1.57    1.01
   1  15  -2    0.64    0.94
   0 -15  -2   16.32    1.32
   0 -15   2   20.52    1.42
   0 -15  -2   17.19    1.43
   0  15  -2   19.23    1.57
   0  15  -2   18.84    1.54
   0  15   2   18.61    1.23
   0  15   2   17.75    1.49
   1 -15   2    0.05    0.86
  -1 -15  -2    1.53    0.85
   1  15   2    0.53    0.93
  -1  15  -2    0.99    0.92
   1  15   2    1.11    0.83
  -1  15  -2   -0.04    0.93
  -2 -15  -2    5.90    1.10
   2 -15   2    6.13    1.08
  -2  15  -2    4.54    1.07
   2  15   2    5.00    1.04
  -2  15  -2    6.71    1.21
   2  15   2    5.66    1.14
  -3 -15  -2    1.03    1.02
   3 -15   2   -0.02    1.03
  -3  15  -2   -0.33    1.04
   3  15   2    0.15    1.04
   3  15   2   -1.15    1.08
  -3  15  -2    2.24    1.12
   4 -15   2   -0.10    1.02
  -4 -15  -2    0.79    1.09
  -4  15  -2    2.37    1.15
  -4  15  -2    2.13    1.11
   4  15   2    1.25    1.11
  -5 -15  -2    0.19    1.17
  -5 -15  -2   -0.77    1.22
   5 -15   2    0.05    0.97
   5  15   2    1.10    1.14
  -5  15  -2    1.46    1.13
  -5  15  -2    0.53    1.22
   6 -15   2    1.02    1.11
  -6 -15  -2    0.88    1.33
   6  15   2    1.04    1.17
  -6  15  -2    2.99    1.28
  -6  15  -2    2.20    1.40
   7 -15   2    1.97    1.28
  -7 -15  -2   -1.14    1.37
   7  15   2   -1.79    1.16
  -7  15  -2   -1.01    1.39
   8 -15   2   -0.42    1.39
  -8 -15  -2   -0.67    1.70
  -8  15  -2    2.82    1.73
  -8  15  -2    0.39    1.67
   8  15   2    0.84    1.42
   8 -16  -2    0.07    1.39
  -8 -16   2   -3.45    1.71
   8  16  -2   -1.42    1.44
  -8  16   2    1.35    1.75
  -7 -16   2    2.27    1.63
   7 -16  -2   -0.42    1.20
   7  16  -2    0.72    1.34
  -7  16   2   -1.05    1.50
  -7  16   2   -1.61    1.34
  -6 -16   2    0.79    1.38
   6 -16  -2   -0.10    1.20
  -6  16   2    2.17    1.47
  -6  16   2    0.40    1.31
   6  16  -2    1.07    1.22
   5 -16  -2    1.87    1.25
  -5 -16   2    1.58    1.29
   5  16  -2   -1.12    1.12
  -5  16   2    2.41    1.42
  -5  16   2    1.03    1.12
  -4 -16   2    1.07    1.17
   4 -16  -2    0.30    1.07
   4  16  -2    0.93    1.10
  -4  16   2    1.45    1.07
  -4  16   2    1.44    1.24
   4  16  -2    1.97    1.12
  -3 -16   2   -0.32    0.92
   3 -16  -2    0.03    1.04
  -3  16   2    0.33    1.18
   3  16  -2    1.73    1.10
   3  16  -2    2.26    1.05
  -3  16   2    0.64    1.07
   2 -16  -2   13.06    1.35
   2  16  -2   15.46    1.44
   2  16  -2   12.03    1.29
   2  16  -2   15.58    1.45
  -2  16   2   14.52    1.50
   1 -16  -2    0.72    0.90
   1 -16  -2    1.05    0.88
  -1  16   2    1.46    1.05
   1  16  -2    1.89    0.97
   1  16  -2    2.92    1.13
   1  16  -2    1.92    0.94
   0 -16  -2   -0.11    0.82
   0 -16   2    0.57    0.85
   0 -16  -2   -0.60    0.87
   0  16   2    0.76    0.72
   0  16   2   -0.02    1.01
   0  16  -2   -0.31    0.92
   0  16  -2    0.55    1.03
  -1 -16  -2    4.30    1.02
   1 -16   2    3.67    1.00
  -1 -16  -2    2.59    0.78
  -1  16  -2    3.47    1.09
   1  16   2    2.96    1.04
  -1  16  -2    2.90    1.05
   1  16   2    3.82    0.91
   2 -16   2   12.89    1.35
  -2 -16  -2   13.38    1.37
  -2  16  -2   11.33    1.37
   2  16   2   11.24    1.37
   2  16   2   12.77    1.35
  -2  16  -2   14.53    1.41
  -3 -16  -2    0.55    1.03
   3 -16   2   -1.45    0.99
  -3  16  -2    0.77    1.05
  -3  16  -2    1.51    1.08
   3  16   2    2.17    1.18
   3  16   2    1.25    1.08
   4 -16   2    2.53    1.07
  -4 -16  -2    1.54    1.12
  -4  16  -2    4.05    1.14
   4  16   2    2.37    1.14
  -4  16  -2    3.37    1.18
   5 -16   2   -0.69    1.06
  -5 -16  -2    0.99    1.32
  -5 -16  -2   -1.24    1.15
  -5  16  -2    0.79    1.10
   5  16   2    0.01    1.10
  -5  16  -2   -1.15    1.11
   6 -16   2    1.26    1.14
  -6 -16  -2    0.10    1.37
  -6  16  -2    3.76    1.31
   6  16   2    0.82    1.29
  -6  16  -2    2.18    1.43
  -7 -16  -2    0.56    1.45
   7 -16   2    1.48    1.25
  -7  16  -2   -1.82    1.45
   7  16   2    0.15    1.26
   8 -16   2   -0.04    1.32
  -8 -16  -2   -1.82    1.68
  -8  16  -2   -0.56    1.67
   8  16   2   -1.23    1.37
  -8 -17   2   -1.58    1.79
   8 -17  -2   -1.67    1.35
  -8  17   2    5.50    1.91
   8  17  -2   -0.86    1.48
  -7 -17   2    1.59    1.63
   7 -17  -2    1.47    1.37
   7  17  -2    0.10    1.37
  -7  17   2   -1.84    1.56
  -7  17   2   -0.97    1.38
   6 -17  -2    1.03    1.27
  -6 -17   2    1.08    1.35
  -6  17   2    1.71    1.48
  -6  17   2    1.56    1.30
   6  17  -2   -1.50    1.17
  -5 -17   2    0.38    1.29
   5 -17  -2    0.86    1.19
  -5  17   2    0.00    1.14
  -5  17   2   -0.78    1.31
   5  17  -2   -0.53    1.11
  -4 -17   2   -0.78    1.12
   4 -17  -2   -1.60    1.06
  -4  17   2    1.38    1.27
  -4  17   2    1.06    1.06
   4  17  -2   -1.04    1.00
  -3 -17   2   -0.53    0.93
   3 -17  -2    0.48    1.05
   3  17  -2    0.12    1.00
  -3  17   2    0.05    1.07
   3  17  -2   -0.63    1.05
   2 -17  -2    0.77    1.05
   2 -17  -2    0.41    0.89
  -2 -17   2   -0.10    0.90
   2  17  -2    0.35    1.11
  -2  17   2   -0.35    1.10
   2  17  -2    2.03    1.13
   2  17  -2   -0.44    0.96
   1 -17  -2    1.82    1.00
  -1 -17   2    1.51    0.93
   1 -17  -2   -0.09    0.92
   1  17  -2    1.75    1.02
   1  17  -2    1.22    1.16
  -1  17   2    2.91    1.11
   1  17  -2    1.69    0.99
   0 -17  -2   16.45    1.30
   0 -17   2   19.11    1.47
   0 -17  -2   18.03    1.57
   0  17   2   16.51    1.26
   0  17  -2   19.61    1.67
   0  17   2   17.28    1.57
   0  17  -2   14.45    1.54
   1 -17   2   -0.35    0.95
  -1 -17  -2   -0.10    0.90
  -1  17  -2    0.01    1.06
  -1  17  -2   -0.16    1.07
   1  17   2    1.47    0.88
   1  17   2   -0.35    1.03
  -2 -17  -2    1.34    1.01
   2 -17   2   -0.24    0.98
   2  17   2   -0.80    1.06
  -2  17  -2    0.67    1.10
   2  17   2    0.68    0.95
  -2  17  -2   -1.26    0.99
  -3 -17  -2   -0.02    0.99
   3 -17   2    0.13    1.06
   3  17   2    0.11    1.11
   3  17   2   -0.11    0.97
  -3  17  -2    0.66    1.09
  -3  17  -2    0.69    1.06
  -4 -17  -2   -0.58    1.12
   4 -17   2   -1.43    1.03
  -4  17  -2    0.06    1.10
   4  17   2    0.73    1.10
  -4  17  -2   -1.01    1.01
   5 -17   2    1.03    1.17
  -5 -17  -2   -1.21    1.19
  -5  17  -2    0.03    1.18
   5  17   2   -1.82    1.03
  -5  17  -2    1.80    1.14
  -6 -17  -2    0.80    1.36
   6 -17   2    1.18    1.16
   6  17   2    3.36    1.29
  -6  17  -2    2.76    1.24
  -6  17  -2    1.11    1.44
  -7 -17  -2    0.21    1.44
   7 -17   2   -0.06    1.18
   7  17   2   -1.30    1.24
  -7  17  -2    2.30    1.41
  -7  17  -2   -1.24    1.58
   8 -17   2    2.00    1.52
  -8 -17  -2   -2.62    1.69
   8  17   2   -1.12    1.38
  -8  17  -2   -1.83    1.67
   7 -18  -2   -0.40    1.30
  -7 -18   2   -1.26    1.61
   7  18  -2    0.00    1.44
  -7  18   2    1.89    1.53
   6 -18  -2    1.25    1.28
  -6 -18   2    2.02    1.47
  -6  18   2    1.01    1.53
   6  18  -2    2.28    1.37
  -6  18   2    1.36    1.29
  -5 -18   2    0.37    1.37
   5 -18  -2   -0.86    1.22
  -5  18   2   -0.19    1.41
   5  18  -2    1.38    1.21
  -5  18   2    0.76    1.19
  -4 -18   2    2.07    1.27
   4 -18  -2    2.03    1.23
  -4  18   2    5.69    1.28
   4  18  -2    4.27    1.21
  -3 -18   2    0.41    0.95
   3 -18  -2    1.01    1.08
   3  18  -2    1.95    1.18
  -3  18   2    2.15    1.11
   3  18  -2    0.92    1.05
   2 -18  -2    3.84    1.14
  -2 -18   2    3.60    1.02
   2 -18  -2    2.67    0.97
   2  18  -2    5.74    1.22
  -2  18   2    3.28    1.25
   2  18  -2    2.83    1.06
   1 -18  -2    1.36    1.00
  -1 -18   2    1.11    0.88
   1 -18  -2    0.64    0.91
   1  18  -2    2.59    1.03
   1  18  -2    1.74    0.94
   1  18  -2    1.83    1.18
  -1  18   2    1.86    1.12
   0 -18  -2    0.72    0.91
   0 -18   2    0.32    0.94
   0 -18  -2    0.40    1.01
   0  18  -2    0.16    1.05
   0  18  -2    0.04    1.03
   0  18   2    0.93    1.08
  -1 -18  -2    0.24    0.92
   1 -18   2    0.77    0.98
   1  18   2   -0.05    1.05
  -1  18  -2    0.39    1.08
   1  18   2    0.93    0.88
  -1  18  -2    1.16    1.09
  -2 -18  -2    3.84    1.13
   2 -18   2    4.87    1.14
   2  18   2    3.89    1.08
  -2  18  -2    4.84    1.21
  -2  18  -2    6.36    1.28
   2  18   2    3.81    1.18
  -3 -18  -2    0.29    1.02
   3 -18   2    1.43    1.08
   3  18   2   -0.80    1.08
  -3  18  -2   -0.98    1.01
   3  18   2    1.23    1.06
  -3  18  -2    0.88    1.18
  -4 -18  -2    2.49    1.26
   4 -18   2    2.43    1.18
   4  18   2    3.97    1.26
  -4  18  -2    4.47    1.24
  -4  18  -2    2.26    1.23
   5 -18   2    0.40    1.09
  -5 -18  -2    0.29    1.29
  -5  18  -2    2.32    1.21
   5  18   2    0.34    1.20
  -5  18  -2    0.33    1.32
   6 -18   2    3.43    1.33
  -6 -18  -2    3.46    1.54
  -6  18  -2    2.56    1.60
   6  18   2    4.07    1.39
  -6  18  -2    4.63    1.35
  -7 -18  -2    2.90    1.67
   7 -18   2   -0.08    1.30
  -7  18  -2   -1.39    1.54
   7  18   2    1.21    1.46
   7 -19  -2   -1.09    1.34
  -7 -19   2   -1.43    1.66
  -7  19   2    2.12    1.52
   7  19  -2    1.26    1.54
  -6 -19   2   -0.03    1.43
   6 -19  -2   -1.56    1.27
  -6  19   2    1.02    1.26
   6  19  -2   -0.63    1.29
  -5 -19   2    0.21    1.32
   5 -19  -2    1.07    1.29
   5  19  -2   -0.56    1.16
  -5  19   2    0.08    1.18
  -4 -19   2   -0.04    1.20
   4 -19  -2    0.29    1.21
   4  19  -2   -1.22    1.10
  -4  19   2    0.64    1.14
   3 -19  -2    0.46    1.10
  -3 -19   2   -0.25    0.99
  -3  19   2    0.44    1.14
   3  19  -2   -0.29    1.02
   2 -19  -2    0.41    0.87
   2 -19  -2    0.24    1.07
  -2 -19   2    0.68    0.98
   2  19  -2   -2.00    1.05
   2  19  -2    1.09    1.02
  -2  19   2    0.83    1.14
   1 -19  -2    1.01    0.91
   1 -19  -2    0.08    1.00
  -1 -19   2    1.03    0.92
   1  19  -2    0.80    0.99
  -1  19   2    1.51    1.06
   1  19  -2    0.91    0.92
   1  19  -2   -0.06    1.16
   0 -19   2   15.97    1.42
   0 -19  -2   14.37    1.50
   0  19  -2   18.42    1.56
   0  19   2   16.58    1.56
   0  19  -2   15.09    1.58
   1 -19   2    1.21    0.99
  -1 -19  -2    1.15    0.96
   1  19   2    0.78    0.85
   1  19   2   -0.07    1.04
  -1  19  -2   -0.24    1.07
  -1  19  -2   -1.45    0.96
   2 -19   2   -0.12    1.03
  -2 -19  -2    1.23    1.05
  -2  19  -2    0.50    1.10
   2  19   2   -0.56    0.95
  -2  19  -2    1.10    1.10
   2  19   2    0.07    1.05
   3 -19   2    2.29    1.22
  -3 -19  -2    1.12    1.09
   3  19   2    2.43    1.14
   3  19   2    0.17    1.17
  -3  19  -2    0.37    1.14
  -3  19  -2    1.71    1.20
   4 -19   2    0.94    1.17
  -4 -19  -2   -0.08    1.21
  -4  19  -2    1.66    1.18
  -4  19  -2    0.21    1.17
   4  19   2    0.70    1.13
  -5 -19  -2    0.44    1.29
   5 -19   2   -0.40    1.17
  -5  19  -2    0.32    1.24
   5  19   2   -1.21    1.13
  -5  19  -2    0.35    1.30
  -6 -19  -2   -2.60    1.35
   6 -19   2    0.88    1.30
  -6  19  -2    1.36    1.30
   6  19   2   -0.59    1.31
  -6  19  -2   -2.60    1.34
   7 -19   2   -0.15    1.38
  -7 -19  -2   -0.97    1.53
  -7  19  -2    1.76    1.76
   7  19   2    1.68    1.42
   7 -20  -2    0.07    1.43
  -7 -20   2   -0.87    1.71
   7  20  -2   -2.15    1.49
  -7  20   2    1.46    1.52
  -6 -20   2    0.22    1.53
   6 -20  -2    1.56    1.40
   6  20  -2    0.32    1.43
  -6  20   2    1.98    1.40
   5 -20  -2   -1.12    1.23
  -5 -20   2    1.20    1.39
   5  20  -2   -0.75    1.21
  -5  20   2    1.15    1.26
  -4 -20   2    0.80    1.27
   4 -20  -2    1.69    1.26
  -4  20   2    5.13    1.30
   4  20  -2    3.44    1.24
   3 -20  -2   -0.57    1.12
   3 -20  -2   -0.88    0.90
  -3 -20   2    0.10    1.02
  -3  20   2   -0.40    1.20
   3  20  -2    0.40    1.16
   2 -20  -2    5.85    1.14
   2 -20  -2    8.52    1.34
  -2 -20   2    8.60    1.26
  -2 -20   2    7.68    1.09
  -2  20   2    9.90    1.46
   2  20  -2    8.36    1.28
   2  20  -2    7.15    1.36
  -1 -20   2   -0.99    0.87
   1 -20  -2   -0.19    1.02
   1 -20  -2   -0.28    0.89
  -1  20   2    0.79    1.13
   1  20  -2    1.43    1.05
   1  20  -2    0.70    0.93
   0 -20  -2    1.00    1.00
   0 -20   2    0.91    0.99
   0  20  -2    1.77    1.15
   0  20   2   -0.68    1.07
   0  20  -2   -0.02    1.13
  -1 -20  -2   -1.00    0.87
   1 -20   2    1.36    1.02
  -1  20  -2    1.64    1.15
  -1  20  -2    0.70    1.14
   1  20   2   -0.21    1.08
   2 -20   2    6.62    1.29
  -2 -20  -2    8.12    1.31
  -2  20  -2    8.12    1.39
   2  20   2    6.17    1.19
  -2  20  -2    6.40    1.34
   2  20   2    6.02    1.31
   3 -20   2    0.74    1.17
  -3 -20  -2   -0.38    1.10
  -3  20  -2    1.29    1.18
  -3  20  -2    0.88    1.19
   3  20   2   -0.99    1.15
   3  20   2   -0.56    1.05
   4 -20   2    1.15    1.25
  -4 -20  -2    0.08    1.23
  -4  20  -2    1.07    1.25
   4  20   2    0.06    1.14
  -4  20  -2    3.00    1.26
  -5 -20  -2    1.40    1.37
   5 -20   2   -0.05    1.25
  -5  20  -2    2.39    1.25
  -5  20  -2   -1.84    1.29
   5  20   2    1.20    1.24
  -6 -20  -2    0.32    1.54
   6 -20   2    0.67    1.32
  -6  20  -2    0.44    1.61
   6  20   2   -0.48    1.26
   7 -20   2   -2.18    1.37
  -7 -20  -2   -2.47    1.55
  -7  20  -2   -0.06    1.77
   7  20   2   -1.22    1.36
   6 -21  -2   -1.29    1.37
  -6 -21   2   -0.47    1.57
   6  21  -2    0.51    1.45
   5 -21  -2   -0.58    1.32
  -5 -21   2    0.85    1.39
   5  21  -2   -0.51    1.30
  -5  21   2    0.22    1.28
   4 -21  -2    0.48    1.28
  -4 -21   2    1.74    1.28
   4  21  -2    1.13    1.19
  -4  21   2    0.46    1.24
  -3 -21   2    0.15    1.06
   3 -21  -2    0.51    1.18
   3 -21  -2    0.26    0.98
  -3  21   2    0.85    1.19
   3  21  -2    0.65    1.16
  -2 -21   2    6.20    1.22
   2 -21  -2    4.59    1.24
   2 -21  -2    5.79    1.15
   2  21  -2    5.92    1.25
  -2  21   2    7.56    1.41
   2  21  -2    6.04    1.33
  -1 -21   2    0.29    0.95
   1 -21  -2   -0.62    0.95
  -1  21   2    0.44    1.18
   1  21  -2    0.28    1.11
   0 -21   2    4.52    1.15
   0 -21  -2    3.22    1.14
   0  21  -2    4.60    1.28
   0  21   2    5.19    1.30
   0  21  -2    3.22    1.32
   1 -21   2    0.10    1.06
  -1 -21  -2    0.02    0.97
   1  21   2    0.82    1.15
  -1  21  -2    1.25    1.18
  -1  21  -2    1.38    1.17
  -2 -21  -2    4.03    1.22
   2 -21   2    2.09    1.19
  -2  21  -2    7.58    1.41
   2  21   2    4.31    1.16
  -2  21  -2    5.73    1.29
   2  21   2    3.56    1.27
   3 -21   2    0.68    1.24
  -3 -21  -2    0.68    1.12
  -3  21  -2    0.00    1.18
  -3  21  -2    0.58    1.25
   3  21   2   -0.96    1.20
   3  21   2   -0.09    1.07
   4 -21   2    0.09    1.24
  -4 -21  -2   -0.57    1.23
  -4  21  -2   -0.40    1.26
   4  21   2    0.18    1.13
  -4  21  -2    1.89    1.32
   5 -21   2   -0.52    1.27
  -5 -21  -2   -0.46    1.38
  -5  21  -2   -1.09    1.33
   5  21   2   -1.43    1.17
  -5  21  -2    1.36    1.31
  -6 -21  -2   -0.08    1.52
   6 -21   2   -2.53    1.26
   6  21   2   -1.21    1.32
  -6  21  -2    1.09    1.66
  -6 -22   2    1.08    1.57
   6 -22  -2   -0.65    1.45
   6  22  -2    2.44    1.59
  -6  22   2    1.53    1.43
   5 -22  -2    2.41    1.25
  -5 -22   2    1.62    1.52
   5 -22  -2   -0.96    1.38
  -5  22   2   -0.51    1.33
   5  22  -2   -1.25    1.29
   4 -22  -2    1.77    1.31
  -4 -22   2    1.22    1.30
   4 -22  -2    2.86    1.12
  -4  22   2    0.76    1.32
   4  22  -2    0.54    1.27
  -3 -22   2   -1.16    1.11
   3 -22  -2    1.86    1.23
   3 -22  -2   -1.48    0.91
  -3  22   2    1.57    1.30
   3  22  -2   -0.97    1.13
  -2 -22   2    3.91    1.20
   2 -22  -2    5.23    1.30
   2 -22  -2    2.65    1.08
   2  22  -2    2.68    1.31
   2  22  -2    4.19    1.30
  -2  22   2    6.86    1.40
  -1 -22   2    1.57    1.18
  -1 -22   2    0.89    1.06
   1 -22  -2   -1.36    0.95
  -1  22   2    0.20    1.24
   1  22  -2   -0.65    1.13
   0 -22   2   -0.96    1.02
   0 -22  -2    0.82    1.02
   0  22   2   -0.88    1.17
   0  22  -2   -0.75    1.20
   0  22  -2    0.82    1.23
  -1 -22  -2    1.97    1.07
   1 -22   2    0.88    1.16
   1  22   2    0.25    1.18
  -1  22  -2    1.76    1.21
  -1  22  -2    0.97    1.23
  -2 -22  -2    2.99    1.21
   2 -22   2    1.65    1.20
  -2  22  -2    2.03    1.20
  -2  22  -2    4.13    1.40
   2  22   2    2.11    1.26
  -3 -22  -2    0.08    1.22
   3 -22   2   -1.32    1.20
   3  22   2    0.63    1.28
  -3  22  -2    1.19    1.19
   3  22   2    1.13    1.13
  -3  22  -2    2.30    1.31
   4 -22   2    0.31    1.29
  -4 -22  -2   -0.35    1.30
   4  22   2    1.06    1.23
  -4  22  -2    3.98    1.34
  -4  22  -2    3.98    1.43
   5 -22   2   -0.64    1.32
  -5 -22  -2    0.75    1.49
  -5  22  -2    1.57    1.54
   5  22   2   -1.39    1.21
   6 -22   2   -0.22    1.48
  -6 -22  -2   -0.25    1.55
   6  22   2    0.58    1.33
  -6  22  -2    1.50    1.68
   5 -23  -2   -1.18    1.35
   5 -23  -2    1.55    1.23
  -5 -23   2    0.93    1.50
   5  23  -2   -0.12    1.41
  -5  23   2    1.75    1.45
   4 -23  -2    0.32    1.05
  -4 -23   2    2.33    1.37
   4 -23  -2   -2.58    1.29
  -4  23   2    2.08    1.42
   4  23  -2    1.78    1.39
   3 -23  -2   -1.33    1.19
   3 -23  -2    0.32    1.04
  -3  23   2    1.57    1.36
   3  23  -2   -0.55    1.22
  -2 -23   2    5.29    1.31
   2 -23  -2    2.36    1.07
   2  23  -2    5.75    1.45
  -2  23   2    6.11    1.43
  -1 -23   2    0.60    1.09
   1 -23  -2    1.38    1.11
  -1  23   2   -0.41    1.26
   1  23  -2   -0.19    1.15
   0 -23   2    9.61    1.36
   0 -23  -2    5.60    1.25
   0  23  -2   11.03    1.57
   0  23   2    9.00    1.56
  -1 -23  -2    1.04    1.10
   1 -23   2   -3.05    1.08
  -1  23  -2    0.39    1.22
   1  23   2    2.07    1.25
  -1  23  -2    0.38    1.22
   2 -23   2    4.95    1.38
  -2 -23  -2    3.45    1.29
  -2  23  -2    9.66    1.57
   2  23   2    3.49    1.36
  -2  23  -2    1.28    1.22
   3 -23   2    2.45    1.34
  -3 -23  -2    0.53    1.25
  -3  23  -2   -1.44    1.15
   3  23   2    0.09    1.32
  -3  23  -2    1.52    1.23
  -4 -23  -2    0.76    1.36
   4 -23   2   -1.79    1.35
  -4  23  -2    0.91    1.40
   4  23   2   -0.54    1.22
  -5 -23  -2    1.30    1.52
   5 -23   2    0.16    1.49
  -5  23  -2    0.14    1.47
   5  23   2   -1.19    1.29
  -5 -24   2    1.58    1.55
   5 -24  -2   -0.62    1.44
   5 -24  -2    1.30    1.28
   5  24  -2   -1.70    1.47
  -4 -24   2    3.47    1.50
   4 -24  -2    3.10    1.23
   4 -24  -2    2.84    1.54
  -4  24   2    5.13    1.63
   4  24  -2    2.09    1.51
   3 -24  -2    0.15    1.03
  -3  24   2    1.93    1.42
  -2 -24   2    1.04    1.17
   2 -24  -2   -1.16    0.98
  -2  24   2    1.33    1.33
   2  24  -2    0.62    1.35
   1 -24  -2    0.96    1.10
  -1 -24   2    0.50    1.13
  -1  24   2    0.44    1.32
   1  24  -2   -0.62    1.18
   0 -24  -2    0.47    1.06
   0  24   2    0.87    1.28
   0  24  -2   -0.25    1.25
  -1 -24  -2   -0.62    1.11
   1 -24   2   -2.03    1.15
  -1  24  -2    0.78    1.32
  -1  24  -2   -0.55    1.24
   1  24   2   -0.54    1.29
  -2 -24  -2    0.98    1.26
   2 -24   2    2.20    1.31
  -2  24  -2    1.43    1.28
   2  24   2    0.30    1.35
  -2  24  -2    3.03    1.39
  -3 -24  -2   -1.54    1.24
   3 -24   2    0.35    1.37
  -3  24  -2   -0.25    1.21
   3  24   2    0.36    1.36
   4 -24   2   -0.27    1.36
  -4  24  -2    1.93    1.43
   4  24   2    2.73    1.34
  -5 -24  -2    0.81    1.60
   5 -24   2   -0.51    1.52
   5  24   2   -0.59    1.34
  -5  24  -2    1.00    1.55
  -4 -25   2    0.67    1.46
   4 -25  -2    0.60    1.21
  -4  25   2    2.00    1.55
   3 -25  -2    1.92    1.21
  -3  25   2   -0.28    1.39
   2 -25  -2    0.93    1.15
  -2 -25   2    0.70    1.24
   2  25  -2    0.28    1.40
  -2  25   2    0.94    1.46
  -1 -25   2   -0.76    1.14
   1 -25  -2   -1.17    1.08
  -1  25   2    0.80    1.39
   1  25  -2    1.23    1.35
   0 -25  -2    3.00    1.21
   0  25   2    2.99    1.46
   0  25  -2    4.99    1.43
   1 -25   2    2.86    1.36
  -1 -25  -2   -2.02    1.12
  -1  25  -2   -0.55    1.30
   1  25   2   -1.18    1.32
  -2 -25  -2   -0.30    1.30
   2 -25   2    1.88    1.37
  -2  25  -2    2.68    1.35
   2  25   2    0.40    1.41
  -2  25  -2   -0.06    1.40
  -3 -25  -2   -1.64    1.29
   3 -25   2   -0.98    1.38
   3  25   2   -1.30    1.46
  -3  25  -2   -0.31    1.31
   4 -25   2   -1.47    1.46
  -4  25  -2   -1.22    1.30
   3 -26  -2    0.39    1.18
  -3  26   2    2.78    1.49
   2 -26  -2    2.09    1.27
  -2 -26   2    0.59    1.30
   2  26  -2    0.48    1.49
  -2  26   2    3.62    1.62
   1 -26  -2    0.03    1.15
  -1 -26   2    0.67    1.25
  -1  26   2    0.63    1.53
   1  26  -2   -1.69    1.32
   0 -26   2    0.80    1.20
   0 -26  -2    0.07    1.15
   0  26   2    1.01    1.47
   0  26  -2    1.20    1.29
  -1 -26  -2   -2.48    1.13
  -1  26  -2    0.75    1.43
   1  26   2    1.11    1.44
  -2 -26  -2   -0.45    1.36
   2 -26   2    0.13    1.39
   2  26   2    1.13    1.53
  -2  26  -2    1.34    1.45
   3 -26   2    0.16    1.49
  -3 -26  -2   -0.52    1.40
   3  26   2   -0.05    1.58
  -3  26  -2   -0.48    1.41
  -2 -27   2   -2.34    1.31
   2 -27  -2    1.04    1.25
  -2  27   2    1.81    1.66
   2  27  -2   -0.99    1.47
   1 -27  -2   -1.45    1.07
  -1 -27   2    0.22    1.34
   1  27  -2    1.93    1.48
  -1  27   2    1.69    1.58
   0 -27   2    2.41    1.32
   0 -27  -2    0.68    1.14
   0  27   2    3.36    1.63
   0  27  -2    1.52    1.44
  -1 -27  -2    1.27    1.39
   1  27   2    0.75    1.45
  -2 -27  -2    0.02    1.45
   2  27   2   -0.70    1.59
  10   0  -3   -3.73    1.49
 -10   0   3   -4.07    2.33
   9   0  -3    0.96    1.40
  -9   0   3   -0.87    2.05
   8   0  -3   -3.24    1.16
  -8   0   3    0.29    1.85
   8   0  -3   -1.54    1.22
  -7   0   3    0.92    1.71
   7   0  -3    1.69    1.23
   7   0  -3    3.13    1.18
   6   0  -3   -0.25    1.01
   6   0  -3   -1.33    1.11
  -6   0   3   -1.23    1.60
  -5   0   3    2.21    1.45
   5   0  -3    1.23    0.83
   5   0  -3   -0.16    0.98
   4   0  -3   -0.08    0.62
   4   0  -3   -0.14    0.75
  -4   0   3   -0.43    1.02
   3   0  -3   19.70    1.22
  -3   0   3   20.51    1.43
   3   0  -3   19.51    1.03
   2   0  -3    0.10    0.31
  -2   0   3   -0.14    0.68
   2   0  -3   -0.60    0.56
  -1   0   3  109.89    3.35
   1   0  -3  106.72    3.39
  -1   0   3  105.26    3.46
   1   0  -3  102.97    3.44
   0   0  -3   -0.50    0.27
   0   0  -3    0.19    0.39
   0   0   3    0.00    0.39
   1   0   3   15.72    0.88
  -1   0  -3   13.30    1.01
  -1   0  -3   15.86    0.71
  -2   0  -3    0.50    0.49
  -2   0  -3    0.12    0.64
   2   0   3   -0.21    0.50
   2   0   3    0.35    0.39
   3   0   3    4.76    0.65
   3   0   3    4.82    0.58
  -3   0  -3    4.01    0.81
  -3   0  -3    4.82    0.74
  -4   0  -3    0.58    0.87
  -4   0  -3   -2.61    0.75
   4   0   3    0.85    0.69
   4   0   3   -0.14    0.60
   5   0   3    0.73    0.87
  -5   0  -3   -0.40    1.03
   5   0   3    2.17    0.84
  -5   0  -3    1.32    1.30
   6   0   3    0.06    1.03
  -6   0  -3   -2.19    1.15
   6   0   3   -1.18    0.94
  -6   0  -3    1.19    1.60
   7   0   3    0.12    1.05
  -7   0  -3    2.45    1.26
  -7   0  -3   -0.83    1.76
   7   0   3    1.09    1.02
   8   0   3   -0.70    1.17
   8   0   3    1.25    1.23
  -8   0  -3    1.00    2.04
   9   0   3    1.71    1.43
 -10  -1   3   -0.58    2.33
  10  -1  -3   -1.76    1.56
 -10   1   3   -4.23    2.24
  10   1  -3    0.15    1.58
  -9  -1   3    3.21    2.11
   9  -1  -3    0.71    1.50
  -9   1   3    0.65    2.19
   9   1  -3    1.19    1.50
   9   1  -3    0.14    1.33
   8  -1  -3   -1.48    1.24
  -8  -1   3   -0.70    1.84
   8  -1  -3   -1.50    1.22
   8   1  -3   -2.52    1.19
   8   1  -3   -3.93    1.18
  -8   1   3   -0.93    1.92
  -7  -1   3    0.59    1.81
   7  -1  -3   -0.79    1.12
   7  -1  -3    1.38    1.09
   7   1  -3    1.70    1.17
   7   1  -3    1.89    1.25
  -7   1   3   -1.31    1.71
   6  -1  -3   -0.63    1.11
  -6  -1   3   -1.46    1.60
   6  -1  -3    0.00    0.98
   6   1  -3    1.52    1.08
  -6   1   3   -0.75    1.62
   6   1  -3   -0.42    1.10
   5  -1  -3    0.54    0.98
  -5  -1   3   -0.68    1.41
   5  -1  -3   -0.33    0.79
   5   1  -3   -0.53    0.82
   5   1  -3   -0.31    0.99
  -5   1   3    0.10    1.35
  -4  -1   3    2.08    1.09
   4  -1  -3    0.45    0.79
   4  -1  -3    0.73    0.61
  -4   1   3    0.33    1.06
   4   1  -3    1.21    0.67
   4   1  -3    0.45    0.80
  -3  -1   3    3.23    0.89
   3  -1  -3    3.61    0.55
   3  -1  -3    2.54    0.67
   3  -1  -3    2.75    0.40
   3   1  -3    2.98    0.61
   3   1  -3    2.84    0.68
  -3   1   3    3.81    0.88
  -2  -1   3    5.98    0.81
   2  -1  -3    4.13    0.70
   2  -1  -3    4.64    0.46
   2   1  -3    4.30    0.70
   2   1  -3    4.74    0.60
  -2   1   3    5.13    0.82
  -2   1   3    4.61    0.59
  -1  -1   3   24.65    1.05
  -1  -1   3   26.33    1.10
   1  -1  -3   23.66    1.03
   1  -1  -3   24.92    1.09
  -1   1   3   25.16    1.04
   1   1  -3   21.11    1.02
  -1   1   3   24.73    1.13
   1   1  -3   25.52    1.09
   0  -1   3   -0.11    0.36
   0  -1  -3    0.19    0.37
   0  -1  -3   -0.47    0.27
   0   1  -3   -0.27    0.32
   0   1   3   -0.17    0.27
   0   1   3   -0.06    0.37
   0   1  -3    0.49    0.43
  -1  -1  -3  109.47    3.64
   1  -1   3  107.79    3.44
  -1  -1  -3  106.25    3.35
  -1   1  -3  107.48    3.41
   1   1   3  108.83    3.44
   1   1   3  108.37    3.44
  -1   1  -3  110.73    3.67
  -2  -1  -3    1.69    0.52
  -2  -1  -3    1.76    0.69
   2  -1   3    1.74    0.56
   2  -1   3    1.66    0.45
   2   1   3    1.34    0.54
  -2   1  -3    1.13    0.70
   2   1   3    1.29    0.40
  -2   1  -3    2.06    0.55
   3  -1   3   14.67    0.96
   3  -1   3   15.89    0.92
  -3  -1  -3   13.93    1.17
  -3  -1  -3   15.50    1.09
   3   1   3   14.29    0.86
   3   1   3   14.88    0.99
  -3   1  -3   14.60    1.17
  -3   1  -3   14.82    1.16
   4  -1   3   -1.11    0.62
  -4  -1  -3   -0.69    0.80
  -4  -1  -3    0.64    0.86
   4  -1   3   -0.08    0.62
  -4   1  -3   -0.23    0.82
   4   1   3    0.37    0.67
   4   1   3    0.77    0.59
  -4   1  -3   -0.16    0.94
  -5  -1  -3    2.22    1.25
  -5  -1  -3   -0.56    1.06
   5  -1   3    1.34    0.83
   5  -1   3    0.91    0.85
  -5   1  -3    2.17    1.39
   5   1   3    1.14    0.78
  -5   1  -3    0.27    1.06
   5   1   3    0.23    0.87
  -6  -1  -3    0.75    1.23
  -6  -1  -3    1.75    1.49
   6  -1   3   -0.57    1.05
   6  -1   3   -0.58    0.93
   6   1   3    0.11    1.07
   6   1   3   -0.25    0.91
  -6   1  -3   -0.62    1.66
  -6   1  -3    0.28    1.20
  -7  -1  -3    0.11    1.69
   7  -1   3    1.32    1.10
   7  -1   3    0.88    1.04
  -7  -1  -3    0.78    1.23
   7   1   3    1.36    1.07
   7   1   3    1.21    1.09
  -7   1  -3   -0.39    1.22
  -7   1  -3    0.28    1.80
  -8  -1  -3   -0.52    1.90
   8  -1   3    1.79    1.25
   8  -1   3    0.35    1.23
   8   1   3   -1.55    1.18
   8   1   3   -1.40    1.14
  -8   1  -3    1.93    2.07
   9  -1   3   -1.27    1.40
   9   1   3   -0.13    1.37
 -10  -1  -3   -7.28    2.20
 -10   1  -3    0.41    2.56
 -10  -2   3   -3.28    2.24
  10  -2  -3   -0.59    1.57
  10   2  -3    0.87    1.61
 -10   2   3   -2.18    2.37
  -9  -2   3   -0.21    1.98
   9  -2  -3    0.39    1.44
   9   2  -3    0.28    1.40
   9   2  -3    3.49    1.57
  -9   2   3    0.75    2.20
  -8  -2   3   -0.89    1.86
   8  -2  -3    0.84    1.34
   8   2  -3   -0.71    1.22
  -8   2   3   -3.60    1.89
   8   2  -3    1.74    1.32
   7  -2  -3    1.56    1.29
   7  -2  -3    2.14    1.11
  -7  -2   3    1.05    1.74
   7   2  -3    3.23    1.23
   7   2  -3    2.55    1.20
  -7   2   3    1.65    1.84
   6  -2  -3    0.95    0.99
  -6  -2   3   -1.30    1.60
   6  -2  -3    0.16    1.16
   6   2  -3   -0.54    1.02
  -6   2   3    1.70    1.71
   6   2  -3    0.74    1.14
   5  -2  -3   -0.31    0.82
  -5  -2   3    1.41    1.43
   5  -2  -3    0.98    1.02
   5   2  -3    0.35    0.88
   5   2  -3    0.55    1.00
  -5   2   3    2.10    1.47
  -4  -2   3    1.56    1.05
   4  -2  -3    1.29    0.85
   4  -2  -3    2.19    0.44
   4  -2  -3    2.23    0.63
   4   2  -3    1.82    0.69
  -4   2   3    4.04    1.21
   4   2  -3    1.96    0.81
  -3  -2   3   14.38    1.20
   3  -2  -3   13.64    0.75
   3  -2  -3   13.25    1.10
  -3   2   3   15.32    1.25
   3   2  -3   13.76    0.98
   3   2  -3   13.98    1.10
   2  -2  -3    1.74    0.60
  -2  -2   3    2.10    0.73
   2  -2  -3    0.31    0.41
  -2   2   3    0.23    0.67
  -2   2   3    0.41    0.44
   2   2  -3    1.06    0.58
   2   2  -3    0.00    0.53
  -1  -2   3   83.02    2.83
   1  -2  -3   85.75    2.79
   1  -2  -3   85.46    2.85
  -1  -2   3   87.10    2.78
   1   2  -3   85.15    2.81
   1   2  -3   84.53    2.83
  -1   2   3   83.70    2.86
  -1   2   3   88.42    2.74
   0  -2  -3    0.09    0.30
   0  -2  -3    0.42    0.42
   0  -2   3    0.54    0.43
   0   2  -3   -0.24    0.35
   0   2  -3   -0.37    0.44
   0   2   3    0.54    0.39
   0   2   3    0.10    0.34
   1  -2   3   10.19    0.80
  -1  -2  -3    9.50    0.85
  -1   2  -3    8.58    0.83
  -1   2  -3   10.19    0.68
   1   2   3   10.27    0.78
   1   2   3   10.24    0.67
   2  -2   3    6.07    0.60
   2  -2   3    5.93    0.66
  -2  -2  -3    7.28    0.69
  -2  -2  -3    6.31    0.78
   2   2   3    7.79    0.75
  -2   2  -3    6.80    0.86
   2   2   3    7.14    0.50
  -3  -2  -3    7.47    0.94
   3  -2   3    6.20    0.70
  -3  -2  -3    9.35    0.82
   3  -2   3    6.55    0.67
  -3   2  -3    7.92    0.94
   3   2   3    8.45    0.62
  -3   2  -3    7.64    0.93
   3   2   3    6.58    0.72
   4  -2   3    2.28    0.69
  -4  -2  -3    3.25    0.92
   4  -2   3    4.12    0.75
  -4  -2  -3    1.96    0.89
   4   2   3    2.48    0.77
  -4   2  -3    3.35    1.09
   4   2   3    2.90    0.62
  -4   2  -3    2.39    0.91
   5  -2   3    1.07    0.88
   5  -2   3    1.69    0.89
  -5  -2  -3    0.13    1.12
  -5  -2  -3    0.49    1.08
  -5   2  -3    0.65    1.41
  -5   2  -3   -0.47    1.03
   5   2   3   -0.07    0.89
   5   2   3    0.96    0.74
   6  -2   3   -0.72    1.01
   6  -2   3   -0.95    0.99
  -6  -2  -3   -2.56    1.39
  -6  -2  -3    1.59    1.28
  -6   2  -3   -0.25    1.67
   6   2   3    0.39    0.93
  -6   2  -3    0.60    1.23
   6   2   3    0.16    1.05
   7  -2   3    3.19    1.14
  -7  -2  -3    0.28    1.61
   7  -2   3    2.69    1.14
  -7   2  -3    2.97    1.95
  -7   2  -3    1.84    1.26
   7   2   3    2.67    1.13
   7   2   3    2.00    1.07
   8  -2   3   -0.47    1.19
  -8  -2  -3   -0.96    1.81
   8  -2   3    0.69    1.22
   8   2   3    0.73    1.24
  -8   2  -3   -2.90    1.89
  -9  -2  -3    1.21    2.13
   9  -2   3    2.15    1.48
   9   2   3    2.87    1.45
 -10  -2  -3   -2.88    2.46
  10   2   3   -0.66    1.63
  10  -3  -3   -1.84    1.64
 -10  -3   3    1.05    2.30
 -10   3   3   -1.65    2.34
  10   3  -3    0.00    1.61
  -9  -3   3    2.81    2.09
   9  -3  -3    2.74    1.47
   9   3  -3   -0.41    1.39
   9   3  -3    0.45    1.56
  -9   3   3    0.16    2.10
   8  -3  -3    1.00    1.36
  -8  -3   3    0.66    1.93
   8   3  -3    1.19    1.36
  -8   3   3    1.62    2.01
   8   3  -3   -0.37    1.25
   7  -3  -3    2.00    1.09
  -7  -3   3    4.15    1.84
   7  -3  -3    4.54    1.31
   7   3  -3    0.46    1.17
   7   3  -3    2.73    1.23
  -7   3   3    0.71    1.79
   6  -3  -3    0.31    1.13
   6  -3  -3   -0.92    0.92
  -6  -3   3    0.01    1.62
   6   3  -3   -0.65    1.07
  -6   3   3    0.67    1.71
   6   3  -3   -2.29    1.05
   5  -3  -3   -0.13    0.76
  -5  -3   3    4.20    1.44
   5  -3  -3    0.52    0.97
  -5   3   3   -1.10    1.42
   5   3  -3    0.46    1.01
   5   3  -3   -1.29    0.86
  -4  -3   3    4.28    1.13
   4  -3  -3    4.98    0.91
   4  -3  -3    4.87    0.69
   4   3  -3    5.13    0.82
  -4   3   3    5.45    1.24
   4   3  -3    4.98    0.92
   3  -3  -3   13.32    1.03
   3  -3  -3   14.41    0.81
  -3  -3   3   14.00    1.15
   3   3  -3   14.18    0.99
   3   3  -3   13.43    1.11
  -3   3   3   14.66    1.20
   2  -3  -3    4.91    0.55
   2  -3  -3    4.53    0.66
  -2  -3   3    5.47    0.73
  -2   3   3    5.15    0.55
   2   3  -3    3.71    0.69
   2   3  -3    5.80    0.66
  -2   3   3    3.75    0.76
   1  -3  -3   10.74    0.78
  -1  -3   3   10.15    0.81
  -1  -3   3   11.52    0.76
   1  -3  -3   10.30    0.80
  -1   3   3    8.90    0.76
   1   3  -3    8.23    0.69
   1   3  -3    8.87    0.75
  -1   3   3   10.17    0.71
   0  -3  -3    1.24    0.48
   0  -3   3    1.14    0.46
   0  -3  -3    0.87    0.34
   0   3   3    1.22    0.43
   0   3   3    0.04    0.39
   0   3  -3    0.78    0.44
   0   3  -3    0.47    0.49
   1  -3   3   65.21    2.19
  -1  -3  -3   63.87    2.33
  -1   3  -3   65.73    2.39
  -1   3  -3   61.34    2.17
   1   3   3   64.13    2.21
   1   3   3   66.49    2.21
  -2  -3  -3    2.35    0.65
   2  -3   3    1.40    0.48
   2  -3   3    1.59    0.52
  -2   3  -3    0.10    0.63
   2   3   3    1.70    0.57
   3  -3   3    8.32    0.76
  -3  -3  -3    8.35    0.84
  -3  -3  -3    8.70    0.94
   3  -3   3    8.59    0.76
  -3   3  -3    7.51    0.94
  -3   3  -3    8.77    1.00
   3   3   3    8.86    0.60
   3   3   3   10.09    0.87
  -4  -3  -3    1.63    0.83
  -4  -3  -3    0.97    0.91
   4  -3   3    0.24    0.69
   4  -3   3   -0.02    0.62
   4   3   3    0.40    0.74
   4   3   3   -0.30    0.52
  -4   3  -3    0.48    1.04
  -4   3  -3    0.59    0.83
   5  -3   3    0.36    0.88
   5  -3   3   -0.07    0.84
  -5  -3  -3    1.86    1.14
  -5  -3  -3    1.40    1.15
  -5   3  -3   -1.07    1.03
   5   3   3    0.18    0.91
  -5   3  -3    1.56    1.43
   5   3   3   -0.11    0.72
   6  -3   3   -0.08    1.03
  -6  -3  -3   -0.43    1.35
   6  -3   3    0.86    1.01
  -6  -3  -3   -0.57    1.26
  -6   3  -3   -0.18    1.22
  -6   3  -3   -0.52    1.66
   6   3   3   -0.79    1.06
   6   3   3   -0.07    0.94
   7  -3   3    0.69    1.08
  -7  -3  -3    0.18    1.51
   7  -3   3    1.03    1.10
   7   3   3    1.80    1.11
  -7   3  -3    0.07    1.22
  -7   3  -3   -1.40    1.75
   7   3   3    0.19    0.99
  -8  -3  -3   -0.60    1.86
   8  -3   3   -1.11    1.15
  -8   3  -3   -0.88    1.99
   8   3   3   -1.15    1.24
   9  -3   3    0.14    1.46
  -9   3  -3    0.63    2.28
   9   3   3    1.66    1.42
 -10  -3  -3   -1.53    2.46
  10   3   3   -2.73    1.55
  10  -4  -3   -0.77    1.70
 -10  -4   3   -2.85    2.13
  10   4  -3   -1.47    1.75
 -10   4   3    0.75    2.36
  10   4  -3   -0.53    1.55
   9  -4  -3   -0.50    1.39
  -9  -4   3   -1.46    2.00
   9   4  -3    0.59    1.43
  -9   4   3    0.21    2.09
   9   4  -3   -0.49    1.48
   8  -4  -3   -0.88    1.29
  -8  -4   3   -0.96    1.78
   8   4  -3   -2.16    1.29
   8   4  -3    0.06    1.29
  -8   4   3   -0.92    1.86
   7  -4  -3    0.87    1.21
  -7  -4   3   -1.80    1.67
   7   4  -3    1.56    1.20
   7   4  -3   -2.34    1.06
  -7   4   3   -1.09    1.69
   6  -4  -3    0.17    1.08
   6  -4  -3    1.03    0.95
  -6  -4   3    0.32    1.60
  -6   4   3   -1.65    1.61
   6   4  -3    0.36    1.16
   6   4  -3   -0.03    1.13
  -5  -4   3    2.49    1.33
   5  -4  -3    1.34    1.00
   5  -4  -3    1.72    0.76
   5   4  -3    1.89    1.03
  -5   4   3    3.30    1.49
   5   4  -3    2.38    0.99
  -4  -4   3    2.36    1.05
   4  -4  -3    0.32    0.79
   4   4  -3   -0.13    0.81
  -4   4   3   -0.26    1.03
   4   4  -3   -0.43    0.72
   3  -4  -3    7.41    0.66
   3  -4  -3    6.32    0.80
  -3  -4   3    7.31    0.91
  -3   4   3    6.41    0.97
   3   4  -3    5.47    0.81
   3   4  -3    7.16    0.78
  -3   4   3    6.68    0.61
   2  -4  -3    2.63    0.60
   2  -4  -3    3.11    0.51
  -2  -4   3    3.10    0.61
   2   4  -3    2.51    0.59
  -2   4   3    2.72    0.45
   2   4  -3    2.44    0.62
  -2   4   3    2.35    0.69
   1  -4  -3   45.62    1.67
  -1  -4   3   46.94    1.73
   1  -4  -3   46.18    1.75
  -1  -4   3   46.17    1.66
  -1   4   3   45.23    1.59
  -1   4   3   45.40    1.78
   1   4  -3   44.51    1.66
   1   4  -3   45.09    1.72
   0  -4   3   -0.01    0.46
   0  -4  -3    0.75    0.48
   0  -4  -3   -0.33    0.40
   0   4   3   -0.21    0.43
   0   4  -3   -0.20    0.50
   0   4   3   -0.24    0.41
   0   4  -3   -0.18    0.43
  -1  -4  -3    4.13    0.64
   1  -4   3    4.10    0.58
   1   4   3    5.02    0.58
  -1   4  -3    5.28    0.58
   1   4   3    4.37    0.59
  -1   4  -3    5.56    0.72
   2  -4   3    1.90    0.50
   2  -4   3    0.60    0.48
  -2  -4  -3    3.13    0.64
  -2   4  -3    1.47    0.64
   2   4   3    1.31    0.52
   2   4   3    0.94    0.51
  -3  -4  -3   16.54    1.18
  -3  -4  -3   18.19    1.21
   3  -4   3   17.69    1.09
   3  -4   3   17.05    1.01
   3   4   3   17.57    1.11
  -3   4  -3   18.11    1.25
  -3   4  -3   15.95    1.25
   4  -4   3    5.50    0.85
  -4  -4  -3    6.60    1.06
   4  -4   3    4.97    0.72
  -4  -4  -3    5.36    0.97
   4   4   3    5.08    0.64
   4   4   3    4.77    0.88
  -4   4  -3    3.98    1.09
  -4   4  -3    5.06    0.98
   5  -4   3    0.82    0.91
  -5  -4  -3    1.37    1.15
  -5  -4  -3    1.88    1.16
   5  -4   3   -0.36    0.82
   5   4   3    1.03    0.96
   5   4   3    1.86    0.76
  -5   4  -3    1.56    1.11
  -5   4  -3   -0.34    1.39
  -6  -4  -3    0.51    1.36
   6  -4   3    0.64    1.03
   6  -4   3    1.14    1.05
  -6  -4  -3    3.02    1.32
  -6   4  -3   -0.11    1.21
  -6   4  -3    2.01    1.65
   6   4   3   -0.03    1.02
   6   4   3    0.10    0.88
  -7  -4  -3    3.96    1.62
   7  -4   3    3.14    1.13
   7  -4   3    3.84    1.14
  -7   4  -3    4.93    1.94
  -7   4  -3    4.46    1.41
   7   4   3    1.96    1.15
   8  -4   3    0.99    1.21
  -8  -4  -3    2.11    1.78
   8   4   3    1.95    1.28
  -8   4  -3   -3.60    1.99
   9  -4   3    1.93    1.48
  -9  -4  -3   -0.21    2.08
  -9   4  -3   -0.30    2.27
   9   4   3   -0.64    1.36
  10  -4   3    1.08    1.67
 -10  -4  -3   -0.71    2.47
  10   4   3   -1.75    1.49
  10  -5  -3    1.88    1.73
  10   5  -3   -3.55    1.67
   9  -5  -3    0.05    1.46
  -9  -5   3    0.60    2.07
   9   5  -3   -0.72    1.57
   9   5  -3    1.44    1.43
  -9   5   3   -1.66    1.99
   8  -5  -3   -1.24    1.23
  -8  -5   3   -3.17    1.84
   8   5  -3    0.61    1.31
  -8   5   3   -1.42    1.78
   8   5  -3   -0.72    1.27
   7  -5  -3    4.03    1.23
  -7  -5   3    4.35    1.77
   7   5  -3    1.87    1.23
   7   5  -3   -0.06    1.16
  -7   5   3    5.19    1.84
   6  -5  -3    0.40    0.89
   6  -5  -3    0.58    1.08
  -6  -5   3    0.54    1.53
   6   5  -3   -0.65    1.11
  -6   5   3   -0.88    1.58
   6   5  -3    1.07    1.12
   5  -5  -3    2.07    1.04
  -5  -5   3    1.74    1.32
   5  -5  -3   -0.25    0.70
   5   5  -3    0.05    0.94
  -5   5   3   -0.89    1.35
  -5   5   3    1.11    0.77
   5   5  -3    2.31    1.11
   4  -5  -3    4.12    0.91
  -4  -5   3    4.51    1.08
   4   5  -3    3.95    0.89
   4   5  -3    2.57    0.95
  -4   5   3    4.97    1.14
   3  -5  -3   22.42    1.10
   3  -5  -3   21.10    1.29
  -3  -5   3   22.01    1.36
   3   5  -3   21.27    1.32
   3   5  -3   20.13    1.20
  -3   5   3   22.89    1.49
  -2  -5   3    2.24    0.56
   2  -5  -3    2.17    0.56
   2  -5  -3    2.40    0.51
   2   5  -3    1.98    0.36
   2   5  -3    1.94    0.57
   2   5  -3    1.98    0.60
  -2   5   3    1.45    0.40
  -2   5   3    1.45    0.64
  -1  -5   3    6.78    0.61
   1  -5  -3    6.65    0.68
   1  -5  -3    7.55    0.63
  -1   5   3    4.90    0.68
   1   5  -3    6.33    0.61
  -1   5   3    5.23    0.51
   1   5  -3    5.03    0.64
   0  -5   3    1.96    0.53
   0  -5  -3    3.17    0.41
   0  -5  -3    3.03    0.61
   0   5   3    2.71    0.49
   0   5   3    2.34    0.57
   0   5  -3    2.52    0.54
   0   5  -3    2.67    0.58
  -1  -5  -3   41.69    1.70
   1  -5   3   43.77    1.56
  -1   5  -3   40.25    1.60
   1   5   3   40.81    1.64
  -1   5  -3   41.20    1.74
   1   5   3   43.22    1.60
  -2  -5  -3   10.44    0.91
   2  -5   3   10.17    0.73
   2  -5   3   12.09    0.82
  -2   5  -3    9.69    0.93
   2   5   3    9.23    0.77
   2   5   3   10.25    0.79
   3  -5   3    3.32    0.61
   3  -5   3    3.81    0.68
  -3  -5  -3    4.19    0.78
  -3  -5  -3    3.27    0.79
  -3   5  -3    3.75    0.73
   3   5   3    3.63    0.69
  -3   5  -3    2.23    0.82
  -4  -5  -3    3.92    0.95
  -4  -5  -3    4.86    1.03
   4  -5   3    4.60    0.73
   4  -5   3    3.63    0.82
  -4   5  -3    3.50    1.07
   4   5   3    2.11    0.83
  -4   5  -3    2.31    0.96
  -5  -5  -3    2.65    1.28
   5  -5   3    1.26    0.84
   5  -5   3    2.22    0.95
  -5  -5  -3    4.71    1.18
   5   5   3    2.05    0.99
   5   5   3    1.02    0.76
  -5   5  -3    2.81    1.44
  -5   5  -3   -1.01    1.07
   6  -5   3    1.68    1.02
   6  -5   3    0.37    1.00
  -6  -5  -3    1.16    1.33
  -6  -5  -3    0.76    1.34
   6   5   3   -1.20    0.89
  -6   5  -3   -0.79    1.23
   6   5   3   -0.36    1.03
  -6   5  -3    0.22    1.72
   7  -5   3    0.84    1.11
  -7  -5  -3   -1.73    1.41
   7   5   3    0.33    1.10
  -7   5  -3    0.44    1.27
  -7   5  -3    1.31    1.85
  -8  -5  -3    3.32    1.77
   8  -5   3   -3.30    1.13
  -8   5  -3   -2.55    1.90
   8   5   3    1.56    1.26
   9  -5   3    1.59    1.44
  -9  -5  -3    0.12    2.09
   9   5   3    2.76    1.48
  -9  -6   3    2.65    2.14
   9  -6  -3   -0.98    1.43
  -9   6   3    1.48    2.14
   9   6  -3    2.36    1.53
   9   6  -3   -1.39    1.49
   8  -6  -3   -2.24    1.19
  -8  -6   3   -0.35    1.82
   8   6  -3    0.18    1.36
  -8   6   3    0.32    1.93
   8   6  -3    1.53    1.32
  -7  -6   3    0.20    1.60
   7  -6  -3    1.77    1.18
   7   6  -3    0.09    1.21
  -7   6   3   -1.99    1.56
   7   6  -3    0.16    1.20
  -6  -6   3   -0.90    1.45
   6  -6  -3    0.09    1.09
   6   6  -3   -0.57    1.10
   6   6  -3    0.91    1.19
  -6   6   3   -2.58    1.46
  -5  -6   3    2.15    1.29
   5  -6  -3    0.91    1.06
  -5   6   3    1.52    1.37
  -5   6   3    1.96    0.85
   5   6  -3   -0.06    0.99
   5   6  -3    0.60    1.08
   4  -6  -3    2.10    0.92
  -4  -6   3    3.02    1.05
   4   6  -3    1.02    0.81
  -4   6   3    1.38    1.09
   4   6  -3    1.99    0.94
   3  -6  -3    3.05    0.61
  -3  -6   3    3.52    0.80
   3  -6  -3    4.12    0.77
   3   6  -3    2.99    0.75
  -3   6   3    3.31    0.89
   3   6  -3    3.71    0.79
  -2  -6   3   12.29    0.93
   2  -6  -3   10.96    0.86
   2  -6  -3   13.82    0.94
  -2   6   3   13.97    1.02
   2   6  -3   11.80    0.95
   2   6  -3   11.60    0.70
   2   6  -3   11.57    0.89
   1  -6  -3   48.46    1.80
   1  -6  -3   46.45    1.68
  -1  -6   3   46.78    1.69
   1   6  -3   48.35    1.73
  -1   6   3   44.08    1.58
   1   6  -3   47.02    1.77
  -1   6   3   44.33    1.82
   0  -6  -3    7.53    0.74
   0  -6   3    7.00    0.65
   0   6   3    6.67    0.70
   0   6  -3    7.26    0.75
   0   6   3    7.77    0.62
   0   6  -3    7.48    0.69
  -1  -6  -3    2.77    0.59
   1  -6   3    3.09    0.51
  -1   6  -3    3.13    0.65
   1   6   3    2.54    0.57
   1   6   3    3.19    0.54
   2  -6   3    0.97    0.51
  -2  -6  -3    0.86    0.60
   2  -6   3    1.99    0.55
  -2   6  -3    2.13    0.65
   2   6   3    0.49    0.55
   2   6   3    0.84    0.54
   3  -6   3   10.71    0.82
  -3  -6  -3   11.54    1.04
   3  -6   3   12.25    1.03
   3   6   3   11.16    1.01
  -3   6  -3   11.68    1.11
  -3   6  -3   10.99    0.93
   4  -6   3    1.62    0.67
  -4  -6  -3    0.87    0.90
  -4  -6  -3    1.45    0.98
   4  -6   3    1.86    0.81
  -4   6  -3   -0.08    0.95
  -4   6  -3   -0.54    0.94
   4   6   3    1.50    0.86
  -5  -6  -3    2.96    1.16
   5  -6   3    1.15    0.81
  -5  -6  -3    3.55    1.26
   5  -6   3    1.34    0.91
  -5   6  -3    0.83    1.19
  -5   6  -3   -0.39    1.27
   5   6   3    2.72    1.04
   6  -6   3    0.64    1.04
  -6  -6  -3    0.47    1.33
  -6  -6  -3    0.20    1.31
   6  -6   3    0.91    0.97
  -6   6  -3    1.06    1.28
  -6   6  -3    0.87    1.61
   6   6   3   -0.43    0.99
  -7  -6  -3    3.06    1.48
   7  -6   3    4.00    1.22
   7   6   3    1.27    1.13
  -7   6  -3    4.38    1.41
  -7   6  -3    0.28    1.73
  -8  -6  -3   -0.53    1.64
   8  -6   3   -0.49    1.21
  -8   6  -3   -1.06    1.91
   8   6   3    0.41    1.24
   9  -6   3    2.19    1.45
  -9  -6  -3   -0.81    2.01
   9   6   3   -1.12    1.40
  -9   6  -3   -3.15    2.19
  -9  -7   3   -1.92    2.09
   9  -7  -3   -0.16    1.49
   9   7  -3   -2.18    1.36
  -9   7   3    2.03    2.12
   9   7  -3    1.46    1.64
  -8  -7   3    0.74    1.82
   8  -7  -3   -2.35    1.20
   8   7  -3    0.21    1.38
  -8   7   3   -1.00    1.78
   8   7  -3    0.59    1.31
   7  -7  -3    5.53    1.33
  -7  -7   3    1.93    1.63
   7   7  -3    4.95    1.38
   7   7  -3    3.62    1.35
  -7   7   3    4.39    1.74
  -6  -7   3    0.17    1.45
   6  -7  -3   -0.46    1.06
  -6   7   3   -2.14    1.46
   6   7  -3   -1.06    1.08
   6   7  -3   -0.29    1.20
   5  -7  -3    3.59    1.10
  -5  -7   3    2.46    1.32
  -5   7   3    4.77    0.99
   5   7  -3    2.67    1.09
  -5   7   3    5.77    1.46
   5   7  -3    3.76    1.17
  -4  -7   3    0.95    1.03
   4  -7  -3   -0.02    0.89
   4   7  -3    0.36    0.95
  -4   7   3    0.10    1.05
   4   7  -3    0.45    0.87
   3  -7  -3    6.14    0.82
  -3  -7   3    5.01    0.86
   3   7  -3    4.02    0.82
   3   7  -3    4.91    0.79
  -3   7   3    4.48    0.93
   2  -7  -3    3.11    0.60
   2  -7  -3    3.10    0.62
  -2  -7   3    2.84    0.64
   2   7  -3    2.35    0.68
   2   7  -3    3.54    0.68
   2   7  -3    2.26    0.49
  -2   7   3    3.10    0.74
   1  -7  -3    2.58    0.46
   1  -7  -3    4.32    0.60
  -1   7   3    2.33    0.60
   1   7  -3    3.48    0.54
  -1   7   3    2.06    0.38
   1   7  -3    4.18    0.60
   1   7  -3    2.72    0.55
   0  -7  -3    9.51    0.80
   0  -7  -3    8.55    0.58
   0  -7   3    9.08    0.71
   0   7   3    8.59    0.75
   0   7   3    9.57    0.68
   0   7  -3    9.15    0.80
   0   7  -3    9.08    0.76
  -1  -7  -3   44.48    1.81
   1  -7   3   45.60    1.66
   1   7   3   46.54    1.71
   1   7   3   45.29    1.80
  -1   7  -3   46.65    1.89
  -2  -7  -3   11.49    0.96
   2  -7   3   11.34    0.86
   2  -7   3   12.29    0.91
   2   7   3   11.52    0.95
   2   7   3   11.73    0.95
  -2   7  -3   10.56    1.01
  -3  -7  -3    8.75    0.98
   3  -7   3    8.56    0.76
   3  -7   3    9.38    0.88
   3   7   3    7.52    0.89
  -3   7  -3    8.09    1.04
  -3   7  -3    8.61    0.87
  -4  -7  -3    2.52    1.00
   4  -7   3    2.50    0.87
   4  -7   3    2.44    0.68
  -4  -7  -3    2.66    1.03
  -4   7  -3    2.65    1.06
   4   7   3    2.46    0.89
  -4   7  -3    2.17    0.97
   5  -7   3    0.73    0.90
  -5  -7  -3    0.52    1.12
  -5  -7  -3    0.94    1.22
   5  -7   3    0.74    0.80
   5   7   3    0.09    0.96
  -5   7  -3    0.02    1.15
  -5   7  -3   -0.90    1.23
  -6  -7  -3   -2.33    1.32
   6  -7   3   -0.40    0.99
  -6  -7  -3   -0.21    1.24
  -6   7  -3   -0.48    1.47
   6   7   3    0.06    0.99
  -6   7  -3   -0.95    1.29
  -7  -7  -3   -0.54    1.39
   7  -7   3   -0.39    1.07
   7   7   3   -1.24    1.06
  -7   7  -3   -0.12    1.31
  -7   7  -3    0.70    1.69
   8  -7   3    0.00    1.19
  -8  -7  -3   -4.27    1.50
   8   7   3   -1.09    1.20
  -8   7  -3   -1.91    1.88
  -9  -7  -3    1.26    1.97
   9  -7   3    2.97    1.47
   9   7   3    0.95    1.44
  -9   7  -3   -2.39    2.08
  -9  -8   3   -1.32    2.07
   9  -8  -3    0.75    1.45
   9   8  -3    0.32    1.66
  -9   8   3    1.71    2.09
  -8  -8   3    0.71    1.86
   8  -8  -3    0.04    1.16
  -8   8   3    3.78    1.94
   8   8  -3   -0.55    1.29
   8   8  -3   -0.26    1.32
  -7  -8   3    1.11    1.57
   7  -8  -3    1.16    1.14
  -7   8   3    2.66    1.65
   7   8  -3    0.15    1.24
   7   8  -3    0.43    1.26
   6  -8  -3    1.96    1.12
  -6  -8   3    1.74    1.41
   6   8  -3    2.15    1.24
  -6   8   3    1.50    1.44
   6   8  -3    0.85    1.14
  -6   8   3   -1.28    1.00
  -5  -8   3    1.71    1.26
   5  -8  -3   -0.80    1.00
   5   8  -3   -0.47    1.00
  -5   8   3   -0.78    1.27
  -5   8   3    0.63    0.95
   5   8  -3    0.38    1.13
  -4  -8   3    1.90    1.04
   4  -8  -3    0.29    0.90
   4   8  -3    0.38    0.92
  -4   8   3   -0.60    1.05
   4   8  -3    0.56    1.02
  -3  -8   3   12.11    0.75
  -3  -8   3   12.12    1.10
   3  -8  -3   14.10    1.11
   3   8  -3   13.44    1.12
  -3   8   3   13.86    1.21
   3   8  -3   15.03    1.25
   2  -8  -3    7.21    0.79
   2  -8  -3    7.14    0.76
  -2  -8   3    6.57    0.78
   2   8  -3    7.28    0.69
   2   8  -3    7.19    0.85
  -2   8   3    6.04    0.87
   2   8  -3    6.55    0.80
   1  -8  -3   39.69    1.52
   1  -8  -3   40.66    1.69
   1   8  -3   39.93    1.63
   1   8  -3   38.60    1.61
   1   8  -3   40.33    1.61
  -1   8   3   39.66    1.73
   0  -8  -3   16.17    1.05
   0  -8   3   17.22    0.96
   0   8   3   16.92    1.07
   0   8   3   16.68    0.88
   0   8  -3   17.55    1.05
   0   8  -3   17.96    1.02
   1  -8   3    3.71    0.56
   1  -8   3    4.21    0.63
  -1  -8  -3    1.82    0.62
   1   8   3    2.57    0.62
   1   8   3    2.47    0.55
  -1   8  -3    3.38    0.70
  -2  -8  -3   12.76    1.03
   2  -8   3    9.83    0.84
   2  -8   3   11.23    0.89
   2   8   3   12.56    0.97
  -2   8  -3   10.52    1.05
   2   8   3   10.92    0.96
  -3  -8  -3    5.13    0.92
   3  -8   3    5.14    0.81
   3  -8   3    4.71    0.68
   3   8   3    5.74    0.86
   3   8   3    5.13    0.90
  -3   8  -3    4.82    0.95
  -3   8  -3    5.65    0.81
  -4  -8  -3    1.12    1.05
  -4  -8  -3    1.64    1.03
   4  -8   3   -0.09    0.88
   4  -8   3    0.21    0.68
  -4   8  -3    0.00    0.94
   4   8   3   -0.53    0.89
  -4   8  -3    0.10    0.98
  -5  -8  -3    2.51    1.20
  -5  -8  -3    2.24    1.32
   5  -8   3    3.10    0.84
   5  -8   3    3.28    0.98
  -5   8  -3    2.06    1.24
   5   8   3    3.23    1.05
  -5   8  -3    1.66    1.24
  -6  -8  -3    1.46    1.28
  -6  -8  -3    0.94    1.39
   6  -8   3    0.65    1.01
  -6   8  -3    1.78    1.36
  -6   8  -3    0.70    1.25
   6   8   3    1.00    1.04
   7  -8   3    4.28    1.23
  -7  -8  -3    1.38    1.52
   7   8   3    3.63    1.23
  -7   8  -3    3.90    1.69
  -7   8  -3    3.86    1.40
  -8  -8  -3   -1.49    1.58
   8  -8   3    0.75    1.19
   8   8   3   -0.28    1.20
  -8   8  -3   -0.99    1.77
   9  -8   3    0.14    1.45
  -9  -8  -3    0.54    1.95
   9   8   3    0.12    1.43
   9  -9  -3   -0.59    1.36
  -9  -9   3    0.56    2.08
   9   9  -3   -0.73    1.59
   8  -9  -3   -0.36    1.26
  -8  -9   3   -2.37    1.68
   8   9  -3   -1.02    1.34
  -8   9   3    0.40    1.72
   8   9  -3    0.89    1.29
  -7  -9   3    1.25    1.56
   7  -9  -3    1.42    1.20
   7   9  -3    4.74    1.40
  -7   9   3   -1.25    1.48
   7   9  -3    2.90    1.30
   6  -9  -3   -0.50    1.12
  -6  -9   3   -0.49    1.33
  -6   9   3   -0.07    1.36
   6   9  -3    1.14    1.17
   6   9  -3    0.45    1.21
  -6   9   3    0.50    1.06
   5  -9  -3    4.37    1.16
  -5  -9   3    1.80    1.31
  -5   9   3    3.38    1.07
  -5   9   3    2.80    1.37
   5   9  -3    2.85    1.25
   5   9  -3    2.11    1.10
  -4  -9   3   -0.15    1.04
   4  -9  -3   -1.38    0.83
   4   9  -3    0.70    0.88
  -4   9   3    1.01    1.09
   4   9  -3   -0.11    1.00
   3  -9  -3    2.41    0.81
  -3  -9   3    4.89    0.90
  -3   9   3    4.24    0.96
   3   9  -3    3.17    0.89
   3   9  -3    3.69    0.85
  -2  -9   3   11.97    0.96
   2  -9  -3   13.55    0.99
   2  -9  -3   11.48    1.02
   2   9  -3   12.91    0.94
  -2   9   3   12.52    1.09
   2   9  -3   13.45    1.05
   2   9  -3   12.67    1.02
   1  -9  -3    4.01    0.72
   1  -9  -3    4.39    0.59
   1   9  -3    3.49    0.65
   1   9  -3    4.27    0.69
  -1   9   3    3.78    0.73
   1   9  -3    3.99    0.67
   1   9  -3    5.54    0.74
   0  -9  -3   24.17    1.04
   0  -9   3   26.38    1.22
   0  -9  -3   25.66    1.30
   0   9  -3   26.25    1.27
   0   9   3   24.68    1.34
   0   9  -3   25.06    1.33
   0   9   3   26.77    1.13
   0   9  -3   25.80    1.15
   1  -9   3   36.12    1.42
   1  -9   3   34.76    1.54
  -1  -9  -3   34.26    1.59
  -1   9  -3   33.86    1.64
   1   9   3   36.06    1.61
   1   9   3   35.78    1.49
   2  -9   3    1.22    0.63
   2  -9   3    1.27    0.54
  -2  -9  -3    0.80    0.71
   2   9   3    0.51    0.70
  -2   9  -3    0.65    0.71
  -2   9  -3    1.15    0.60
   2   9   3    0.90    0.63
  -3  -9  -3   15.50    1.29
   3  -9   3   14.52    1.15
  -3   9  -3   14.51    1.32
  -3   9  -3   14.70    1.26
   3   9   3   13.98    1.21
   3   9   3   17.25    1.40
  -4  -9  -3   -0.32    1.03
   4  -9   3    0.41    0.92
  -4  -9  -3    1.24    1.07
  -4   9  -3    0.84    0.95
   4   9   3    1.09    0.92
  -4   9  -3    0.59    1.05
   5  -9   3    1.81    1.02
  -5  -9  -3    1.96    1.20
  -5  -9  -3    1.79    1.29
   5   9   3    1.73    1.05
  -5   9  -3    3.25    1.23
  -5   9  -3    0.63    1.21
  -6  -9  -3    0.00    1.34
  -6  -9  -3    2.07    1.28
   6  -9   3    0.45    1.02
  -6   9  -3    0.95    1.22
  -6   9  -3   -1.56    1.29
   6   9   3   -1.03    0.99
   7  -9   3    0.74    1.13
  -7  -9  -3   -0.36    1.38
  -7   9  -3   -1.80    1.52
   7   9   3   -0.08    1.11
  -7   9  -3    3.20    1.41
   8  -9   3   -2.15    1.15
  -8  -9  -3   -0.43    1.62
   8   9   3   -1.31    1.20
  -8   9  -3    0.14    1.42
  -8   9  -3   -0.90    1.79
   9  -9   3   -2.46    1.35
  -9  -9  -3   -0.79    1.90
   9   9   3    0.12    1.44
   9 -10  -3    0.41    1.44
  -9 -10   3   -0.25    2.09
  -9  10   3   -0.06    1.96
   9  10  -3   -0.97    1.53
   8 -10  -3   -0.31    1.27
  -8 -10   3   -2.28    1.66
  -8  10   3   -3.14    1.62
   8  10  -3    0.33    1.39
  -7 -10   3    0.43    1.55
   7 -10  -3   -0.43    1.14
   7  10  -3    1.61    1.36
  -7  10   3   -1.41    1.44
   7  10  -3    1.45    1.29
   6 -10  -3   -0.43    1.06
  -6 -10   3    2.99    1.41
  -6  10   3    0.05    1.11
   6  10  -3   -1.46    1.07
  -6  10   3   -0.03    1.30
   6  10  -3    3.03    1.27
   5 -10  -3    4.42    1.17
  -5 -10   3    6.14    1.44
  -5  10   3    7.66    1.27
   5  10  -3    6.70    1.34
   5  10  -3    6.88    1.22
  -5  10   3    4.29    1.36
   4 -10  -3    0.22    0.97
  -4 -10   3    1.01    1.04
   4  10  -3    1.03    0.95
  -4  10   3    0.80    1.08
   4  10  -3    0.09    1.05
   3 -10  -3   17.12    1.38
  -3 -10   3   15.41    1.30
  -3  10   3   16.57    1.40
   3  10  -3   14.26    1.21
   3  10  -3   15.15    1.29
   2 -10  -3    0.16    0.65
  -2 -10   3   -0.27    0.66
   2 -10  -3    0.06    0.63
   2  10  -3    0.31    0.71
   2  10  -3    0.28    0.61
   2  10  -3    0.30    0.72
  -2  10   3    0.02    0.75
   1 -10  -3   18.40    1.05
   1 -10  -3   19.17    1.19
  -1  10   3   17.14    1.25
   1  10  -3   17.44    1.13
   1  10  -3   17.10    1.16
   1  10  -3   18.96    1.14
   1  10  -3   16.73    1.13
   0 -10  -3   18.21    0.92
   0 -10   3   19.74    1.11
   0 -10  -3   17.96    1.15
   0  10   3   19.82    1.02
   0  10  -3   18.61    1.17
   0  10   3   20.49    1.26
   0  10  -3   20.10    1.05
   0  10  -3   20.16    1.21
  -1 -10  -3    9.90    0.96
   1 -10   3   12.31    0.97
   1 -10   3   10.67    0.87
   1  10   3   11.65    0.95
  -1  10  -3   11.70    1.06
  -1  10  -3   11.98    0.94
   1  10   3   10.06    0.96
  -2 -10  -3    6.06    0.91
   2 -10   3    6.07    0.82
   2  10   3    4.98    0.83
  -2  10  -3    4.90    0.90
   2  10   3    5.62    0.91
  -2  10  -3    5.55    0.77
   3 -10   3    7.99    0.98
  -3 -10  -3    6.76    1.02
   3  10   3    7.48    1.09
   3  10   3    7.12    1.03
  -3  10  -3    7.36    1.08
  -3  10  -3    8.04    0.99
  -4 -10  -3    0.05    1.06
   4 -10   3    1.11    0.94
  -4 -10  -3    2.26    1.12
  -4  10  -3    0.21    0.95
  -4  10  -3    0.56    1.03
   4  10   3    0.35    0.95
  -5 -10  -3    4.18    1.30
   5 -10   3    5.15    1.15
  -5 -10  -3    5.54    1.46
  -5  10  -3    5.42    1.36
  -5  10  -3    5.34    1.25
   5  10   3    4.78    1.20
   6 -10   3    0.78    1.05
  -6 -10  -3    1.95    1.45
  -6 -10  -3    0.07    1.20
  -6  10  -3    0.36    1.28
  -6  10  -3    0.14    1.24
   6  10   3    1.46    1.10
  -7 -10  -3    3.23    1.48
   7 -10   3    1.37    1.14
  -7  10  -3    1.54    1.52
  -7  10  -3   -1.12    1.35
   7  10   3    0.85    1.15
  -8 -10  -3    0.74    1.63
   8 -10   3   -0.92    1.24
   8  10   3   -0.04    1.20
  -8  10  -3    0.34    1.43
  -8  10  -3    0.78    1.75
   9 -10   3    2.12    1.57
  -9 -10  -3   -3.73    1.84
   9  10   3    0.46    1.44
  -9  10  -3    0.94    2.06
   9 -11  -3   -0.78    1.39
  -9 -11   3   -1.05    2.07
   9  11  -3   -0.31    1.61
   8 -11  -3    0.17    1.30
  -8 -11   3   -4.74    1.63
  -8  11   3   -0.84    1.66
   8  11  -3   -2.92    1.27
  -7 -11   3    0.92    1.54
   7 -11  -3    0.65    1.19
   7  11  -3    0.93    1.25
   7  11  -3    1.08    1.39
  -7  11   3   -0.72    1.43
  -6 -11   3   -0.27    1.33
   6 -11  -3    0.09    1.06
  -6  11   3    0.47    1.31
   6  11  -3    1.58    1.25
  -6  11   3    1.49    1.21
   6  11  -3    0.89    1.17
   5 -11  -3    2.05    1.08
  -5 -11   3    2.67    1.33
   5  11  -3    2.91    1.27
   5  11  -3    1.69    1.09
  -5  11   3    1.54    1.23
  -5  11   3    2.11    1.18
  -4 -11   3   -0.49    1.07
   4 -11  -3    1.45    1.00
   4  11  -3    1.36    1.00
   4  11  -3    0.03    1.09
  -4  11   3    1.40    1.07
  -3 -11   3    0.47    0.95
   3 -11  -3    2.05    0.88
  -3 -11   3    1.22    0.65
   3  11  -3    0.52    0.88
   3  11  -3    0.70    0.94
  -3  11   3    1.27    1.00
   2 -11  -3    5.80    0.86
   2 -11  -3    3.99    0.84
   2  11  -3    4.67    0.91
   2  11  -3    3.87    0.87
  -2  11   3    4.40    0.96
   2  11  -3    5.59    0.85
   1 -11  -3   16.21    1.07
   1 -11  -3   15.44    1.20
   1  11  -3   15.88    1.20
  -1  11   3   17.34    1.33
   1  11  -3   16.76    1.20
   1  11  -3   16.74    1.17
   1  11  -3   16.79    1.17
   0 -11  -3    9.99    0.78
   0 -11  -3   10.31    0.96
   0 -11   3   12.99    0.95
   0  11   3   10.48    0.81
   0  11  -3   11.06    0.99
   0  11  -3   11.44    0.87
   0  11  -3   10.27    1.00
   0  11   3    9.98    0.99
   1 -11   3   20.82    1.10
   1 -11   3   17.97    1.25
  -1 -11  -3   21.07    1.34
   1  11   3   20.88    1.36
   1  11   3   19.50    1.17
  -1  11  -3   19.95    1.34
  -1  11  -3   19.87    1.20
  -2 -11  -3    1.55    0.84
   2 -11   3    1.08    0.79
  -2  11  -3    0.33    0.83
  -2  11  -3    0.69    0.71
   2  11   3    0.06    0.73
   2  11   3    1.62    0.83
  -3 -11  -3   14.05    1.32
   3 -11   3   13.59    1.23
   3  11   3   12.88    1.32
   3  11   3   13.36    1.33
  -3  11  -3   11.07    1.31
  -3  11  -3   13.51    1.18
   4 -11   3    3.97    1.06
  -4 -11  -3    5.10    1.25
  -4 -11  -3    4.56    1.27
  -4  11  -3    4.82    1.21
  -4  11  -3    4.81    1.10
   4  11   3    4.07    1.06
   5 -11   3    4.24    1.12
  -5 -11  -3    3.57    1.30
  -5 -11  -3    4.31    1.37
   5  11   3    3.99    1.18
  -5  11  -3    5.95    1.38
  -5  11  -3    4.03    1.20
  -6 -11  -3    0.98    1.26
   6 -11   3    2.12    1.13
  -6  11  -3   -0.72    1.30
  -6  11  -3    0.82    1.22
   6  11   3    1.40    1.07
  -7 -11  -3    0.68    1.40
   7 -11   3   -0.17    1.08
  -7  11  -3    1.04    1.46
  -7  11  -3    1.03    1.42
   7  11   3   -0.35    1.07
  -8 -11  -3   -1.60    1.62
   8 -11   3   -2.28    1.18
   8  11   3    1.04    1.33
  -8  11  -3   -1.05    1.45
  -8  11  -3   -1.32    1.65
   9 -11   3   -0.64    1.47
  -9 -11  -3   -0.48    1.96
   9  11   3   -2.61    1.33
  -9 -12   3   -2.20    2.04
   9 -12  -3   -0.72    1.39
   9  12  -3   -0.98    1.61
   8 -12  -3   -0.80    1.25
  -8 -12   3   -0.67    1.75
   8  12  -3    1.43    1.44
  -8  12   3   -0.15    1.64
  -7 -12   3   -0.22    1.45
   7 -12  -3    0.94    1.29
   7  12  -3    0.97    1.29
  -7  12   3   -0.51    1.38
  -6 -12   3   -0.06    1.36
   6 -12  -3   -0.02    1.06
   6  12  -3    0.56    1.17
   6  12  -3    4.36    1.34
  -6  12   3   -0.13    1.24
  -5 -12   3    0.99    1.25
   5 -12  -3    3.05    1.11
  -5  12   3    0.76    1.18
   5  12  -3    2.73    1.16
   5  12  -3    4.26    1.27
   4 -12  -3    2.17    1.08
  -4 -12   3    4.27    1.21
   4  12  -3    1.61    1.03
  -4  12   3    0.97    1.11
   4  12  -3    2.87    1.19
   3 -12  -3   13.49    1.28
  -3 -12   3   12.69    1.33
  -3 -12   3   13.07    1.03
   3  12  -3   14.33    1.35
  -3  12   3   12.96    1.34
   3  12  -3   12.21    1.31
   2 -12  -3    3.54    0.90
   2 -12  -3    2.78    0.85
   2  12  -3    3.16    0.94
  -2  12   3    2.66    0.98
   2  12  -3    3.48    0.93
   2  12  -3    2.98    0.87
   1 -12  -3   12.94    1.09
   1 -12  -3   14.52    1.26
   1  12  -3   16.82    1.32
  -1  12   3   15.27    1.28
   1  12  -3   14.76    1.21
   1  12  -3   16.85    1.22
   1  12  -3   14.44    1.23
   0 -12   3    0.65    0.69
   0 -12  -3    0.89    0.67
   0 -12  -3    0.90    0.51
   0  12  -3    1.02    0.76
   0  12  -3    1.46    0.68
   0  12   3    1.13    0.76
   0  12   3    0.70    0.57
   0  12  -3    1.13    0.78
  -1 -12  -3   10.80    1.09
   1 -12   3   11.69    0.90
   1 -12   3   10.12    1.01
   1  12   3   11.20    0.98
  -1  12  -3    9.79    1.12
  -1  12  -3   10.54    0.97
   1  12   3   12.07    1.13
   2 -12   3    2.73    0.86
  -2 -12  -3    2.92    0.90
   2  12   3    3.16    0.98
  -2  12  -3    1.74    0.82
   2  12   3    2.20    0.87
  -2  12  -3    1.99    0.90
   3 -12   3    1.67    0.87
  -3 -12  -3    2.26    1.02
  -3  12  -3    1.42    1.01
   3  12   3    1.16    0.93
   3  12   3    2.25    1.07
  -3  12  -3    2.59    0.91
   4 -12   3    1.17    0.99
  -4 -12  -3    2.83    1.21
  -4  12  -3    1.17    1.05
  -4  12  -3    1.32    1.09
   4  12   3    0.49    1.02
  -5 -12  -3    6.83    1.39
  -5 -12  -3    4.82    1.40
   5 -12   3    4.64    1.11
   5  12   3    5.41    1.20
  -5  12  -3    8.59    1.32
  -5  12  -3    7.18    1.42
   6 -12   3    0.97    1.08
  -6 -12  -3    1.30    1.26
  -6  12  -3   -0.30    1.18
  -6  12  -3    1.00    1.29
   6  12   3   -1.22    1.05
  -7 -12  -3    1.79    1.46
   7 -12   3    0.74    1.14
  -7  12  -3   -1.33    1.35
  -7  12  -3    1.24    1.45
   7  12   3   -2.43    1.08
  -8 -12  -3   -0.70    1.66
   8 -12   3    1.55    1.37
   8  12   3    1.06    1.31
  -8  12  -3    1.68    1.54
   9 -12   3   -1.95    1.40
  -9 -12  -3   -2.83    1.86
   9  12   3    0.39    1.44
  -9 -13   3   -0.07    2.05
   9  13  -3   -0.69    1.60
  -9  13   3   -0.60    1.75
   8 -13  -3   -0.63    1.32
  -8 -13   3   -4.42    1.67
   8  13  -3   -3.07    1.34
  -8  13   3    1.55    1.68
  -7 -13   3   -0.34    1.52
   7 -13  -3   -0.67    1.22
   7  13  -3    0.18    1.27
  -7  13   3   -0.43    1.40
   6 -13  -3    0.62    1.17
  -6 -13   3    0.92    1.42
   6  13  -3    2.28    1.37
  -6  13   3   -0.27    1.24
   6  13  -3    1.22    1.16
   5 -13  -3    4.66    1.17
  -5 -13   3    5.76    1.38
   5  13  -3    4.67    1.29
  -5  13   3    3.60    1.26
   5  13  -3    5.09    1.22
   4 -13  -3    3.56    1.14
  -4 -13   3    2.50    1.25
  -4  13   3    4.11    1.22
   4  13  -3    4.73    1.17
   4  13  -3    6.35    1.28
   3 -13  -3    3.03    0.96
   3 -13  -3    3.12    1.03
  -3 -13   3    2.98    1.09
  -3 -13   3    1.43    0.80
   3  13  -3    3.90    1.10
   3  13  -3    4.16    1.08
  -3  13   3    1.99    1.02
   2 -13  -3    1.86    0.89
   2 -13  -3    1.25    0.88
   2  13  -3    0.47    0.91
   2  13  -3    0.93    0.88
  -2  13   3    3.21    1.01
   2  13  -3    0.56    0.93
   1 -13  -3    5.13    0.82
   1 -13  -3    5.22    0.99
   1  13  -3    5.77    0.91
   1  13  -3    8.20    1.08
   1  13  -3    7.66    1.04
   1  13  -3    4.33    0.92
  -1  13   3    5.36    1.05
   0 -13  -3    0.36    0.72
   0 -13  -3    1.24    0.59
   0 -13   3    0.40    0.75
   0  13  -3    0.76    0.84
   0  13   3    1.77    0.65
   0  13   3    0.39    0.80
   0  13  -3    0.84    0.73
  -1 -13  -3   13.49    1.22
   1 -13   3   15.17    1.03
   1 -13   3   13.03    1.14
   1  13   3   12.18    1.22
  -1  13  -3   14.50    1.26
  -1  13  -3   12.62    1.30
   1  13   3   10.85    1.08
   2 -13   3    3.22    0.95
  -2 -13  -3    4.42    0.99
   2  13   3    2.01    0.93
   2  13   3    2.35    0.99
  -2  13  -3    3.20    1.02
  -2  13  -3    3.68    0.95
   3 -13   3   20.63    1.62
  -3 -13  -3   21.44    1.67
   3  13   3   19.02    1.58
  -3  13  -3   21.07    1.68
   3  13   3   19.59    1.65
  -3  13  -3   20.44    1.62
  -4 -13  -3    2.76    1.20
   4 -13   3    1.74    1.07
   4  13   3    2.61    1.09
  -4  13  -3    3.09    1.09
  -4  13  -3    0.53    1.08
  -5 -13  -3    0.73    1.30
   5 -13   3    0.83    1.02
  -5 -13  -3    2.10    1.24
  -5  13  -3    2.12    1.11
   5  13   3    0.08    1.04
  -5  13  -3    1.93    1.22
   6 -13   3    0.18    1.04
  -6 -13  -3   -1.17    1.25
  -6  13  -3    2.22    1.23
   6  13   3    1.07    1.09
  -6  13  -3    1.70    1.35
   7 -13   3   -0.85    1.10
  -7 -13  -3    0.05    1.39
   7  13   3    0.21    1.15
  -7  13  -3   -0.04    1.35
  -7  13  -3   -0.01    1.45
   8 -13   3   -0.88    1.25
  -8 -13  -3   -2.93    1.60
   8  13   3   -0.63    1.25
  -8  13  -3    0.58    1.53
  -8 -14   3   -0.50    1.80
   8 -14  -3    1.53    1.43
   8  14  -3   -3.21    1.32
  -8  14   3    0.67    1.64
  -7 -14   3   -0.67    1.52
   7 -14  -3   -1.87    1.21
   7  14  -3    0.49    1.32
  -7  14   3    1.27    1.45
   6 -14  -3   -0.75    1.10
  -6 -14   3   -1.23    1.36
   6  14  -3    0.12    1.19
  -6  14   3   -0.48    1.16
   5 -14  -3   -0.41    1.08
  -5 -14   3   -1.90    1.13
   5  14  -3   -0.52    1.02
   5  14  -3    2.73    1.23
  -5  14   3    0.21    1.11
   4 -14  -3    1.43    1.09
  -4 -14   3    1.15    1.16
  -4  14   3    0.21    1.08
   4  14  -3    0.72    1.14
   4  14  -3    1.61    1.07
   3 -14  -3   17.01    1.46
  -3 -14   3   15.62    1.48
   3 -14  -3   12.54    1.32
  -3 -14   3   15.04    1.28
   3  14  -3   15.79    1.45
  -3  14   3   15.88    1.50
   3  14  -3   13.68    1.41
   2 -14  -3    3.54    0.97
   2 -14  -3    4.70    0.96
   2  14  -3    5.01    1.08
  -2  14   3    2.41    1.03
   2  14  -3    4.98    1.05
   2  14  -3    6.09    1.10
   1 -14  -3    8.06    0.94
   1 -14  -3    7.69    1.12
   1  14  -3    8.93    1.16
  -1  14   3    6.89    1.17
   1  14  -3    7.19    1.16
   1  14  -3    8.13    1.03
   1  14  -3    7.48    1.08
   0 -14   3    1.35    0.82
   0 -14  -3    0.77    0.77
   0 -14  -3   -0.19    0.64
   0  14  -3    0.27    0.89
   0  14   3   -0.37    0.87
   0  14   3    0.11    0.64
   0  14  -3    1.61    0.84
   1 -14   3    2.97    0.78
  -1 -14  -3    2.20    0.90
   1 -14   3    1.19    0.86
  -1  14  -3    2.62    0.97
   1  14   3    1.72    0.81
  -1  14  -3    2.97    0.93
   1  14   3    2.32    0.96
  -2 -14  -3    2.66    0.99
   2 -14   3    2.64    0.97
   2  14   3    1.38    1.03
   2  14   3    0.86    0.87
  -2  14  -3    2.67    1.05
  -2  14  -3    1.70    0.96
   3 -14   3    2.54    1.08
  -3 -14  -3    1.69    1.08
  -3  14  -3    2.70    1.06
   3  14   3    2.00    0.99
   3  14   3    2.57    1.16
  -3  14  -3    1.81    1.07
   4 -14   3    2.47    1.12
  -4 -14  -3    4.94    1.27
  -4  14  -3    3.49    1.07
   4  14   3    2.42    1.15
  -4  14  -3    2.85    1.18
  -5 -14  -3    6.48    1.39
   5 -14   3    3.60    1.10
  -5 -14  -3    5.91    1.45
  -5  14  -3    7.43    1.28
  -5  14  -3    3.12    1.29
   5  14   3    4.21    1.22
  -6 -14  -3    1.66    1.36
   6 -14   3    2.96    1.17
   6  14   3    1.37    1.22
  -6  14  -3    2.66    1.23
  -6  14  -3    1.43    1.38
  -7 -14  -3    1.42    1.44
   7 -14   3    1.81    1.24
  -7  14  -3    2.17    1.37
   7  14   3    0.50    1.21
  -7  14  -3   -0.27    1.50
   8 -14   3    1.50    1.36
  -8 -14  -3   -0.33    1.72
  -8  14  -3    0.06    1.61
   8  14   3   -1.38    1.25
   8 -15  -3   -0.02    1.42
  -8 -15   3   -2.21    1.83
   8  15  -3    0.92    1.50
  -7 -15   3   -1.15    1.56
   7 -15  -3   -0.71    1.25
   7  15  -3   -0.20    1.34
  -7  15   3    0.89    1.39
   6 -15  -3    1.04    1.18
  -6 -15   3   -1.20    1.34
  -6  15   3   -0.77    1.23
   6  15  -3   -0.87    1.18
  -5 -15   3    2.16    1.29
   5 -15  -3    1.51    1.22
   5  15  -3    6.87    1.38
   5  15  -3    4.45    1.25
  -5  15   3    5.87    1.31
  -4 -15   3    3.23    1.26
   4 -15  -3    3.67    1.16
  -4  15   3    1.68    1.08
   4  15  -3    4.00    1.19
   4  15  -3    3.30    1.27
  -3 -15   3    0.81    1.11
   3 -15  -3   -0.72    0.88
  -3 -15   3    1.33    0.90
   3 -15  -3    1.61    1.06
  -3  15   3    1.75    1.09
   3  15  -3    0.99    1.07
   3  15  -3    2.51    1.13
   2 -15  -3    0.84    0.95
   2 -15  -3    0.01    0.87
  -2  15   3    1.45    1.03
   2  15  -3   -0.87    0.94
   2  15  -3    1.04    1.02
   2  15  -3    0.24    1.05
   2  15  -3    1.48    1.06
   1 -15  -3    2.34    0.98
   1 -15  -3    3.23    0.89
  -1  15   3    2.28    1.07
   1  15  -3    3.22    0.99
   1  15  -3    0.14    1.02
   1  15  -3    2.88    0.95
   1  15  -3    3.09    1.08
   0 -15  -3   -0.76    0.76
   0 -15  -3    0.52    0.68
   0 -15   3    0.81    0.83
   0 -15   3    0.16    0.86
   0  15  -3   -1.40    0.94
   0  15  -3   -0.37    0.88
   0  15   3    0.85    0.94
   0  15   3    0.11    0.67
  -1 -15  -3    3.31    0.96
   1 -15   3    4.13    1.01
   1 -15   3    4.04    0.85
   1  15   3    3.26    1.07
   1  15   3    5.77    0.92
  -1  15  -3    3.16    1.04
  -1  15  -3    6.90    1.08
  -2 -15  -3    0.96    0.98
   2 -15   3    0.84    0.93
   2  15   3    1.85    1.10
   2  15   3    1.74    0.93
  -2  15  -3    1.66    1.03
  -2  15  -3    0.95    1.03
   3 -15   3   14.34    1.40
  -3 -15  -3   13.74    1.47
  -3  15  -3   14.42    1.37
  -3  15  -3   12.38    1.48
   3  15   3   13.42    1.52
   3  15   3   14.33    1.46
   4 -15   3    0.53    1.03
  -4 -15  -3    1.95    1.19
   4  15   3    0.96    1.05
  -4  15  -3    1.65    1.05
  -4  15  -3    1.31    1.14
  -5 -15  -3    1.05    1.36
  -5 -15  -3    2.86    1.27
   5 -15   3    0.59    1.07
  -5  15  -3    1.47    1.07
  -5  15  -3    0.80    1.27
   5  15   3    0.44    1.12
   6 -15   3    1.07    1.10
  -6 -15  -3    1.18    1.36
   6  15   3   -0.73    1.18
  -6  15  -3   -0.23    1.34
  -6  15  -3    1.91    1.22
   7 -15   3    2.07    1.23
  -7 -15  -3    0.67    1.45
  -7  15  -3   -0.42    1.48
   7  15   3   -0.54    1.28
   8 -15   3    0.12    1.37
  -8 -15  -3   -2.94    1.61
  -8  15  -3   -0.24    1.62
   8  15   3   -0.48    1.28
   8 -16  -3   -1.21    1.45
  -8 -16   3   -0.93    1.80
   8  16  -3   -0.72    1.52
  -8  16   3    1.54    1.68
   7 -16  -3   -1.41    1.25
  -7 -16   3   -0.28    1.66
  -7  16   3    0.12    1.37
   7  16  -3    2.13    1.40
  -6 -16   3   -1.49    1.42
   6 -16  -3    1.18    1.18
  -6  16   3    0.42    1.24
   6  16  -3    1.78    1.31
   5 -16  -3    1.30    1.17
  -5 -16   3   -0.15    1.27
  -5  16   3    1.79    1.15
   5  16  -3    0.97    1.17
   4 -16  -3   -0.17    1.07
  -4 -16   3   -0.19    1.13
   4 -16  -3   -0.45    0.96
  -4  16   3    0.95    1.08
   4  16  -3   -0.86    1.14
   4  16  -3    0.87    1.08
   3 -16  -3    7.52    1.19
  -3 -16   3    8.90    1.33
  -3 -16   3    6.38    1.09
   3 -16  -3    8.93    1.28
   3  16  -3    6.77    1.25
   3  16  -3    8.36    1.31
  -3  16   3    7.36    1.28
   2 -16  -3    1.26    0.99
   2 -16  -3   -0.05    0.89
  -2  16   3    2.09    1.12
   2  16  -3    2.88    1.07
   2  16  -3   -0.32    1.06
   2  16  -3    0.79    1.08
   2  16  -3    1.94    1.12
   1 -16  -3    3.56    0.89
   1 -16  -3    1.26    0.93
   1  16  -3    1.89    1.00
  -1  16   3    2.72    1.09
   1  16  -3    2.85    1.11
   1  16  -3    1.69    0.95
   0 -16   3    3.24    0.95
   0 -16  -3    0.31    0.74
   0 -16   3    0.72    0.89
   0 -16  -3    1.44    0.89
   0  16   3    0.25    0.73
   0  16  -3    1.56    0.97
   0  16  -3    1.31    1.04
   0  16   3    1.82    1.05
  -1 -16  -3    5.19    1.12
   1 -16   3    4.52    0.91
   1 -16   3    3.82    1.06
  -1  16  -3    5.24    1.14
   1  16   3    5.51    0.96
  -1  16  -3    3.80    1.12
   1  16   3    4.95    1.15
   2 -16   3    0.20    0.96
  -2 -16  -3    0.31    1.00
   2  16   3    0.96    0.97
   2  16   3    1.04    1.10
  -2  16  -3   -0.08    0.96
  -2  16  -3    0.50    1.05
  -3 -16  -3    1.57    1.11
   3 -16   3    1.99    1.04
   3  16   3    1.23    1.12
  -3  16  -3    2.32    1.08
   3  16   3    2.14    1.03
  -3  16  -3    2.00    1.10
  -4 -16  -3    1.81    1.18
   4 -16   3    0.71    1.09
  -4  16  -3    0.04    1.09
  -4  16  -3    1.56    1.11
   4  16   3    0.13    1.02
   5 -16   3    3.40    1.15
  -5 -16  -3    6.15    1.52
  -5 -16  -3    2.42    1.38
  -5  16  -3    4.60    1.38
  -5  16  -3    5.75    1.25
   5  16   3    4.21    1.29
  -6 -16  -3    1.89    1.41
   6 -16   3    0.95    1.16
  -6  16  -3   -0.03    1.32
   6  16   3   -0.05    1.19
  -6  16  -3    0.44    1.19
   7 -16   3    1.72    1.30
  -7 -16  -3    1.15    1.53
   7  16   3   -1.41    1.20
  -7  16  -3    1.04    1.56
  -8 -16  -3    0.03    1.77
   8 -16   3    0.95    1.45
  -8  16  -3    0.19    1.65
   8  16   3   -0.26    1.39
  -8 -17   3   -3.48    1.79
   8 -17  -3   -0.05    1.60
  -8  17   3    0.78    1.72
   7 -17  -3   -0.88    1.35
  -7 -17   3    1.63    1.75
   7  17  -3   -1.09    1.35
  -7  17   3    0.96    1.41
  -6 -17   3   -0.81    1.45
   6 -17  -3    0.49    1.26
  -6  17   3    2.36    1.30
   6  17  -3   -0.30    1.29
   5 -17  -3    5.35    1.35
  -5 -17   3    3.20    1.43
   5  17  -3    1.45    1.23
  -5  17   3    2.68    1.21
   4 -17  -3    0.74    0.95
   4 -17  -3   -0.21    1.07
  -4 -17   3    0.09    1.17
   4  17  -3    0.80    1.20
   4  17  -3   -0.78    1.07
  -4  17   3    1.75    1.06
   3 -17  -3    1.06    1.07
   3 -17  -3    1.64    1.00
  -3 -17   3    1.24    1.14
  -3 -17   3    0.67    0.92
   3  17  -3    2.18    1.10
   3  17  -3    0.67    1.15
  -3  17   3    0.90    1.02
   2 -17  -3    0.08    0.98
   2 -17  -3    0.31    0.91
   2  17  -3    1.54    1.03
   2  17  -3    2.79    1.11
   2  17  -3    0.31    1.13
   2  17  -3    0.77    1.09
  -2  17   3    1.06    1.12
   1 -17  -3    3.89    1.09
   1 -17  -3    3.64    0.99
   1  17  -3    4.32    1.10
   1  17  -3    3.91    1.02
  -1  17   3    4.98    1.19
   1  17  -3    4.10    1.21
   0 -17   3    4.37    1.00
   0 -17  -3    5.27    1.07
   0 -17   3    4.49    1.07
   0  17   3    7.05    1.23
   0  17  -3    3.24    1.15
   0  17   3    4.05    0.91
   0  17  -3    3.81    1.08
  -1 -17  -3    0.57    0.96
   1 -17   3    2.08    1.01
  -1  17  -3    2.70    1.10
   1  17   3    1.33    1.07
   1  17   3    3.17    0.96
  -1  17  -3    1.78    1.08
   2 -17   3   -0.08    0.96
  -2 -17  -3    0.01    1.02
   2  17   3    0.31    1.06
  -2  17  -3    1.06    1.06
   2  17   3    0.41    0.93
  -2  17  -3    2.10    1.09
  -3 -17  -3    6.55    1.24
   3 -17   3    5.66    1.20
   3  17   3    5.30    1.15
  -3  17  -3    3.90    1.18
  -3  17  -3    4.28    1.20
   3  17   3    4.76    1.28
  -4 -17  -3    1.12    1.19
   4 -17   3    0.97    1.16
   4  17   3   -1.61    0.98
  -4  17  -3    0.38    1.08
  -4  17  -3    1.67    1.12
  -5 -17  -3    1.09    1.44
  -5 -17  -3    2.71    1.34
   5 -17   3   -0.07    1.10
  -5  17  -3    3.20    1.19
  -5  17  -3    2.24    1.33
   5  17   3    2.66    1.29
  -6 -17  -3    0.89    1.36
   6 -17   3    0.08    1.18
   6  17   3    0.21    1.19
  -6  17  -3   -1.02    1.34
   7 -17   3    0.56    1.33
  -7 -17  -3   -1.77    1.52
  -7  17  -3    2.61    1.65
   7  17   3   -1.76    1.22
  -7 -18   3    0.76    1.82
   7 -18  -3    1.53    1.52
  -7  18   3    1.10    1.47
   7  18  -3    0.74    1.53
  -6 -18   3   -0.75    1.44
   6 -18  -3    0.52    1.31
   6 -18  -3   -0.25    1.05
  -6  18   3   -0.19    1.21
   6  18  -3    0.54    1.29
  -5 -18   3    1.70    1.37
   5 -18  -3    1.81    1.32
   5 -18  -3    4.14    1.18
  -5  18   3    3.69    1.27
   5  18  -3    3.26    1.31
   4 -18  -3    1.78    1.06
   4 -18  -3    1.05    1.15
  -4 -18   3   -0.04    1.20
  -4  18   3    4.78    1.26
   4  18  -3    1.21    1.22
   3 -18  -3    2.53    1.19
  -3 -18   3    6.85    1.30
   3 -18  -3    4.02    1.10
  -3 -18   3    4.77    1.06
  -3  18   3    3.68    1.21
   3  18  -3    4.85    1.24
   3  18  -3    6.70    1.29
   2 -18  -3    1.21    0.94
   2 -18  -3    1.59    1.02
   2  18  -3    2.20    1.05
  -2  18   3    0.91    1.13
   2  18  -3    2.26    1.19
   2  18  -3   -0.06    1.06
   1 -18  -3    2.10    1.01
   1 -18  -3    1.74    0.93
  -1  18   3    2.60    1.09
   1  18  -3    1.31    1.01
   1  18  -3    0.84    1.10
   0 -18  -3    2.04    0.91
   0 -18   3    4.51    0.99
   0 -18   3    1.52    0.97
   0  18  -3    4.12    1.20
   0  18   3    1.29    1.11
   0  18  -3    1.62    1.08
   1 -18   3    2.14    1.00
  -1 -18  -3    1.79    1.01
  -1  18  -3    3.37    1.16
  -1  18  -3    2.98    1.10
   1  18   3    2.29    0.98
   1  18   3    2.06    1.11
  -2 -18  -3    0.35    1.02
   2 -18   3   -1.97    0.92
  -2  18  -3    0.93    1.03
  -2  18  -3    0.25    1.04
   2  18   3    0.01    1.05
   2  18   3   -0.81    0.94
  -3 -18  -3    0.85    1.11
   3 -18   3    2.34    1.11
  -3  18  -3    1.46    1.06
   3  18   3    1.56    1.08
   3  18   3    0.67    1.17
  -3  18  -3    2.74    1.16
   4 -18   3    0.12    1.18
  -4 -18  -3   -1.45    1.19
   4  18   3   -0.94    1.07
  -4  18  -3    1.58    1.12
  -4  18  -3    2.99    1.16
   4  18   3    0.08    1.20
  -5 -18  -3    2.02    1.48
  -5 -18  -3    2.93    1.41
   5 -18   3    3.68    1.28
   5  18   3    3.34    1.24
  -5  18  -3    1.49    1.26
   6 -18   3   -0.02    1.26
  -6 -18  -3    0.17    1.41
  -6  18  -3    0.21    1.47
   6  18   3    2.69    1.39
  -7 -18  -3    1.82    1.64
   7 -18   3   -0.25    1.34
   7  18   3    0.91    1.35
  -7  18  -3    2.76    1.71
  -7 -19   3   -2.88    1.65
   7 -19  -3    0.99    1.51
   7 -19  -3    1.43    1.29
   7  19  -3   -0.85    1.49
  -6 -19   3    0.01    1.40
   6 -19  -3    0.58    1.15
   6 -19  -3   -0.53    1.27
   6  19  -3   -2.22    1.23
   5 -19  -3    3.90    1.17
  -5 -19   3    4.15    1.44
   5 -19  -3    4.14    1.44
   5  19  -3    0.86    1.29
  -5  19   3    3.17    1.22
   4 -19  -3    0.08    0.98
   4 -19  -3    0.92    1.18
  -4 -19   3    1.14    1.24
  -4  19   3    1.53    1.12
   4  19  -3    0.60    1.22
   3 -19  -3    0.38    1.10
  -3 -19   3    1.95    0.99
   3 -19  -3    2.30    1.06
  -3 -19   3    0.39    1.14
   3  19  -3    0.74    1.11
   3  19  -3    2.05    1.25
  -3  19   3   -0.81    1.09
   2 -19  -3    0.80    0.93
   2 -19  -3    2.19    1.04
   2  19  -3    1.93    1.03
  -2  19   3    3.39    1.20
   2  19  -3    0.45    1.10
  -1 -19   3    1.14    0.94
   1 -19  -3   -1.15    0.92
   1  19  -3    0.81    1.04
  -1  19   3    1.77    1.05
   1  19  -3    2.27    1.20
   0 -19   3    1.72    0.95
   0 -19  -3    0.81    0.91
   0  19   3    0.76    1.09
   0  19  -3    0.61    1.02
   0  19  -3    1.14    1.13
  -1 -19  -3    1.47    1.02
   1 -19   3    3.32    1.07
   1  19   3    2.75    1.14
  -1  19  -3    3.38    1.16
  -1  19  -3    3.83    1.16
   1  19   3    3.84    0.99
  -2 -19  -3    1.49    1.03
   2 -19   3    0.31    1.05
  -2  19  -3   -0.43    1.05
  -2  19  -3    1.42    1.05
   2  19   3   -0.40    1.08
   2  19   3    0.09    0.97
  -3 -19  -3    5.35    1.36
   3 -19   3    5.71    1.26
  -3  19  -3    3.73    1.22
  -3  19  -3    7.26    1.29
   3  19   3    6.59    1.25
   3  19   3    3.56    1.28
  -4 -19  -3    2.01    1.31
   4 -19   3    0.75    1.17
  -4  19  -3   -1.02    1.11
   4  19   3   -0.21    1.05
  -4  19  -3    1.64    1.18
   4  19   3   -0.75    1.21
  -5 -19  -3    0.91    1.37
   5 -19   3    0.60    1.23
   5  19   3    0.15    1.14
  -5  19  -3   -1.19    1.20
   6 -19   3   -1.79    1.21
  -6 -19  -3   -1.46    1.32
   6  19   3    1.12    1.34
  -6  19  -3    0.39    1.43
   7 -19   3   -0.13    1.39
  -7 -19  -3   -0.83    1.60
  -7  19  -3    0.34    1.72
   7  19   3    1.33    1.49
   7 -20  -3    1.14    1.34
   7 -20  -3    1.43    1.53
  -7 -20   3   -0.21    1.78
  -7  20   3    2.73    1.60
   7  20  -3   -0.13    1.55
   6 -20  -3   -0.94    1.32
  -6 -20   3    0.80    1.54
   6 -20  -3    1.59    1.19
   6  20  -3   -0.37    1.38
  -6  20   3    1.02    1.39
   5 -20  -3    3.74    1.45
   5 -20  -3    2.62    1.18
  -5 -20   3    0.32    1.32
  -5  20   3    1.02    1.23
   5  20  -3   -0.22    1.31
  -4 -20   3   -0.27    1.22
   4 -20  -3    1.25    1.08
   4 -20  -3   -1.25    1.15
  -4  20   3    0.42    1.12
   4  20  -3   -0.59    1.16
   3 -20  -3    5.01    1.29
  -3 -20   3    3.78    1.26
  -3 -20   3    5.20    1.31
   3 -20  -3    3.68    1.13
   3  20  -3    5.95    1.31
  -3  20   3    5.26    1.36
   2 -20  -3    0.45    1.03
   2 -20  -3    1.08    0.99
   2  20  -3    0.94    1.11
   2  20  -3    1.07    1.05
  -2  20   3    2.21    1.19
  -1 -20   3    3.07    1.00
   1 -20  -3    2.06    1.06
  -1  20   3    2.39    1.16
   1  20  -3    2.37    1.28
   1  20  -3    2.25    1.15
   0 -20   3    0.45    0.98
   0 -20  -3   -0.02    0.88
   0  20  -3    0.34    1.11
   0  20  -3    1.19    1.16
   0  20   3   -0.58    1.08
  -1 -20  -3    0.44    0.99
   1 -20   3   -1.31    0.98
  -1  20  -3    2.02    1.14
  -1  20  -3   -0.48    1.07
   1  20   3    0.64    1.10
  -2 -20  -3    2.66    1.13
   2 -20   3    1.02    1.13
  -2  20  -3    1.32    1.16
  -2  20  -3   -0.92    1.06
   2  20   3    1.58    1.14
   2  20   3    0.66    1.02
  -3 -20  -3    1.41    1.21
   3 -20   3    1.02    1.12
   3  20   3    0.75    1.11
  -3  20  -3    0.80    1.14
   3  20   3   -0.26    1.23
  -3  20  -3   -0.08    1.15
   4 -20   3   -0.33    1.13
  -4 -20  -3   -0.41    1.25
  -4  20  -3   -2.08    1.11
   4  20   3    0.57    1.13
   4  20   3   -0.94    1.24
   5 -20   3    3.45    1.33
  -5 -20  -3    4.66    1.54
  -5  20  -3    4.89    1.50
   5  20   3    3.28    1.41
   6 -20   3    0.61    1.39
  -6 -20  -3   -0.50    1.41
   6  20   3    0.71    1.36
  -6  20  -3   -1.38    1.52
  -6 -21   3   -2.29    1.48
   6 -21  -3    1.92    1.30
   6 -21  -3    0.67    1.43
  -6  21   3    1.36    1.46
   6  21  -3    0.47    1.53
   5 -21  -3    4.45    1.49
  -5 -21   3    3.40    1.50
   5 -21  -3    4.14    1.31
  -5  21   3    4.48    1.38
   5  21  -3    2.21    1.45
   4 -21  -3    3.32    1.32
   4 -21  -3    0.90    1.09
  -4 -21   3   -0.22    1.23
  -4  21   3    3.49    1.30
   4  21  -3    0.73    1.26
   3 -21  -3    0.62    0.98
   3 -21  -3    1.21    1.20
  -3 -21   3    0.18    1.19
   3  21  -3    2.70    1.19
  -3  21   3    2.22    1.26
   2 -21  -3   -0.11    1.05
  -2 -21   3   -0.23    0.98
  -2 -21   3   -1.53    0.91
  -2  21   3   -0.15    1.13
   2  21  -3    0.18    1.07
   2  21  -3    0.32    1.19
  -1 -21   3    2.62    1.00
   1 -21  -3    1.49    1.00
   1  21  -3    1.22    1.27
  -1  21   3    0.40    1.14
   1  21  -3   -0.78    1.10
   0 -21   3    0.50    1.00
   0 -21  -3    1.17    0.95
   0  21  -3   -1.68    1.13
   0  21   3   -1.02    1.05
   0  21  -3    1.95    1.20
   1 -21   3    2.83    1.15
  -1 -21  -3    3.24    1.12
   1  21   3    1.40    1.15
  -1  21  -3    3.16    1.20
  -1  21  -3    2.23    1.24
   2 -21   3    0.69    1.14
  -2 -21  -3    0.48    1.12
   2  21   3    0.53    1.16
   2  21   3   -0.74    1.02
  -2  21  -3    2.70    1.25
  -2  21  -3   -0.26    1.14
   3 -21   3    3.21    1.25
  -3 -21  -3    3.25    1.33
  -3  21  -3    2.05    1.23
   3  21   3    4.08    1.39
   3  21   3    3.06    1.25
  -4 -21  -3   -0.85    1.32
   4 -21   3   -1.23    1.17
   4  21   3   -0.81    1.15
  -4  21  -3   -1.05    1.17
   4  21   3   -1.04    1.25
  -5 -21  -3    4.24    1.57
   5 -21   3    0.04    1.30
  -5  21  -3    0.37    1.38
   5  21   3   -0.28    1.22
  -6 -21  -3    3.19    1.61
   6 -21   3    1.36    1.45
   6  21   3    0.15    1.44
  -6  21  -3   -3.29    1.44
   6 -22  -3    0.40    1.27
  -6 -22   3    1.12    1.62
   6 -22  -3   -1.63    1.36
  -6  22   3   -0.12    1.40
   6  22  -3   -0.75    1.59
   5 -22  -3   -1.07    1.40
   5 -22  -3    1.13    1.23
  -5 -22   3   -0.13    1.47
  -5  22   3    1.82    1.39
   5  22  -3   -1.02    1.40
  -4 -22   3   -0.79    1.30
   4 -22  -3   -1.15    1.02
   4 -22  -3   -0.33    1.23
  -4  22   3    2.51    1.38
   4  22  -3    0.52    1.32
  -3 -22   3    4.10    1.33
   3 -22  -3    1.38    1.12
   3 -22  -3    3.02    1.32
  -3  22   3    4.45    1.33
   3  22  -3    2.98    1.24
  -2 -22   3    0.35    1.05
   2 -22  -3    1.01    1.08
  -2  22   3    1.20    1.18
   2  22  -3    0.98    1.20
   2  22  -3   -0.97    1.15
  -1 -22   3    1.69    1.03
   1 -22  -3   -0.33    0.91
  -1  22   3    2.24    1.28
   1  22  -3    1.11    1.18
   0 -22  -3   -0.64    0.95
   0 -22   3   -0.87    1.03
   0  22  -3    0.77    1.15
   0  22  -3    2.57    1.32
   0  22   3    2.41    1.23
   1 -22   3    0.38    1.10
  -1 -22  -3    1.05    1.09
  -1  22  -3   -0.68    1.13
   1  22   3    0.78    1.17
  -1  22  -3   -0.15    1.14
   2 -22   3   -0.44    1.22
  -2 -22  -3   -0.68    1.15
   2  22   3    1.27    1.24
  -2  22  -3    0.47    1.30
  -2  22  -3   -1.46    1.12
   3 -22   3    1.19    1.26
  -3 -22  -3   -0.53    1.24
   3  22   3    2.66    1.20
  -3  22  -3   -0.88    1.16
   3  22   3    0.93    1.33
   4 -22   3   -1.17    1.23
  -4 -22  -3   -0.85    1.30
   4  22   3   -3.37    1.25
  -4  22  -3   -1.73    1.23
   4  22   3    0.22    1.20
  -5 -22  -3    1.93    1.56
   5 -22   3    2.20    1.43
  -5  22  -3   -1.47    1.40
   5  22   3    1.42    1.29
   6 -22   3    0.56    1.45
  -6 -22  -3   -1.62    1.59
  -6  22  -3   -1.36    1.63
   6  22   3   -1.55    1.31
   5 -23  -3    3.08    1.36
   5 -23  -3   -0.28    1.46
  -5 -23   3    0.77    1.48
   5  23  -3   -1.29    1.41
  -5  23   3    4.36    1.55
   4 -23  -3    1.54    1.23
  -4 -23   3    1.49    1.36
   4 -23  -3    1.23    1.37
   4  23  -3    0.02    1.30
  -4  23   3    1.59    1.39
  -3 -23   3    2.26    1.24
   3 -23  -3    0.92    1.14
   3  23  -3   -0.57    1.21
  -3  23   3    2.25    1.28
  -2 -23   3    1.80    1.16
   2 -23  -3    0.37    1.11
  -2  23   3    3.09    1.31
   2  23  -3   -0.16    1.24
  -1 -23   3    0.92    1.10
   1 -23  -3    2.54    1.06
   1  23  -3    2.76    1.29
  -1  23   3    3.45    1.32
   0 -23   3   -1.12    1.05
   0 -23  -3    1.89    1.10
   0  23   3    0.10    1.22
   0  23  -3    0.06    1.12
   0  23  -3    0.97    1.27
   1 -23   3   -0.50    1.16
  -1 -23  -3   -0.41    1.09
  -1  23  -3    1.67    1.23
  -1  23  -3    2.74    1.29
   1  23   3    1.44    1.22
  -2 -23  -3    0.28    1.19
   2 -23   3    0.66    1.25
  -2  23  -3   -1.94    1.10
   2  23   3   -0.39    1.20
  -3 -23  -3    3.17    1.44
   3 -23   3    1.95    1.36
  -3  23  -3    2.75    1.35
   3  23   3    2.77    1.45
  -4 -23  -3    0.46    1.42
   4 -23   3    0.09    1.37
   4  23   3   -1.36    1.16
  -4  23  -3   -1.09    1.31
  -5 -23  -3    2.54    1.60
   5 -23   3    0.21    1.39
  -5  23  -3   -0.40    1.46
   5  23   3    3.74    1.44
  -5 -24   3    1.01    1.58
   5 -24  -3    3.43    1.47
   5 -24  -3   -1.14    1.40
   5  24  -3   -1.29    1.43
  -5  24   3    1.80    1.57
   4 -24  -3    3.08    1.39
  -4 -24   3   -1.52    1.32
  -4  24   3    0.13    1.40
   4  24  -3   -1.38    1.34
  -3 -24   3    6.34    1.49
   3 -24  -3    3.18    1.27
  -3  24   3    5.44    1.54
   2 -24  -3    0.35    1.15
  -2 -24   3   -0.75    1.10
  -2  24   3    0.33    1.23
   2  24  -3   -0.68    1.25
   1 -24  -3    0.59    1.02
   1  24  -3   -0.97    1.14
  -1  24   3    0.48    1.28
   0 -24   3    0.48    1.14
   0 -24  -3    0.01    1.00
   0  24  -3   -1.42    1.31
   0  24   3    0.27    1.26
   0  24  -3    0.07    1.15
  -1 -24  -3    1.27    1.20
   1 -24   3    1.23    1.24
   1  24   3    2.02    1.33
  -1  24  -3    0.35    1.28
   2 -24   3    1.05    1.28
  -2 -24  -3    0.64    1.24
   2  24   3    0.31    1.34
  -2  24  -3   -0.46    1.21
  -3 -24  -3   -1.97    1.28
   3 -24   3    1.80    1.44
   3  24   3    0.02    1.40
  -3  24  -3   -0.62    1.26
   4 -24   3    0.03    1.40
  -4 -24  -3   -2.62    1.43
  -4  24  -3   -0.37    1.37
   4  24   3    0.46    1.32
   5 -24   3   -1.40    1.51
   4 -25  -3   -0.21    1.27
  -4 -25   3   -0.90    1.44
   4  25  -3   -1.84    1.41
  -4  25   3    0.78    1.48
  -3 -25   3    2.78    1.45
   3 -25  -3    1.55    1.22
  -3  25   3    1.38    1.44
   2 -25  -3   -1.12    1.08
  -2 -25   3    0.70    1.22
  -2  25   3   -0.16    1.35
   2  25  -3    0.81    1.34
   1 -25  -3    0.61    1.00
  -1 -25   3    1.61    1.22
   1  25  -3    1.20    1.38
  -1  25   3    2.60    1.45
   0 -25  -3    0.19    1.10
   0  25   3    1.35    1.37
   1 -25   3   -0.24    1.29
  -1 -25  -3   -0.41    1.28
   1  25   3    3.17    1.45
  -1  25  -3    0.54    1.37
  -2 -25  -3   -0.85    1.32
   2 -25   3    0.50    1.35
   2  25   3    0.71    1.46
  -2  25  -3    0.76    1.31
  -3 -25  -3    1.85    1.51
   3 -25   3   -1.81    1.40
   3  25   3    2.87    1.63
  -3  25  -3    3.13    1.49
  -4 -25  -3   -1.87    1.64
   4 -25   3   -0.50    1.46
  -4  25  -3   -1.83    1.38
   3 -26  -3    1.13    1.32
  -3 -26   3    6.08    1.59
  -3  26   3    2.95    1.48
   2 -26  -3    2.66    1.21
  -2 -26   3    1.08    1.41
  -2  26   3    1.34    1.53
   1 -26  -3    1.50    1.13
  -1 -26   3    0.91    1.28
  -1  26   3    1.47    1.52
   0 -26  -3   -1.29    1.12
   0  26   3    0.64    1.47
  -1 -26  -3    1.10    1.37
   1 -26   3    2.10    1.46
  -1  26  -3   -0.08    1.40
   1  26   3    2.09    1.51
   2 -26   3   -2.27    1.31
  -2 -26  -3   -2.22    1.33
  -2  26  -3   -1.36    1.41
   2  26   3   -0.43    1.55
   3 -26   3    0.24    1.47
  -3 -26  -3   -2.79    1.47
   3  26   3    1.67    1.58
  -3  26  -3    0.37    1.38
  -2  27   3    1.17    1.62
  -1 -27   3    0.86    1.33
   1 -27  -3    1.03    1.16
  -1  27   3    0.57    1.59
   0 -27  -3    1.64    1.31
   0  27   3   -1.11    1.45
  -1 -27  -3   -0.98    1.37
   1  27   3   -0.99    1.51
   2 -27   3   -3.45    1.33
   2  27   3   -1.86    1.54
  -2  27  -3   -0.87    1.45
 -10   0   4   -2.97    2.44
  10   0  -4   -3.38    1.48
  -9   0   4    1.19    2.27
   9   0  -4   -2.94    1.33
   8   0  -4    1.41    1.33
  -8   0   4    0.74    1.96
   8   0  -4    4.58    1.44
   7   0  -4    1.69    1.19
  -7   0   4   -2.57    1.73
   7   0  -4    0.85    1.17
   6   0  -4    2.69    1.16
  -6   0   4    1.57    1.69
   6   0  -4    5.49    1.34
   5   0  -4    0.28    0.88
  -5   0   4    0.62    1.45
   5   0  -4    1.48    1.12
   4   0  -4   18.45    1.41
  -4   0   4   16.36    1.53
   4   0  -4   15.72    1.21
  -3   0   4   -0.78    0.84
   3   0  -4    0.27    0.69
   2   0  -4   58.80    2.09
  -2   0   4   62.45    2.33
   2   0  -4   61.29    2.21
  -2   0   4   62.17    2.14
   1   0  -4    0.98    0.51
   1   0  -4    0.20    0.49
  -1   0   4   -0.17    0.50
  -1   0   4   -0.49    0.51
   0   0   4    5.44    0.65
   0   0  -4    6.34    0.59
   0   0  -4    5.42    0.71
  -1   0  -4    0.09    0.69
  -1   0  -4    0.05    0.37
   1   0   4   -0.11    0.52
   2   0   4   60.95    2.08
  -2   0  -4   64.68    2.43
   2   0   4   60.70    2.20
  -3   0  -4   -0.37    0.65
   3   0   4    0.16    0.60
  -3   0  -4   -0.61    0.72
   3   0   4   -0.48    0.48
  -4   0  -4    6.58    1.14
   4   0   4    9.32    0.96
  -4   0  -4    9.45    1.14
   4   0   4    8.31    0.83
  -5   0  -4    1.38    1.29
  -5   0  -4   -0.59    1.20
   5   0   4   -0.30    0.86
   5   0   4    1.15    0.84
  -6   0  -4    9.51    1.56
   6   0   4   12.37    1.24
   6   0   4    9.10    1.29
  -6   0  -4   10.73    1.90
  -7   0  -4    0.69    1.80
   7   0   4    1.02    1.12
   7   0   4    0.77    1.05
  -7   0  -4    1.28    1.28
   8   0   4    0.99    1.18
  -8   0  -4    0.22    1.99
   9   0   4   -0.94    1.29
  10  -1  -4   -5.33    1.51
 -10  -1   4   -3.90    2.32
  10   1  -4   -0.25    1.64
   9  -1  -4   -1.82    1.33
  -9  -1   4    0.05    2.17
   9   1  -4   -0.50    1.35
   9   1  -4   -1.12    1.51
  -9   1   4    0.66    2.20
   8  -1  -4   -1.06    1.28
  -8  -1   4   -0.78    1.86
   8  -1  -4    1.02    1.33
   8   1  -4    1.40    1.42
   8   1  -4   -1.36    1.24
  -8   1   4   -3.90    1.89
   7  -1  -4   -1.47    1.11
  -7  -1   4   -0.70    1.75
   7  -1  -4   -0.33    1.14
   7   1  -4   -1.11    1.12
  -7   1   4    0.11    1.82
   7   1  -4   -1.51    1.12
   6  -1  -4   26.01    1.81
   6  -1  -4   26.00    2.02
  -6  -1   4   32.84    2.71
   6   1  -4   28.53    1.91
   6   1  -4   27.45    2.01
  -6   1   4   21.48    2.36
   5  -1  -4    1.24    1.06
  -5  -1   4    2.92    1.54
   5  -1  -4    1.58    0.89
  -5   1   4    2.28    1.56
   5   1  -4    0.77    0.95
   5   1  -4    1.11    1.04
  -4  -1   4   51.38    2.49
   4  -1  -4   48.10    1.94
   4  -1  -4   48.90    2.17
   4   1  -4   44.07    2.11
  -4   1   4   49.10    2.55
   4   1  -4   47.27    1.98
   3  -1  -4   -1.38    0.68
  -3  -1   4    0.14    0.82
   3  -1  -4    0.07    0.35
   3   1  -4    0.72    0.72
  -3   1   4    1.13    0.88
  -3   1   4   -0.72    0.54
   2  -1  -4    3.12    0.47
  -2  -1   4    2.96    0.71
  -2  -1   4    2.75    0.58
   2  -1  -4    2.83    0.61
   2   1  -4    3.10    0.64
   2   1  -4    2.09    0.40
  -2   1   4    4.09    0.72
  -2   1   4    3.26    0.57
   1  -1  -4    8.51    0.70
  -1  -1   4    9.02    0.79
   1  -1  -4    8.34    0.73
   1   1  -4    8.71    0.77
  -1   1   4    6.62    0.68
  -1   1   4    7.67    0.72
   1   1  -4    6.65    0.68
   0  -1  -4    0.20    0.52
   0  -1  -4    0.21    0.40
   0  -1   4    0.25    0.51
   0   1   4   -0.06    0.51
   0   1  -4   -0.11    0.58
   0   1  -4    0.48    0.46
  -1  -1  -4    5.22    0.48
   1  -1   4    4.51    0.67
  -1  -1  -4    4.42    0.76
  -1   1  -4    5.21    0.53
  -1   1  -4    4.43    0.81
   1   1   4    5.12    0.64
  -2  -1  -4    4.64    0.81
   2  -1   4    3.74    0.61
   2  -1   4    6.42    0.58
  -2  -1  -4    5.87    0.60
   2   1   4    4.61    0.66
   2   1   4    6.04    0.49
  -2   1  -4    6.41    0.86
   3  -1   4    0.70    0.52
  -3  -1  -4   -0.39    0.74
   3  -1   4    0.41    0.61
  -3  -1  -4    0.00    0.60
  -3   1  -4   -0.63    0.76
  -3   1  -4   -0.20    0.66
   3   1   4    0.92    0.46
   3   1   4    0.07    0.60
  -4  -1  -4   57.49    2.44
  -4  -1  -4   54.68    2.53
   4  -1   4   58.87    2.21
   4  -1   4   54.73    2.22
  -4   1  -4   58.64    2.51
  -4   1  -4   58.17    2.57
   4   1   4   55.11    2.24
   4   1   4   59.03    2.13
   5  -1   4   -0.55    0.83
  -5  -1  -4   -0.78    1.20
   5  -1   4    0.57    0.92
  -5  -1  -4    0.68    1.22
   5   1   4    0.30    0.92
  -5   1  -4   -0.58    1.15
  -5   1  -4    0.62    1.40
   5   1   4    0.06    0.78
   6  -1   4   21.00    1.70
  -6  -1  -4   22.56    1.94
   6  -1   4   24.72    1.68
  -6  -1  -4   21.69    2.08
  -6   1  -4   24.48    2.02
   6   1   4   22.66    1.59
   6   1   4   20.43    1.73
  -6   1  -4   20.77    2.22
  -7  -1  -4    1.03    1.78
   7  -1   4   -1.41    1.02
   7  -1   4   -1.21    1.02
  -7  -1  -4    0.37    1.27
   7   1   4    0.96    1.02
   7   1   4    2.57    1.10
  -7   1  -4    0.62    1.24
  -7   1  -4    2.21    1.85
  -8  -1  -4   -1.29    1.98
   8  -1   4    2.49    1.20
   8  -1   4   -0.01    1.21
  -8   1  -4   -3.44    1.92
   8   1   4   -0.17    1.15
   9   1   4   -0.17    1.33
  -9   1  -4   -2.93    2.18
  10  -2  -4   -0.32    1.61
 -10  -2   4   -0.82    2.45
  10   2  -4   -0.80    1.56
  -9  -2   4   -2.97    1.99
   9  -2  -4   -0.16    1.48
   9   2  -4   -2.04    1.51
   9   2  -4   -0.16    1.40
  -9   2   4   -1.31    2.17
  -8  -2   4    3.50    1.97
   8  -2  -4    1.86    1.39
  -8   2   4    2.09    2.03
   8   2  -4    3.53    1.37
   8   2  -4    3.81    1.52
   7  -2  -4   -0.37    1.14
  -7  -2   4   -1.44    1.69
   7  -2  -4   -0.74    1.07
   7   2  -4   -2.04    1.13
   7   2  -4   -0.33    1.21
  -7   2   4    1.10    1.80
  -6  -2   4    9.12    1.93
   6  -2  -4    4.91    1.31
   6  -2  -4    9.48    1.21
   6   2  -4    8.42    1.34
   6   2  -4    7.26    1.30
  -6   2   4    6.73    1.94
   5  -2  -4    0.86    0.84
   5  -2  -4    1.15    1.09
  -5  -2   4    1.47    1.55
  -5   2   4    1.07    1.54
   5   2  -4    2.96    1.09
   5   2  -4    2.62    1.02
   4  -2  -4   34.48    1.82
  -4  -2   4   36.59    2.15
   4  -2  -4   34.20    1.36
   4   2  -4   31.11    1.64
   4   2  -4   30.80    1.80
  -4   2   4   32.53    2.17
  -3  -2   4    2.74    0.89
   3  -2  -4    1.76    0.70
   3  -2  -4    1.45    0.46
  -3   2   4    0.61    0.85
   3   2  -4    1.70    0.67
   3   2  -4    1.43    0.70
  -3   2   4    1.05    0.56
  -2  -2   4   57.01    2.04
   2  -2  -4   53.32    1.96
  -2  -2   4   53.50    2.12
   2  -2  -4   54.22    2.05
   2   2  -4   56.78    1.91
  -2   2   4   56.99    1.97
  -2   2   4   54.98    2.15
   2   2  -4   55.05    2.06
   1  -2  -4   10.26    0.84
  -1  -2   4   10.45    0.86
   1  -2  -4   11.47    0.85
  -1   2   4   10.45    0.84
   1   2  -4   10.78    0.78
   1   2  -4   10.20    0.84
  -1   2   4   13.13    0.85
   0  -2   4    9.33    0.80
   0  -2  -4    8.75    0.80
   0  -2  -4    7.74    0.65
   0   2  -4   10.08    0.86
   0   2  -4    8.84    0.74
   0   2   4    8.70    0.62
   0   2   4    9.69    0.77
  -1  -2  -4   15.30    0.72
   1  -2   4   15.71    0.99
  -1  -2  -4   16.42    1.09
  -1   2  -4   15.94    0.86
  -1   2  -4   15.42    1.14
   1   2   4   15.33    0.82
   1   2   4   16.51    0.99
  -2  -2  -4   56.98    2.22
   2  -2   4   56.14    1.97
   2  -2   4   55.52    2.03
   2   2   4   53.78    1.84
  -2   2  -4   57.98    2.28
   2   2   4   55.35    2.04
   3  -2   4    1.04    0.56
   3  -2   4    1.50    0.63
  -3  -2  -4    0.02    0.80
  -3  -2  -4    1.31    0.63
  -3   2  -4    0.92    0.74
   3   2   4    0.74    0.61
  -3   2  -4    0.96    0.82
   3   2   4    0.95    0.46
   4  -2   4   25.36    1.41
   4  -2   4   23.61    1.40
  -4  -2  -4   22.50    1.69
  -4  -2  -4   27.41    1.63
  -4   2  -4   25.28    1.83
   4   2   4   23.09    1.44
   4   2   4   25.47    1.24
  -4   2  -4   24.21    1.71
   5  -2   4    1.28    0.92
  -5  -2  -4    3.59    1.27
   5  -2   4    1.65    0.92
  -5  -2  -4    3.68    1.30
   5   2   4    1.74    0.96
  -5   2  -4    0.43    1.19
  -5   2  -4    3.46    1.46
   5   2   4    2.03    0.79
  -6  -2  -4   13.63    1.79
   6  -2   4   10.66    1.29
  -6  -2  -4   12.38    1.70
   6  -2   4   13.18    1.28
   6   2   4   15.05    1.22
  -6   2  -4   11.96    2.05
   6   2   4    9.40    1.32
  -6   2  -4   11.81    1.62
   7  -2   4    2.52    1.07
   7  -2   4    0.38    1.08
  -7  -2  -4   -0.31    1.34
  -7  -2  -4   -1.46    1.64
   7   2   4    0.32    1.10
   7   2   4   -0.28    1.01
  -7   2  -4   -1.24    1.84
  -7   2  -4   -1.60    1.20
  -8  -2  -4    2.30    1.96
   8  -2   4    4.39    1.27
   8  -2   4    4.90    1.27
  -8   2  -4    3.29    2.11
   8   2   4    2.76    1.26
  -9  -2  -4   -4.74    2.08
  -9   2  -4   -2.39    2.18
   9   2   4    2.14    1.40
  10  -3  -4   -4.38    1.51
  10   3  -4    0.50    1.62
   9  -3  -4   -0.02    1.41
  -9  -3   4    0.57    2.07
   9   3  -4   -1.28    1.34
  -9   3   4   -2.71    1.98
   9   3  -4    1.47    1.65
   8  -3  -4   -3.65    1.18
  -8  -3   4    1.17    1.98
   8   3  -4    0.13    1.30
   8   3  -4   -1.72    1.32
  -8   3   4    0.20    1.92
  -7  -3   4   -1.60    1.71
   7  -3  -4   -0.57    1.11
   7  -3  -4   -2.50    1.05
   7   3  -4    1.84    1.30
  -7   3   4    3.37    1.87
   7   3  -4   -2.24    1.11
   6  -3  -4    6.24    1.34
  -6  -3   4    6.15    1.85
   6  -3  -4    5.27    1.10
  -6   3   4    5.50    1.89
   6   3  -4    6.77    1.30
   6   3  -4    6.90    1.34
   5  -3  -4    0.48    1.11
  -5  -3   4    1.61    1.51
   5  -3  -4    0.64    0.59
   5   3  -4   -1.01    0.93
   5   3  -4    0.45    1.04
  -5   3   4   -1.94    1.45
   4  -3  -4   28.28    1.72
  -4  -3   4   30.16    2.00
   4  -3  -4   27.36    1.27
  -4   3   4   27.13    1.40
   4   3  -4   27.39    1.66
  -4   3   4   27.17    2.02
   4   3  -4   27.05    1.54
   3  -3  -4    0.22    0.47
   3  -3  -4    0.28    0.68
  -3  -3   4    1.06    0.87
   3   3  -4    0.08    0.63
  -3   3   4   -0.16    0.79
  -3   3   4    0.00    0.49
   3   3  -4   -0.52    0.71
   2  -3  -4    9.99    0.77
  -2  -3   4   12.52    1.04
  -2  -3   4    8.27    0.81
   2  -3  -4    9.81    0.83
  -2   3   4   10.06    0.79
   2   3  -4    9.42    0.84
   2   3  -4    8.80    0.62
  -2   3   4   11.62    0.93
   1  -3  -4   11.19    0.79
  -1  -3   4    9.65    0.82
   1  -3  -4    8.81    0.79
   1   3  -4    8.25    0.75
   1   3  -4    8.90    0.74
  -1   3   4    9.15    0.79
  -1   3   4   10.72    0.76
   0  -3   4    0.98    0.57
   0  -3  -4    0.71    0.55
   0  -3  -4   -0.06    0.35
   0   3  -4    0.19    0.48
   0   3   4    0.11    0.52
   0   3   4   -0.23    0.42
   0   3  -4    0.75    0.60
   1  -3   4    4.64    0.64
  -1  -3  -4    5.06    0.77
   1   3   4    5.11    0.63
  -1   3  -4    5.74    0.85
  -1   3  -4    5.43    0.58
   1   3   4    5.90    0.58
   2  -3   4    4.46    0.61
  -2  -3  -4    3.90    0.74
   2  -3   4    4.54    0.64
   2   3   4    4.34    0.64
   2   3   4    5.10    0.56
  -2   3  -4    4.00    0.81
   3  -3   4    0.52    0.64
   3  -3   4    0.14    0.53
  -3  -3  -4    0.26    0.63
  -3  -3  -4    0.27    0.75
   3   3   4    1.40    0.66
  -3   3  -4    0.90    0.80
   4  -3   4   39.69    1.85
  -4  -3  -4   42.81    2.00
  -4  -3  -4   42.57    2.20
   4  -3   4   43.67    1.84
   4   3   4   37.15    1.86
  -4   3  -4   42.90    2.21
   4   3   4   43.62    1.63
  -4   3  -4   41.05    2.12
  -5  -3  -4    0.81    1.17
   5  -3   4    1.42    0.95
   5  -3   4    2.27    0.93
  -5  -3  -4    0.29    1.20
  -5   3  -4    0.17    1.17
   5   3   4   -0.86    0.95
   5   3   4    1.29    0.75
  -5   3  -4   -1.76    1.35
  -6  -3  -4    2.69    1.45
   6  -3   4    4.87    1.10
  -6  -3  -4    5.23    1.47
   6  -3   4    6.65    1.16
   6   3   4    6.91    1.02
  -6   3  -4    3.72    1.38
  -6   3  -4    7.48    1.83
   6   3   4    5.62    1.18
   7  -3   4   -0.26    1.08
  -7  -3  -4   -0.40    1.54
  -7  -3  -4    0.40    1.33
   7  -3   4    1.39    1.09
  -7   3  -4   -0.61    1.74
  -7   3  -4    1.96    1.34
   7   3   4   -1.13    1.04
   8  -3   4    2.62    1.28
   8  -3   4    0.33    1.26
  -8  -3  -4   -0.24    2.00
  -8   3  -4   -0.78    1.93
   8   3   4    1.40    1.29
  -9  -3  -4   -0.46    2.30
   9  -3   4    1.88    1.44
   9   3   4    1.32    1.43
  -9   3  -4   -3.66    2.33
   9  -4  -4   -2.44    1.38
  -9  -4   4   -1.12    2.03
   9   4  -4    0.81    1.48
  -9   4   4   -2.78    2.01
   9   4  -4   -2.89    1.50
  -8  -4   4    1.31    1.99
   8  -4  -4    0.46    1.31
   8   4  -4    1.51    1.31
  -8   4   4    1.79    1.94
   8   4  -4    3.53    1.50
  -7  -4   4    1.17    1.77
   7  -4  -4   -0.84    1.20
   7   4  -4    0.45    1.24
  -7   4   4    1.59    1.75
   7   4  -4   -0.69    1.15
   6  -4  -4    8.60    1.41
  -6  -4   4   10.29    1.96
  -6   4   4    9.08    1.92
   6   4  -4    9.45    1.37
   6   4  -4    7.72    1.32
   5  -4  -4   -0.15    0.65
   5  -4  -4    0.67    1.14
  -5  -4   4    0.15    1.45
   5   4  -4    2.12    1.04
  -5   4   4    1.82    1.47
   5   4  -4    1.64    1.08
  -4  -4   4   21.36    1.69
   4  -4  -4   18.42    1.43
   4  -4  -4   18.20    1.10
  -4   4   4   17.69    1.14
   4   4  -4   16.31    1.37
  -4   4   4   17.36    1.61
   4   4  -4   18.42    1.52
   3  -4  -4    1.79    0.58
   3  -4  -4    1.22    0.75
  -3  -4   4    2.76    0.85
   3   4  -4    1.13    0.72
   3   4  -4    2.00    0.76
  -3   4   4    1.70    0.55
  -3   4   4    0.93    0.84
  -2  -4   4   33.68    1.54
   2  -4  -4   33.93    1.44
   2  -4  -4   34.03    1.50
   2   4  -4   34.48    1.29
  -2   4   4   33.52    1.59
  -2   4   4   34.08    1.37
   2   4  -4   36.34    1.54
  -1  -4   4    0.22    0.49
   1  -4  -4    1.15    0.52
   1  -4  -4    0.40    0.47
  -1   4   4    1.80    0.49
  -1   4   4    1.27    0.55
   1   4  -4    1.53    0.50
   1   4  -4    0.97    0.53
   0  -4  -4   75.57    2.65
   0  -4  -4   72.75    2.39
   0  -4   4   74.01    2.52
   0   4   4   72.65    2.54
   0   4  -4   75.66    2.66
   0   4   4   73.98    2.49
   0   4  -4   75.20    2.55
  -1  -4  -4    2.96    0.64
   1  -4   4    2.40    0.57
   1   4   4    2.34    0.51
  -1   4  -4    2.27    0.54
  -1   4  -4    3.40    0.70
   1   4   4    2.74    0.55
   2  -4   4   42.07    1.63
   2  -4   4   39.76    1.62
  -2  -4  -4   42.15    1.80
  -2   4  -4   43.15    1.87
   2   4   4   40.01    1.67
   2   4   4   39.57    1.63
  -3  -4  -4    2.67    0.73
   3  -4   4    1.57    0.60
  -3  -4  -4    2.91    0.83
   3  -4   4    1.10    0.66
  -3   4  -4    1.90    0.87
   3   4   4    2.24    0.71
  -4  -4  -4   10.76    1.34
   4  -4   4   12.02    1.06
  -4  -4  -4   12.10    1.18
   4  -4   4   10.94    1.03
  -4   4  -4    9.51    1.27
   4   4   4   11.71    1.14
  -4   4  -4    8.37    1.24
  -5  -4  -4    0.75    1.12
  -5  -4  -4    0.16    1.25
   5  -4   4   -0.47    0.85
   5  -4   4    0.78    0.91
  -5   4  -4   -0.07    1.36
   5   4   4   -0.13    0.69
   5   4   4    0.69    0.89
  -5   4  -4    0.10    1.13
   6  -4   4   13.12    1.34
  -6  -4  -4   11.93    1.69
   6  -4   4   13.62    1.32
  -6  -4  -4   10.21    1.65
   6   4   4   10.04    1.35
  -6   4  -4   11.58    1.60
  -6   4  -4   11.06    1.90
   7  -4   4    1.10    1.09
  -7  -4  -4   -1.62    1.50
  -7  -4  -4   -0.29    1.37
   7  -4   4   -0.96    1.10
  -7   4  -4   -3.63    1.77
  -7   4  -4   -2.37    1.24
   7   4   4    2.05    1.17
  -8  -4  -4    1.28    1.88
   8  -4   4    3.03    1.32
   8   4   4    2.79    1.33
  -8   4  -4    0.32    2.09
   9  -4   4   -0.28    1.40
  -9  -4  -4   -4.01    2.06
   9   4   4    0.13    1.34
  -9  -5   4   -1.45    2.13
   9  -5  -4   -1.03    1.36
   9   5  -4    0.78    1.69
   9   5  -4   -1.33    1.42
  -9   5   4   -0.70    1.94
  -8  -5   4   -1.29    1.90
   8  -5  -4   -1.57    1.26
   8   5  -4    0.63    1.36
   8   5  -4   -0.57    1.39
  -8   5   4    2.16    1.92
  -7  -5   4   -2.17    1.72
   7  -5  -4   -2.00    1.16
  -7   5   4    1.00    1.71
   7   5  -4   -0.83    1.18
   7   5  -4    0.96    1.27
   6  -5  -4    6.37    1.34
  -6  -5   4    8.20    1.81
   6   5  -4   10.34    1.45
   6   5  -4    8.69    1.36
  -6   5   4    7.00    1.78
   5  -5  -4    1.65    1.08
  -5  -5   4    0.07    1.39
   5  -5  -4    1.21    0.73
  -5   5   4   -1.20    1.36
  -5   5   4    1.93    0.71
   5   5  -4   -1.09    1.04
   5   5  -4   -0.31    1.01
   4  -5  -4   27.77    1.70
  -4  -5   4   26.02    1.94
   4  -5  -4   27.65    1.38
  -4   5   4   26.22    1.29
   4   5  -4   25.42    1.60
  -4   5   4   24.10    2.03
   4   5  -4   29.56    1.79
   3  -5  -4    2.87    0.62
   3  -5  -4    2.78    0.76
  -3  -5   4    3.06    0.84
  -3   5   4    2.52    0.56
   3   5  -4    2.08    0.80
   3   5  -4    2.44    0.77
  -3   5   4    3.50    0.91
   2  -5  -4    3.71    0.66
   2  -5  -4    3.45    0.64
  -2  -5   4    3.82    0.68
  -2   5   4    3.78    0.77
   2   5  -4    1.55    0.64
  -2   5   4    3.75    0.54
   2   5  -4    3.42    0.48
   1  -5  -4    2.10    0.48
   1  -5  -4    1.94    0.55
  -1  -5   4    2.17    0.58
  -1   5   4    1.10    0.45
   1   5  -4    1.77    0.49
  -1   5   4    1.40    0.55
   1   5  -4    1.33    0.57
   0  -5  -4   -0.18    0.34
   0  -5   4   -0.95    0.48
   0  -5  -4    0.55    0.53
   0   5   4   -1.18    0.44
   0   5   4    0.30    0.45
   0   5  -4    0.03    0.45
   0   5  -4    0.26    0.54
   1  -5   4    2.39    0.56
  -1  -5  -4    1.86    0.59
  -1   5  -4    1.65    0.65
  -1   5  -4    1.36    0.47
   1   5   4    1.60    0.49
   1   5   4    1.66    0.53
   2  -5   4    2.18    0.61
   2  -5   4    2.11    0.61
  -2  -5  -4    2.56    0.71
   2   5   4    1.66    0.59
  -2   5  -4    2.02    0.74
   2   5   4    2.23    0.59
  -3  -5  -4    0.74    0.82
   3  -5   4    0.82    0.63
   3  -5   4    0.80    0.69
  -3  -5  -4    0.06    0.73
  -3   5  -4    0.43    0.79
   3   5   4    0.62    0.66
   4  -5   4   30.64    1.62
  -4  -5  -4   29.57    1.79
   4  -5   4   28.78    1.54
  -4  -5  -4   31.84    1.94
  -4   5  -4   31.11    1.93
   4   5   4   26.06    1.61
  -4   5  -4   29.69    1.89
  -5  -5  -4    0.76    1.34
   5  -5   4   -1.02    0.87
  -5  -5  -4    0.67    1.11
   5  -5   4    0.02    0.85
   5   5   4   -1.02    0.91
  -5   5  -4    0.08    1.41
  -5   5  -4    0.30    1.19
   6  -5   4    7.79    1.25
  -6  -5  -4    6.63    1.53
  -6  -5  -4    6.40    1.51
   6  -5   4    5.91    1.09
   6   5   4    4.78    1.16
  -6   5  -4    6.46    1.85
  -6   5  -4    5.14    1.46
  -7  -5  -4    0.36    1.50
   7  -5   4    0.35    1.11
   7  -5   4   -0.63    1.04
  -7   5  -4    0.71    1.39
  -7   5  -4   -2.95    1.77
   7   5   4   -0.44    1.07
  -8  -5  -4    0.82    1.74
   8  -5   4   -0.01    1.22
  -8   5  -4   -1.45    1.97
   8   5   4    2.75    1.30
   9  -5   4   -0.21    1.40
  -9  -5  -4   -5.72    1.98
   9   5   4   -0.38    1.33
  -9  -6   4   -1.40    2.16
   9  -6  -4   -2.08    1.36
   9   6  -4   -0.79    1.49
  -9   6   4   -2.35    1.96
   9   6  -4   -1.68    1.58
   8  -6  -4    1.68    1.37
  -8  -6   4    5.22    2.13
  -8   6   4    0.77    1.86
   8   6  -4    1.97    1.47
   8   6  -4    4.27    1.45
  -7  -6   4    2.27    1.74
   7  -6  -4   -0.83    1.21
   7   6  -4   -0.98    1.22
  -7   6   4   -1.97    1.57
   7   6  -4   -1.70    1.18
   6  -6  -4    2.41    1.23
  -6  -6   4    0.50    1.59
   6   6  -4    3.14    1.17
  -6   6   4    0.94    1.56
   6   6  -4    3.86    1.29
   5  -6  -4    0.62    0.75
  -5  -6   4    1.29    1.38
   5  -6  -4    0.28    1.01
   5   6  -4    0.46    1.06
   5   6  -4    1.68    1.12
  -5   6   4    0.50    0.67
  -5   6   4   -0.87    1.35
   4  -6  -4    3.60    0.97
  -4  -6   4    4.07    1.19
   4  -6  -4    4.81    0.79
   4   6  -4    2.77    1.05
  -4   6   4    4.70    0.68
  -4   6   4    2.99    1.19
   4   6  -4    3.72    0.98
   3  -6  -4    2.46    0.67
  -3  -6   4    2.50    0.82
   3  -6  -4    2.84    0.81
  -3   6   4    2.26    0.55
   3   6  -4    2.86    0.84
   3   6  -4    2.78    0.82
  -3   6   4    1.74    0.90
  -2  -6   4   20.06    1.18
   2  -6  -4   21.93    1.18
   2  -6  -4   20.65    1.17
   2   6  -4   22.57    1.25
   2   6  -4   21.08    0.98
   2   6  -4   20.33    1.24
  -2   6   4   19.31    0.99
  -2   6   4   19.74    1.32
   1  -6  -4    6.57    0.76
   1  -6  -4    6.81    0.63
  -1  -6   4    5.89    0.73
   1   6  -4    6.26    0.79
  -1   6   4    5.96    0.57
   1   6  -4    6.65    0.68
  -1   6   4    6.26    0.74
   0  -6   4    2.14    0.56
   0  -6  -4    3.02    0.40
   0  -6  -4    3.23    0.63
   0   6   4    2.40    0.55
   0   6   4    3.13    0.52
   0   6  -4    2.92    0.63
   0   6  -4    2.21    0.55
   1  -6   4    3.59    0.61
  -1  -6  -4    4.32    0.68
  -1   6  -4    3.09    0.59
   1   6   4    4.03    0.63
   1   6   4    4.29    0.63
  -1   6  -4    4.36    0.75
  -2  -6  -4   24.20    1.36
   2  -6   4   23.51    1.22
   2  -6   4   24.88    1.26
  -2   6  -4   24.87    1.45
   2   6   4   21.53    1.22
   2   6   4   23.77    1.28
   3  -6   4    1.19    0.66
  -3  -6  -4    2.27    0.85
   3  -6   4    1.09    0.69
  -3   6  -4    0.39    0.83
   3   6   4    1.95    0.69
   4  -6   4    1.74    0.83
   4  -6   4    2.84    0.83
  -4  -6  -4    3.28    1.01
  -4  -6  -4    2.92    1.10
   4   6   4    1.59    0.92
  -4   6  -4    1.90    1.08
  -4   6  -4    1.36    0.95
   5  -6   4    2.27    0.90
   5  -6   4    2.68    1.01
  -5  -6  -4    1.29    1.38
  -5  -6  -4    0.32    1.12
   5   6   4    0.88    0.98
  -5   6  -4    0.21    1.27
  -5   6  -4    0.01    1.15
  -6  -6  -4    7.28    1.54
   6  -6   4    5.01    1.07
  -6  -6  -4    8.10    1.58
   6  -6   4    6.93    1.22
  -6   6  -4    6.08    1.69
   6   6   4    4.18    1.14
  -6   6  -4    5.32    1.45
   7  -6   4    1.00    1.12
  -7  -6  -4    1.33    1.46
  -7   6  -4    0.15    1.31
   7   6   4   -0.06    1.07
  -7   6  -4   -0.91    1.63
   8  -6   4    2.35    1.29
  -8  -6  -4   -1.68    1.72
  -8   6  -4   -0.94    1.89
   8   6   4    1.35    1.23
  -8   6  -4    1.64    1.53
  -9  -6  -4   -1.28    2.05
   9  -6   4   -0.08    1.40
   9   6   4   -0.75    1.43
  -9   6  -4    2.65    2.39
   9  -7  -4   -1.34    1.52
  -9  -7   4   -0.14    2.22
   9   7  -4    0.48    1.47
   9   7  -4   -0.44    1.73
  -9   7   4    0.39    2.01
  -8  -7   4   -1.26    1.84
   8  -7  -4   -1.64    1.32
   8   7  -4   -1.00    1.38
  -8   7   4   -1.77    1.78
   8   7  -4    3.42    1.46
   7  -7  -4   -1.64    1.18
  -7  -7   4   -0.57    1.74
   7   7  -4   -1.25    1.17
  -7   7   4    0.39    1.68
   7   7  -4    1.14    1.28
   6  -7  -4    3.98    1.20
  -6  -7   4    5.36    1.62
  -6   7   4    4.14    1.64
   6   7  -4    5.89    1.33
   6   7  -4    7.39    1.38
   5  -7  -4    1.08    0.81
  -5  -7   4    1.55    1.39
   5  -7  -4    1.47    1.14
  -5   7   4    3.01    1.40
   5   7  -4    2.14    1.20
   5   7  -4    1.89    1.08
   4  -7  -4   25.18    1.45
   4  -7  -4   21.28    1.66
  -4  -7   4   24.20    1.82
   4   7  -4   24.12    1.77
   4   7  -4   20.31    1.58
  -4   7   4   22.90    1.91
   3  -7  -4    0.96    0.78
   3  -7  -4    1.24    0.67
  -3  -7   4    2.38    0.87
  -3   7   4    2.31    0.92
   3   7  -4    0.61    0.78
   3   7  -4    1.12    0.79
   2  -7  -4   17.66    1.14
   2  -7  -4   19.35    1.16
  -2  -7   4   19.70    1.16
   2   7  -4   19.54    1.25
  -2   7   4   19.69    1.34
   2   7  -4   18.13    1.22
   2   7  -4   20.19    0.99
  -1  -7   4    0.29    0.58
   1  -7  -4    0.05    0.46
   1  -7  -4    1.32    0.59
   1   7  -4    0.88    0.54
   1   7  -4    0.34    0.56
  -1   7   4    0.80    0.60
  -1   7   4    0.31    0.42
   0  -7  -4    0.55    0.55
   0  -7   4   -0.20    0.53
   0   7   4    0.06    0.46
   0   7  -4    0.96    0.53
   0   7   4    0.33    0.54
   0   7  -4    0.21    0.57
   1  -7   4    0.43    0.55
  -1  -7  -4   -0.06    0.59
   1   7   4   -0.55    0.49
  -1   7  -4    1.00    0.57
  -1   7  -4    0.48    0.64
   1   7   4    0.00    0.54
  -2  -7  -4   22.04    1.36
   2  -7   4   20.34    1.24
   2  -7   4   23.52    1.20
  -2   7  -4   22.69    1.41
   2   7   4   22.15    1.24
   2   7   4   23.15    1.29
   3  -7   4    0.98    0.69
  -3  -7  -4   -0.21    0.84
   3  -7   4    0.28    0.68
  -3   7  -4    0.36    0.83
   3   7   4   -0.66    0.72
  -4  -7  -4   25.68    1.84
   4  -7   4   23.48    1.51
  -4  -7  -4   22.61    1.75
   4  -7   4   20.85    1.39
  -4   7  -4   23.00    1.62
   4   7   4   18.65    1.49
  -4   7  -4   20.61    1.78
   5  -7   4    1.17    0.98
  -5  -7  -4    1.75    1.33
   5  -7   4    1.63    0.87
  -5  -7  -4   -0.39    1.12
   5   7   4    0.67    0.99
  -5   7  -4   -0.24    1.17
  -5   7  -4    0.43    1.22
  -6  -7  -4    4.15    1.38
  -6  -7  -4    4.93    1.56
   6  -7   4    5.22    1.08
   6  -7   4    3.93    1.16
  -6   7  -4    4.78    1.51
   6   7   4    3.53    1.11
  -6   7  -4    5.62    1.45
  -7  -7  -4    0.59    1.51
   7  -7   4   -1.58    1.04
  -7   7  -4    1.44    1.36
  -7   7  -4    1.03    1.66
   7   7   4    1.00    1.13
  -8  -7  -4    0.31    1.68
   8  -7   4    1.53    1.28
  -8   7  -4    2.12    1.95
  -8   7  -4    1.03    1.47
   8   7   4    0.86    1.27
   9  -7   4    1.61    1.54
  -9  -7  -4   -0.12    2.04
   9   7   4    0.43    1.46
   9  -8  -4   -2.95    1.42
  -9  -8   4   -0.35    2.26
   9   8  -4    0.43    1.74
  -9   8   4    0.88    2.08
   9   8  -4    1.26    1.55
   8  -8  -4    3.45    1.44
  -8  -8   4    2.79    1.99
  -8   8   4    2.67    1.86
   8   8  -4    8.25    1.58
   8   8  -4    3.90    1.62
  -7  -8   4    3.93    1.83
   7  -8  -4   -0.52    1.13
   7   8  -4    0.82    1.32
  -7   8   4    1.25    1.62
   7   8  -4    2.00    1.30
  -6  -8   4    4.75    1.61
   6  -8  -4    2.57    1.15
  -6   8   4    3.91    1.49
   6   8  -4    5.19    1.31
   6   8  -4    3.33    1.19
  -5  -8   4    0.70    1.34
   5  -8  -4   -0.50    0.81
   5  -8  -4   -1.16    1.05
   5   8  -4    0.80    1.24
   5   8  -4    1.14    1.12
  -5   8   4   -1.01    1.25
  -4  -8   4    2.13    1.14
   4  -8  -4    1.99    0.84
   4  -8  -4    0.43    0.96
   4   8  -4    1.97    0.98
  -4   8   4    0.16    1.11
   4   8  -4    0.61    1.04
  -3  -8   4    0.13    0.83
   3  -8  -4    0.37    0.79
   3  -8  -4    0.05    0.68
   3   8  -4    0.65    0.51
   3   8  -4    1.33    0.89
   3   8  -4    0.35    0.86
  -3   8   4   -0.17    0.88
   2  -8  -4   14.01    1.02
  -2  -8   4   13.03    0.99
   2  -8  -4   12.89    1.03
   2   8  -4   12.25    1.05
   2   8  -4   14.92    1.17
   2   8  -4   11.16    0.87
  -2   8   4   10.13    1.08
  -1  -8   4    8.05    0.90
   1  -8  -4    9.25    0.89
   1  -8  -4    8.83    0.72
   1   8  -4    8.55    0.80
   1   8  -4    6.67    0.79
  -1   8   4    8.24    0.90
  -1   8   4    9.22    0.67
   0  -8   4    0.28    0.56
   0  -8  -4   -0.19    0.59
   0   8   4   -0.34    0.47
   0   8  -4   -0.59    0.54
   0   8   4    0.19    0.58
   0   8  -4    0.48    0.63
  -1  -8  -4    6.00    0.84
   1  -8   4    4.79    0.71
  -1   8  -4    5.66    0.85
  -1   8  -4    4.59    0.73
   1   8   4    5.27    0.75
   1   8   4    5.06    0.68
  -2  -8  -4   10.60    1.02
   2  -8   4   12.06    1.00
   2  -8   4   11.83    1.02
   2   8   4   11.21    0.99
  -2   8  -4   11.64    1.14
   2   8   4   11.11    0.96
   3  -8   4    1.17    0.76
   3  -8   4    0.94    0.73
  -3  -8  -4   -0.40    0.83
  -3   8  -4    0.20    0.93
   3   8   4    0.15    0.80
   3   8   4    0.83    0.81
  -4  -8  -4    1.31    1.17
  -4  -8  -4    1.27    1.10
   4  -8   4    1.96    0.86
   4  -8   4    0.75    0.81
   4   8   4    0.18    0.87
  -4   8  -4    0.71    1.09
  -4   8  -4    0.03    0.91
  -5  -8  -4    3.88    1.43
   5  -8   4    1.12    0.99
   5  -8   4    1.09    0.87
  -5  -8  -4   -0.16    1.18
  -5   8  -4    1.89    1.20
  -5   8  -4    0.93    1.23
   5   8   4    0.46    1.04
  -6  -8  -4    5.17    1.58
   6  -8   4    4.57    1.18
  -6  -8  -4    4.96    1.43
   6   8   4    5.32    1.19
  -6   8  -4    4.83    1.42
  -6   8  -4    5.12    1.47
  -7  -8  -4   -0.58    1.47
   7  -8   4    0.12    1.11
   7   8   4    1.24    1.13
  -7   8  -4    1.00    1.40
  -7   8  -4   -0.45    1.47
   8  -8   4    2.76    1.42
  -8  -8  -4    3.26    1.75
  -8   8  -4    6.49    1.64
  -8   8  -4    4.05    1.85
   8   8   4    1.09    1.26
  -9  -8  -4   -2.56    1.96
   9  -8   4   -1.67    1.40
   9   8   4    1.23    1.49
  -9  -9   4   -2.22    2.18
   9  -9  -4    0.20    1.51
   9   9  -4   -2.78    1.67
  -9   9   4    1.23    1.96
   8  -9  -4   -1.34    1.27
  -8  -9   4    0.04    1.87
   8   9  -4   -1.65    1.37
  -8   9   4   -0.27    1.63
   8   9  -4    0.65    1.42
   7  -9  -4   -0.37    1.18
  -7  -9   4   -0.76    1.61
   7   9  -4    1.85    1.40
  -7   9   4   -0.33    1.50
   7   9  -4   -0.22    1.29
  -6  -9   4    9.07    1.71
   6  -9  -4    7.20    1.37
   6   9  -4    5.77    1.31
   6   9  -4   11.34    1.57
  -6   9   4    7.82    1.54
   5  -9  -4    1.90    0.92
   5  -9  -4    1.52    1.13
  -5  -9   4    2.53    1.36
   5   9  -4    1.32    1.23
   5   9  -4    1.42    1.11
  -5   9   4    1.93    1.36
  -4  -9   4   13.28    1.46
   4  -9  -4   12.56    1.19
   4  -9  -4   12.26    1.37
   4   9  -4    9.71    1.29
  -4   9   4   11.62    1.47
   4   9  -4   14.26    1.41
  -3  -9   4    0.97    0.86
   3  -9  -4   -0.81    0.77
   3  -9  -4   -0.14    0.76
   3   9  -4   -0.20    0.57
  -3   9   4   -0.18    0.91
   3   9  -4   -0.70    0.87
   3   9  -4    0.15    0.84
   2  -9  -4    2.46    0.71
  -2  -9   4    1.17    0.70
   2  -9  -4    2.11    0.71
  -2   9   4    3.09    0.82
   2   9  -4    2.22    0.82
   2   9  -4    1.90    0.61
   2   9  -4    1.92    0.83
   1  -9  -4   12.57    1.05
   1  -9  -4   11.21    0.89
  -1  -9   4   12.37    1.07
   1   9  -4   11.47    0.93
  -1   9   4   11.47    0.79
   1   9  -4   11.26    0.97
  -1   9   4   13.02    1.03
   0  -9   4   -0.02    0.57
   0  -9  -4    0.56    0.64
   0   9  -4    0.06    0.62
   0   9   4   -0.89    0.47
   0   9   4   -1.18    0.57
   0   9  -4    0.51    0.58
  -1  -9  -4   12.51    1.07
   1  -9   4   11.84    0.97
   1   9   4   10.29    0.97
  -1   9  -4   10.52    1.05
   1   9   4   10.14    0.86
   2  -9   4    4.98    0.81
   2  -9   4    5.58    0.77
  -2  -9  -4    4.17    0.83
  -2   9  -4    4.84    0.96
   2   9   4    5.58    0.88
   2   9   4    4.77    0.82
   3  -9   4    1.64    0.77
  -3  -9  -4    1.21    0.92
   3  -9   4   -0.11    0.76
  -3   9  -4   -0.49    0.96
   3   9   4    1.15    0.91
   3   9   4   -0.09    0.82
   4  -9   4   12.89    1.09
   4  -9   4   11.78    1.19
  -4  -9  -4   11.05    1.45
  -4  -9  -4   14.00    1.49
   4   9   4   10.94    1.26
  -4   9  -4   13.41    1.21
  -4   9  -4   11.89    1.49
  -5  -9  -4    0.95    1.41
   5  -9   4    1.47    1.00
  -5  -9  -4   -0.35    1.18
   5   9   4    1.09    1.06
  -5   9  -4    1.53    1.18
  -5   9  -4    0.40    1.23
  -6  -9  -4    5.09    1.57
  -6  -9  -4    5.88    1.40
   6  -9   4    5.12    1.16
   6   9   4    3.65    1.12
  -6   9  -4    5.81    1.42
  -6   9  -4    5.85    1.46
   7  -9   4   -0.02    1.11
  -7  -9  -4   -0.58    1.47
  -7   9  -4    0.78    1.62
  -7   9  -4    0.37    1.41
   7   9   4    0.12    1.10
  -8  -9  -4    1.01    1.69
   8  -9   4    0.99    1.29
   8   9   4    1.76    1.31
  -8   9  -4    4.19    1.53
  -9  -9  -4   -4.45    1.91
   9  -9   4   -1.11    1.44
   9   9   4    2.36    1.57
  -9 -10   4   -2.40    2.12
   9 -10  -4   -1.72    1.45
   9  10  -4    1.30    1.75
   8 -10  -4   -0.94    1.28
  -8 -10   4   -2.22    1.78
   8  10  -4    3.90    1.55
   8  10  -4    1.15    1.50
  -8  10   4    0.43    1.70
   7 -10  -4   -0.66    1.16
  -7 -10   4    0.31    1.65
   7  10  -4   -0.11    1.38
   7  10  -4   -1.53    1.22
  -7  10   4   -1.30    1.47
   6 -10  -4    4.57    1.04
  -6 -10   4    3.78    1.58
   6 -10  -4    3.54    1.21
  -6  10   4    3.22    1.47
   6  10  -4    1.98    1.34
   6  10  -4    4.71    1.27
   5 -10  -4   -1.24    1.12
   5 -10  -4    0.87    0.92
  -5 -10   4   -1.60    1.27
   5  10  -4   -0.81    1.07
   5  10  -4    1.23    1.23
  -5  10   4    0.05    1.23
   4 -10  -4    0.20    0.86
  -4 -10   4    2.09    1.15
   4 -10  -4    0.10    1.05
   4  10  -4    1.00    1.01
   4  10  -4    0.23    1.10
  -4  10   4    0.69    1.11
   3 -10  -4   -0.99    0.79
   3 -10  -4    1.01    0.87
  -3 -10   4    0.81    0.92
   3  10  -4    1.58    1.01
  -3  10   4   -0.61    0.95
   3  10  -4    1.25    0.94
   3  10  -4    1.17    0.69
   2 -10  -4    5.17    0.81
  -2 -10   4    5.49    0.85
   2 -10  -4    4.06    0.86
   2  10  -4    3.47    0.89
   2  10  -4    4.76    0.75
  -2  10   4    4.68    0.95
   2  10  -4    3.56    0.90
   1 -10  -4    2.79    0.74
  -1 -10   4    4.26    0.84
   1 -10  -4    3.90    0.63
  -1  10   4    4.02    0.83
   1  10  -4    3.42    0.76
  -1  10   4    4.44    0.57
   1  10  -4    3.66    0.76
   0 -10  -4   60.01    2.46
   0 -10   4   62.65    2.30
   0  10   4   62.80    2.21
   0  10  -4   63.42    2.48
   0  10  -4   63.06    2.37
   0  10   4   63.63    2.47
  -1 -10  -4    3.71    0.81
   1 -10   4    2.84    0.70
  -1  10  -4    2.89    0.81
   1  10   4    2.42    0.76
   1  10   4    3.00    0.67
   2 -10   4    2.94    0.77
  -2 -10  -4    4.85    0.95
   2 -10   4    3.27    0.84
  -2  10  -4    4.22    0.96
   2  10   4    3.00    0.88
   2  10   4    3.30    0.83
  -3 -10  -4    0.40    0.98
   3 -10   4   -0.63    0.76
   3 -10   4   -0.54    0.82
   3  10   4    1.62    1.00
   3  10   4   -0.14    0.81
  -3  10  -4    0.06    0.96
  -4 -10  -4    2.22    1.21
  -4 -10  -4    3.41    1.23
   4 -10   4    2.91    0.86
   4 -10   4    2.79    0.98
   4  10   4    2.49    1.01
  -4  10  -4    3.20    0.96
  -4  10  -4    1.62    1.12
   5 -10   4    1.77    1.02
  -5 -10  -4    1.74    1.42
  -5 -10  -4    1.25    1.23
  -5  10  -4    0.68    1.22
  -5  10  -4   -0.30    1.05
   5  10   4   -2.09    1.02
  -6 -10  -4    4.50    1.54
   6 -10   4    4.64    1.14
  -6 -10  -4    5.08    1.41
   6  10   4    1.72    1.09
  -6  10  -4    4.95    1.45
  -6  10  -4    3.75    1.32
  -7 -10  -4    2.71    1.50
   7 -10   4    0.14    1.14
   7  10   4    2.36    1.21
  -7  10  -4   -1.53    1.37
  -7  10  -4    0.64    1.39
  -8 -10  -4   -1.67    1.60
   8 -10   4    1.00    1.29
  -8  10  -4    0.54    1.53
   8  10   4   -0.75    1.18
  -9 -10  -4    0.24    1.97
   9 -10   4    1.23    1.51
   9  10   4   -0.13    1.43
  -9 -11   4   -0.69    2.19
   9 -11  -4   -0.33    1.48
  -9  11   4    3.09    2.08
   9  11  -4   -0.96    1.73
   8 -11  -4   -1.72    1.27
  -8 -11   4   -3.07    1.76
   8  11  -4   -0.81    1.44
  -8  11   4   -2.13    1.58
  -7 -11   4    1.63    1.70
   7 -11  -4    0.82    1.18
  -7  11   4    0.10    1.40
   7  11  -4   -0.19    1.31
   7  11  -4   -0.84    1.22
   6 -11  -4    4.99    1.06
  -6 -11   4    2.64    1.47
   6 -11  -4    3.91    1.25
   6  11  -4    1.98    1.23
   6  11  -4    6.58    1.47
  -6  11   4    3.09    1.39
   5 -11  -4    0.82    1.10
  -5 -11   4    0.26    1.31
   5 -11  -4    0.89    0.95
   5  11  -4    1.07    1.24
  -5  11   4    3.11    1.23
   5  11  -4    1.63    1.09
   4 -11  -4   10.55    1.24
   4 -11  -4   12.76    1.37
  -4 -11   4   11.06    1.44
   4  11  -4    9.73    1.31
  -4  11   4   11.73    1.45
   4  11  -4   14.64    1.50
   3 -11  -4    1.24    0.89
   3 -11  -4   -1.17    0.84
  -3 -11   4    2.06    1.03
   3  11  -4   -0.06    0.76
   3  11  -4   -2.03    0.94
   3  11  -4    1.50    0.96
  -3  11   4   -0.21    0.96
   2 -11  -4   13.28    1.24
  -2 -11   4   12.87    1.14
   2 -11  -4   11.93    1.04
   2  11  -4   13.01    1.25
   2  11  -4   11.25    1.06
  -2  11   4   13.70    1.27
   2  11  -4   13.27    1.23
   1 -11  -4    2.00    0.74
   1 -11  -4    3.34    0.65
   1  11  -4    2.17    0.80
  -1  11   4    2.85    0.56
   1  11  -4    1.23    0.76
  -1  11   4    2.38    0.86
   0 -11   4   -0.07    0.68
   0 -11  -4    0.18    0.71
   0  11   4    0.80    0.75
   0  11   4    0.71    0.56
   0  11  -4    0.39    0.74
   0  11  -4   -0.01    0.74
   1 -11   4    3.06    0.81
  -1 -11  -4    2.03    0.81
   1 -11   4    2.85    0.76
   1  11   4    1.99    0.69
  -1  11  -4    1.76    0.83
   1  11   4    2.43    0.83
   2 -11   4   17.76    1.30
   2 -11   4   16.38    1.22
  -2 -11  -4   17.75    1.47
  -2  11  -4   15.94    1.39
   2  11   4   17.83    1.50
   2  11   4   15.65    1.25
  -3 -11  -4    1.11    0.99
   3 -11   4    1.03    0.82
   3 -11   4    0.23    0.84
  -3  11  -4   -0.29    0.93
   3  11   4    0.49    0.87
   3  11   4    0.56    1.01
  -4 -11  -4   16.27    1.64
   4 -11   4   12.87    1.34
  -4  11  -4   10.82    1.46
   4  11   4   11.47    1.35
  -4  11  -4   14.59    1.31
  -5 -11  -4    0.60    1.21
  -5 -11  -4   -2.33    1.40
   5 -11   4    0.24    0.98
  -5  11  -4    1.21    1.20
  -5  11  -4    2.13    1.09
   5  11   4    0.24    0.99
  -6 -11  -4    1.34    1.32
  -6 -11  -4    2.55    1.53
   6 -11   4    2.71    1.11
  -6  11  -4    3.63    1.24
   6  11   4    1.93    1.07
  -6  11  -4    2.58    1.37
  -7 -11  -4   -1.26    1.37
   7 -11   4    1.64    1.21
  -7  11  -4    0.56    1.45
  -7  11  -4   -0.33    1.41
   7  11   4    0.85    1.16
  -8 -11  -4    0.10    1.69
   8 -11   4    0.48    1.25
   8  11   4   -1.57    1.11
  -8  11  -4    2.15    1.58
  -9 -11  -4   -0.81    2.01
   9 -11   4    0.04    1.42
   9  11   4    1.78    1.57
  -9 -12   4    0.17    2.34
   9 -12  -4    2.17    1.64
   9  12  -4   -2.03    1.68
  -8 -12   4   -2.64    1.82
   8 -12  -4    0.69    1.30
   8  12  -4    0.50    1.50
  -8  12   4   -1.74    1.56
  -7 -12   4   -3.15    1.60
   7 -12  -4   -0.01    1.24
   7  12  -4   -1.26    1.26
   7  12  -4    3.59    1.43
  -7  12   4   -0.77    1.48
   6 -12  -4   -0.53    1.18
  -6 -12   4   -1.83    1.37
   6 -12  -4   -0.83    0.89
  -6  12   4    2.13    1.31
   6  12  -4    0.47    1.30
   6  12  -4   -0.02    1.13
   5 -12  -4    0.92    0.97
   5 -12  -4   -0.47    1.08
  -5 -12   4    1.47    1.35
  -5  12   4   -1.81    1.04
   5  12  -4   -1.69    1.10
   5  12  -4    0.94    1.24
   4 -12  -4   10.19    1.33
   4 -12  -4    9.59    1.22
  -4 -12   4    7.00    1.34
  -4  12   4    6.79    1.33
   4  12  -4    5.35    1.29
   4  12  -4    7.12    1.37
  -3 -12   4    6.91    1.21
   3 -12  -4    8.77    1.11
   3 -12  -4    6.61    1.10
  -3  12   4    7.11    1.21
   3  12  -4    8.34    1.24
   3  12  -4    7.70    1.23
   3  12  -4    8.27    0.99
  -2 -12   4    7.65    1.05
   2 -12  -4    8.93    1.14
   2 -12  -4    9.55    1.02
  -2  12   4    8.03    1.16
   2  12  -4    8.07    1.12
   2  12  -4    7.52    1.01
   2  12  -4    8.47    1.12
   1 -12  -4    1.09    0.72
   1 -12  -4    1.19    0.65
   1  12  -4   -0.24    0.77
   1  12  -4    0.38    0.77
  -1  12   4   -0.36    0.87
   1  12  -4    0.41    0.83
   0 -12  -4   45.79    2.11
   0 -12   4   50.52    1.98
   0  12   4   45.47    2.15
   0  12  -4   47.20    2.15
   0  12   4   44.64    1.86
   0  12  -4   47.42    2.09
   0  12  -4   48.93    1.92
   1 -12   4    0.90    0.80
  -1 -12  -4    1.08    0.85
   1 -12   4    1.55    0.78
   1  12   4    0.88    0.86
  -1  12  -4    2.21    0.89
   1  12   4    1.70    0.75
   2 -12   4    4.19    0.95
  -2 -12  -4    7.28    1.10
   2 -12   4    5.80    0.90
  -2  12  -4    3.44    1.02
   2  12   4    4.44    1.05
   2  12   4    2.94    0.90
  -3 -12  -4    3.86    1.10
   3 -12   4    4.03    0.99
  -3  12  -4    5.20    0.96
   3  12   4    2.97    1.13
  -3  12  -4    3.47    1.10
   3  12   4    2.75    1.01
   4 -12   4    4.38    1.07
  -4 -12  -4    3.97    1.32
   4  12   4    2.33    1.06
  -4  12  -4    4.05    1.25
  -4  12  -4    3.73    1.07
  -5 -12  -4   -0.23    1.21
  -5 -12  -4   -0.08    1.28
   5 -12   4    0.24    0.97
   5  12   4    0.25    0.99
  -5  12  -4    0.98    1.19
  -5  12  -4    1.82    1.07
  -6 -12  -4    0.65    1.26
  -6 -12  -4    0.52    1.54
   6 -12   4   -0.81    1.02
  -6  12  -4    1.44    1.21
   6  12   4    0.26    1.03
  -6  12  -4    0.66    1.36
  -7 -12  -4   -0.54    1.45
   7 -12   4   -1.62    1.11
  -7  12  -4   -0.13    1.36
   7  12   4   -0.69    1.09
  -8 -12  -4   -0.53    1.80
   8 -12   4    1.80    1.36
   8  12   4   -1.12    1.19
  -8  12  -4    2.24    1.60
   8 -13  -4    2.31    1.47
  -8 -13   4   -1.25    1.92
   8  13  -4   -0.64    1.55
  -8  13   4    0.86    1.64
  -7 -13   4   -2.71    1.56
   7 -13  -4    1.75    1.34
   7  13  -4    0.48    1.33
   7  13  -4    0.27    1.41
  -7  13   4    1.37    1.49
   6 -13  -4   -1.29    1.18
   6 -13  -4    1.26    1.03
  -6 -13   4   -0.35    1.43
   6  13  -4   -2.45    1.05
   6  13  -4    2.64    1.41
  -6  13   4   -0.78    1.23
   5 -13  -4    0.29    0.92
   5 -13  -4   -0.38    1.10
  -5 -13   4    0.63    1.30
   5  13  -4    1.43    1.25
   5  13  -4    0.25    1.11
  -5  13   4    0.98    1.13
   4 -13  -4    5.69    1.15
   4 -13  -4    6.07    1.23
  -4 -13   4    6.03    1.29
   4  13  -4    6.75    1.35
   4  13  -4    5.17    1.27
  -4  13   4    4.72    1.28
  -3 -13   4    0.67    1.09
   3 -13  -4    2.32    1.00
   3 -13  -4    1.33    0.97
  -3  13   4    2.42    1.06
   3  13  -4   -0.06    1.01
   3  13  -4    0.45    0.90
   3  13  -4    3.25    1.14
   2 -13  -4   26.69    1.75
  -2 -13   4   28.34    1.72
   2 -13  -4   26.68    1.62
   2  13  -4   27.65    1.80
  -2  13   4   29.04    1.85
   2  13  -4   26.11    1.73
   2  13  -4   31.12    1.70
   1 -13  -4    1.50    0.71
   1 -13  -4    0.33    0.74
  -1  13   4    1.94    0.99
   1  13  -4   -0.33    0.84
   1  13  -4    1.11    0.87
   1  13  -4    1.77    0.91
   0 -13  -4    1.29    0.82
   0 -13   4    1.19    0.81
   0  13   4    1.19    0.67
   0  13  -4    0.00    0.85
   0  13   4    0.92    0.87
   0  13  -4    0.79    0.89
   0  13  -4    1.17    0.76
   1 -13   4    1.62    0.88
  -1 -13  -4    0.49    0.83
   1 -13   4    0.46    0.79
   1  13   4    1.14    0.74
   1  13   4   -0.18    0.88
  -1  13  -4    0.82    0.89
  -1  13  -4   -0.52    0.76
  -2 -13  -4   37.55    1.98
   2 -13   4   38.79    1.73
   2 -13   4   37.02    1.94
   2  13   4   37.52    1.89
  -2  13  -4   32.39    2.02
   2  13   4   36.87    2.06
  -3 -13  -4    0.94    1.04
   3 -13   4   -0.17    0.90
   3  13   4   -1.51    0.92
  -3  13  -4    0.75    0.93
   3  13   4    0.15    1.08
  -3  13  -4   -0.41    1.01
  -4 -13  -4   11.27    1.53
   4 -13   4    5.77    1.15
  -4  13  -4    6.93    1.37
  -4  13  -4    9.79    1.18
   4  13   4    6.36    1.26
  -5 -13  -4    1.40    1.23
  -5 -13  -4   -0.78    1.29
   5 -13   4   -0.30    0.95
  -5  13  -4    1.00    1.22
  -5  13  -4    1.19    1.04
   5  13   4   -0.21    0.97
  -6 -13  -4    1.24    1.62
   6 -13   4    0.30    1.05
  -6 -13  -4    3.02    1.39
  -6  13  -4   -0.61    1.33
   6  13   4   -0.02    1.07
   7 -13   4   -0.09    1.18
  -7 -13  -4    0.42    1.45
   7  13   4    1.69    1.17
  -7  13  -4   -0.24    1.42
  -8 -13  -4   -2.87    1.75
   8 -13   4    0.01    1.32
  -8  13  -4    1.86    1.65
   8  13   4    1.21    1.32
  -8 -14   4    0.78    2.05
   8 -14  -4   -0.63    1.38
  -8  14   4    1.34    1.70
   8  14  -4   -0.09    1.53
  -7 -14   4   -1.48    1.58
   7 -14  -4    1.13    1.32
   7  14  -4    0.67    1.35
  -7  14   4    2.35    1.46
   6 -14  -4    0.91    1.03
   6 -14  -4    0.32    1.24
  -6 -14   4   -0.14    1.48
   6  14  -4    2.35    1.33
   6  14  -4    2.79    1.41
  -6  14   4   -1.38    1.19
  -5 -14   4    0.06    1.27
   5 -14  -4    0.53    1.16
   5 -14  -4    0.61    0.97
   5  14  -4   -0.98    1.11
   5  14  -4    1.30    1.29
  -5  14   4    2.21    1.19
   4 -14  -4    1.13    0.95
  -4 -14   4    1.31    1.20
   4 -14  -4   -0.65    0.99
   4  14  -4    2.66    1.14
  -4  14   4   -0.02    1.04
   4  14  -4   -0.06    1.16
  -3 -14   4    0.79    1.10
   3 -14  -4    0.91    0.98
   3 -14  -4    0.06    0.99
  -3  14   4    0.98    1.05
   3  14  -4    1.12    1.15
   3  14  -4    1.51    1.09
   2 -14  -4   22.89    1.57
   2 -14  -4   21.32    1.67
   2  14  -4   23.04    1.64
   2  14  -4   24.06    1.70
   2  14  -4   25.22    1.78
  -2  14   4   24.02    1.82
   1 -14  -4    0.11    0.76
   1 -14  -4    0.38    0.75
   1  14  -4    0.86    0.94
   1  14  -4    0.48    0.95
  -1  14   4    1.39    0.99
   1  14  -4    0.82    0.90
   0 -14   4   72.93    2.64
   0 -14  -4   66.50    2.84
   0  14   4   71.33    2.88
   0  14   4   67.96    2.54
   0  14  -4   67.06    2.85
  -1 -14  -4   -0.08    0.88
   1 -14   4    1.24    0.83
   1 -14   4   -0.19    0.86
   1  14   4   -0.35    0.93
  -1  14  -4   -0.35    0.82
   1  14   4   -0.19    0.78
  -1  14  -4   -0.19    0.97
  -2 -14  -4   18.66    1.58
   2 -14   4   19.78    1.49
   2  14   4   16.78    1.44
   2  14   4   21.53    1.75
  -2  14  -4   19.59    1.67
  -2  14  -4   20.37    1.54
   3 -14   4    1.39    0.98
  -3 -14  -4    0.18    1.13
   3  14   4   -0.27    1.10
  -3  14  -4    1.33    0.95
  -3  14  -4    1.80    1.06
   3  14   4    2.50    1.05
  -4 -14  -4   -1.56    1.14
   4 -14   4   -0.13    0.95
  -4  14  -4    1.45    0.99
   4  14   4   -0.28    0.98
  -4  14  -4   -1.49    0.98
   5 -14   4    0.40    1.03
  -5 -14  -4    0.61    1.27
  -5 -14  -4   -0.90    1.34
   5  14   4   -1.07    0.99
  -5  14  -4   -0.95    1.15
  -5  14  -4    2.09    1.11
   6 -14   4    1.09    1.13
  -6 -14  -4    1.65    1.42
  -6  14  -4    3.61    1.41
   6  14   4    1.03    1.14
   7 -14   4   -0.39    1.16
  -7 -14  -4    1.72    1.57
  -7  14  -4    3.43    1.57
   7  14   4    1.77    1.26
  -8 -14  -4   -1.94    1.74
   8 -14   4    0.29    1.38
  -8  14  -4    2.69    1.69
   8  14   4    1.58    1.37
   8 -15  -4   -3.97    1.31
  -8 -15   4   -4.31    1.89
   8  15  -4   -1.08    1.48
  -8  15   4    1.39    1.69
   7 -15  -4    1.38    1.42
  -7 -15   4   -0.58    1.68
   7  15  -4   -0.10    1.34
  -7  15   4    1.31    1.44
   6 -15  -4   -0.24    1.31
   6 -15  -4    0.83    1.04
  -6 -15   4   -0.21    1.52
   6  15  -4    0.36    1.41
  -6  15   4    0.14    1.24
   6  15  -4    1.23    1.31
   5 -15  -4   -1.54    1.08
  -5 -15   4   -2.44    1.23
   5 -15  -4    0.03    0.99
  -5  15   4    1.17    1.20
   5  15  -4    0.29    1.30
   5  15  -4   -0.09    1.19
   4 -15  -4   -0.64    0.92
  -4 -15   4    0.50    1.15
   4 -15  -4    0.84    1.05
   4  15  -4    3.26    1.17
  -4  15   4    1.18    1.04
   4  15  -4    2.28    1.25
   3 -15  -4    1.36    1.00
   3 -15  -4    1.91    1.03
  -3 -15   4    0.79    1.06
   3  15  -4    1.94    1.08
  -3  15   4    2.65    1.10
   3  15  -4    1.30    1.19
   2 -15  -4    4.59    1.05
   2 -15  -4    7.47    1.23
   2  15  -4    5.50    1.14
   2  15  -4    6.33    1.17
   2  15  -4    6.52    1.26
  -2  15   4    6.45    1.20
   1 -15  -4    3.45    0.86
   1 -15  -4    2.74    0.88
   1  15  -4    3.44    1.12
   1  15  -4    3.33    1.02
   1  15  -4    2.39    1.05
  -1  15   4    3.89    1.12
   0 -15  -4    0.99    0.64
   0 -15   4   -0.23    0.87
   0 -15  -4    0.25    0.84
   0  15  -4    0.28    0.88
   0  15   4   -0.28    0.94
   0  15   4    1.65    0.77
   0  15  -4   -0.19    0.95
   1 -15   4    1.09    0.86
   1 -15   4   -0.34    0.91
  -1 -15  -4    0.65    0.94
  -1  15  -4    0.95    0.90
  -1  15  -4   -1.06    0.97
   1  15   4    1.41    1.01
   1  15   4   -0.25    0.81
   2 -15   4   11.19    1.29
  -2 -15  -4   10.02    1.33
   2  15   4   11.19    1.25
  -2  15  -4   13.48    1.22
   2  15   4   10.07    1.34
  -2  15  -4    8.97    1.32
   3 -15   4   -0.81    0.95
  -3 -15  -4    0.79    1.11
  -3  15  -4    2.41    1.01
   3  15   4    1.30    0.97
  -3  15  -4    0.36    0.98
   3  15   4    1.62    1.15
  -4 -15  -4    0.61    1.23
   4 -15   4   -0.18    0.98
  -4  15  -4    2.37    1.04
  -4  15  -4    1.53    1.11
   4  15   4   -0.61    0.97
  -5 -15  -4    0.88    1.38
   5 -15   4    0.79    1.08
  -5 -15  -4    2.18    1.32
   5  15   4   -0.09    1.09
  -5  15  -4    1.62    1.23
  -6 -15  -4    1.92    1.38
   6 -15   4   -0.40    1.05
   6  15   4   -1.17    1.06
  -6  15  -4   -0.24    1.37
  -7 -15  -4   -1.60    1.46
   7 -15   4   -0.15    1.18
  -7  15  -4    0.36    1.50
   7  15   4   -0.44    1.11
   8 -15   4   -1.21    1.39
  -8 -15  -4   -1.17    1.81
  -8  15  -4    3.61    1.75
   8  15   4    0.60    1.36
  -8 -16   4   -1.73    1.95
   8 -16  -4    1.84    1.57
   8  16  -4    1.82    1.65
  -8  16   4    1.77    1.67
   7 -16  -4   -3.27    1.28
  -7 -16   4    0.82    1.70
  -7  16   4    0.05    1.41
   7  16  -4    1.24    1.44
  -6 -16   4   -1.55    1.45
   6 -16  -4    0.68    1.36
   6 -16  -4    1.48    1.12
   6  16  -4    0.27    1.28
  -6  16   4    3.49    1.38
   5 -16  -4    2.63    1.13
  -5 -16   4   -0.27    1.26
   5 -16  -4   -0.66    1.14
  -5  16   4    1.84    1.17
   5  16  -4    2.81    1.35
   5  16  -4    2.21    1.30
  -4 -16   4    1.59    1.21
   4 -16  -4    5.17    1.17
   4 -16  -4    4.84    1.19
  -4  16   4    5.09    1.19
   4  16  -4    5.08    1.30
   4  16  -4    4.55    1.34
   3 -16  -4    1.16    1.02
   3 -16  -4    0.53    0.97
  -3 -16   4   -0.90    1.03
   3  16  -4    0.00    1.02
   3  16  -4    0.65    1.13
  -3  16   4    0.16    1.01
   2 -16  -4   12.36    1.42
   2 -16  -4   13.48    1.28
   2  16  -4   13.77    1.43
   2  16  -4   13.56    1.41
  -2  16   4   15.72    1.53
   2  16  -4   14.12    1.51
   1 -16  -4    0.54    0.85
   1 -16  -4    1.12    0.83
  -1 -16   4    0.20    1.01
   1  16  -4    0.76    1.11
  -1  16   4    0.78    1.04
   1  16  -4    0.10    1.06
   1  16  -4   -1.35    0.94
   0 -16  -4   46.44    2.35
   0 -16   4   50.04    2.18
   0 -16   4   51.76    2.29
   0  16   4   49.32    2.08
   0  16  -4   48.25    2.24
   0  16   4   48.59    2.47
   0  16  -4   50.79    2.45
   1 -16   4    0.34    0.89
   1 -16   4   -0.84    0.94
  -1 -16  -4    1.36    0.97
  -1  16  -4    0.33    1.02
   1  16   4    1.62    1.05
  -1  16  -4    1.66    0.97
   1  16   4    1.92    0.89
  -2 -16  -4   10.49    1.33
   2 -16   4    9.16    1.26
   2  16   4   12.31    1.29
   2  16   4    9.43    1.32
  -2  16  -4    6.76    1.28
  -2  16  -4   12.32    1.26
  -3 -16  -4   -0.59    1.08
   3 -16   4   -0.87    0.91
  -3  16  -4    0.02    1.00
   3  16   4   -0.97    1.08
   3  16   4   -0.67    0.89
  -3  16  -4    0.91    1.01
   4 -16   4    4.22    1.14
  -4 -16  -4    3.38    1.32
   4  16   4    4.17    1.15
  -4  16  -4    4.54    1.30
   4  16   4    3.28    1.27
   5 -16   4    0.67    1.12
  -5 -16  -4    0.80    1.29
  -5 -16  -4    0.18    1.40
  -5  16  -4    0.33    1.25
   5  16   4   -0.11    1.11
  -6 -16  -4   -0.01    1.41
   6 -16   4   -1.05    1.11
  -6  16  -4   -2.02    1.33
   6  16   4   -1.14    1.09
   7 -16   4   -1.85    1.22
  -7 -16  -4    0.00    1.55
  -7  16  -4   -0.74    1.47
   7  16   4    0.38    1.33
  -8 -16  -4   -0.70    1.83
   8 -16   4   -1.07    1.35
  -8  16  -4   -0.08    1.73
   8  16   4    0.67    1.38
   7 -17  -4   -1.24    1.47
  -7 -17   4    0.37    1.77
   7  17  -4   -0.02    1.45
  -7  17   4    0.60    1.46
  -6 -17   4   -1.00    1.44
   6 -17  -4    1.75    1.15
   6 -17  -4   -0.55    1.29
  -6  17   4    0.12    1.21
   6  17  -4   -2.29    1.27
  -5 -17   4    0.70    1.32
   5 -17  -4   -0.92    1.16
   5 -17  -4    1.52    1.11
   5  17  -4   -0.05    1.22
   5  17  -4    2.67    1.43
  -5  17   4    1.37    1.12
   4 -17  -4    3.98    1.20
  -4 -17   4    2.93    1.29
   4 -17  -4    3.94    1.16
   4  17  -4    4.57    1.39
  -4  17   4    4.27    1.24
   4  17  -4    2.38    1.24
   3 -17  -4    0.49    1.01
   3 -17  -4    1.40    1.06
  -3 -17   4    0.22    1.06
   3  17  -4    1.33    1.09
   3  17  -4   -0.55    1.14
  -3  17   4    0.87    1.01
   2 -17  -4   19.46    1.60
   2 -17  -4   21.70    1.75
   2  17  -4   24.11    1.91
  -2  17   4   25.85    1.95
   2  17  -4   23.00    1.75
   2  17  -4   25.58    1.76
   1 -17  -4    1.93    0.87
   1 -17  -4   -0.59    0.80
  -1 -17   4    1.80    1.03
  -1  17   4    1.00    1.05
   1  17  -4   -0.51    1.06
   1  17  -4    1.04    1.02
   1  17  -4    2.06    1.14
   0 -17  -4   -0.03    0.88
   0 -17   4   -1.01    0.95
   0 -17   4    0.24    0.91
   0  17  -4   -1.06    1.03
   0  17   4   -0.89    1.00
   0  17  -4    1.32    0.94
  -1 -17  -4    0.65    0.99
   1 -17   4    0.94    0.96
   1  17   4    0.19    1.01
  -1  17  -4    0.22    1.01
   1  17   4   -0.68    0.86
  -1  17  -4    0.32    0.96
   2 -17   4   23.08    1.75
  -2 -17  -4   23.06    1.79
  -2  17  -4   17.03    1.68
  -2  17  -4   26.15    1.69
   2  17   4   22.62    1.89
   2  17   4   20.56    1.62
  -3 -17  -4    0.32    1.14
   3 -17   4   -1.09    0.96
  -3  17  -4    0.86    1.06
   3  17   4   -0.69    1.11
   3  17   4    1.30    0.99
  -3  17  -4    0.21    1.07
  -4 -17  -4    1.55    1.26
   4 -17   4    1.51    1.13
   4  17   4    2.64    1.25
  -4  17  -4    2.61    1.25
   4  17   4    1.76    1.11
  -5 -17  -4   -2.27    1.41
   5 -17   4    2.13    1.17
  -5 -17  -4    1.65    1.35
   5  17   4    0.34    1.09
  -5  17  -4   -0.85    1.21
  -6 -17  -4    0.25    1.40
   6 -17   4   -0.62    1.10
  -6  17  -4    1.39    1.45
   6  17   4   -0.47    1.15
  -7 -17  -4   -1.80    1.53
   7 -17   4    1.26    1.34
  -7  17  -4   -2.72    1.51
   7  17   4    0.45    1.31
  -7 -18   4   -0.13    1.82
   7 -18  -4    2.17    1.60
   7  18  -4    2.34    1.67
  -7  18   4    1.84    1.50
   6 -18  -4    0.02    1.15
   6 -18  -4   -1.73    1.28
  -6 -18   4    0.02    1.49
   6  18  -4   -0.92    1.41
  -6  18   4    0.78    1.22
  -5 -18   4   -0.47    1.33
   5 -18  -4   -0.36    1.17
   5 -18  -4    0.45    1.09
   5  18  -4    0.82    1.28
  -5  18   4    0.84    1.12
   4 -18  -4    2.16    1.17
  -4 -18   4   -0.66    1.20
   4 -18  -4    0.38    1.03
  -4  18   4   -0.41    1.06
   4  18  -4    2.08    1.24
   4  18  -4    4.48    1.37
  -3 -18   4    0.86    1.09
   3 -18  -4    0.78    1.08
   3 -18  -4    0.41    1.00
   3  18  -4   -0.64    1.21
   3  18  -4    0.02    1.07
  -3  18   4    0.03    1.05
   2 -18  -4   -0.65    0.94
   2 -18  -4   -0.44    0.92
   2  18  -4   -0.38    1.16
   2  18  -4    0.28    1.13
  -2  18   4    0.62    1.06
   1 -18  -4    0.96    0.87
  -1 -18   4   -0.46    0.95
   1  18  -4    1.14    1.02
  -1  18   4   -0.29    0.96
   1  18  -4   -0.84    1.06
   0 -18   4    7.98    1.11
   0 -18   4    9.12    1.20
   0 -18  -4    5.94    1.14
   0  18  -4    9.52    1.16
   0  18   4    7.08    1.27
   0  18  -4    5.09    1.25
  -1 -18  -4    1.81    1.00
   1 -18   4    2.31    1.04
   1  18   4    2.05    0.95
   1  18   4    1.37    1.07
  -1  18  -4    2.24    1.10
  -1  18  -4    0.53    0.99
  -2 -18  -4    0.53    1.02
   2 -18   4   -1.71    0.97
  -2  18  -4   -0.33    1.02
   2  18   4    0.94    1.10
  -2  18  -4    1.04    0.99
   2  18   4   -1.39    0.89
   3 -18   4    0.11    1.09
  -3 -18  -4    0.94    1.17
  -3  18  -4    0.14    1.04
   3  18   4   -0.69    0.96
   3  18   4   -1.80    1.11
   4 -18   4    0.55    1.16
  -4 -18  -4    2.19    1.33
   4  18   4    0.61    1.24
  -4  18  -4    0.74    1.17
   4  18   4    2.64    1.10
  -5 -18  -4    0.06    1.45
   5 -18   4   -0.20    1.10
  -5 -18  -4    1.41    1.37
  -5  18  -4   -0.59    1.18
   5  18   4    1.24    1.20
  -6 -18  -4    1.05    1.48
   6 -18   4   -1.50    1.17
   6  18   4    0.15    1.25
  -6  18  -4    0.62    1.49
  -7 -18  -4    1.34    1.67
   7 -18   4    0.14    1.30
   7  18   4   -0.54    1.33
  -7  18  -4    1.10    1.68
   7 -19  -4   -0.19    1.59
  -7 -19   4   -2.03    1.75
   7  19  -4   -1.80    1.51
  -7  19   4    1.55    1.49
  -6 -19   4   -1.64    1.54
   6 -19  -4   -0.24    1.21
   6 -19  -4    0.86    1.43
   6  19  -4   -0.68    1.37
  -6  19   4   -0.90    1.23
  -5 -19   4   -0.12    1.31
   5 -19  -4   -0.10    1.21
   5 -19  -4   -0.15    1.12
  -5  19   4    1.08    1.21
   5  19  -4   -1.15    1.30
   4 -19  -4    6.56    1.30
  -4 -19   4    1.43    1.31
   4 -19  -4    2.88    1.20
  -4  19   4    3.34    1.19
   4  19  -4    3.10    1.31
   4  19  -4    4.36    1.45
   3 -19  -4   -0.18    1.06
   3 -19  -4   -0.76    1.00
  -3 -19   4    0.51    1.13
  -3  19   4    0.43    1.14
   3  19  -4   -1.17    1.19
   3  19  -4   -2.27    1.03
   2 -19  -4   20.12    1.56
   2 -19  -4   16.91    1.66
   2  19  -4   21.68    1.86
   2  19  -4   18.64    1.71
  -2  19   4   19.75    1.75
  -1 -19   4    0.95    1.00
   1 -19  -4   -0.10    0.83
   1  19  -4   -0.72    1.08
  -1  19   4    1.70    1.05
   1  19  -4    0.91    1.01
   0 -19   4   -0.24    0.95
   0 -19  -4    0.09    0.90
   0  19  -4    1.94    0.99
   0  19  -4    0.25    1.06
   0  19   4    1.25    1.07
   1 -19   4   -0.05    1.01
  -1 -19  -4   -0.79    0.98
   1  19   4   -1.02    1.04
  -1  19  -4    0.87    1.10
  -1  19  -4    0.25    0.98
  -2 -19  -4   15.93    1.63
   2 -19   4   14.82    1.49
   2  19   4   20.02    1.62
  -2  19  -4   14.29    1.58
   2  19   4   14.15    1.57
  -3 -19  -4    1.45    1.25
   3 -19   4   -0.36    1.06
   3  19   4    2.38    1.07
  -3  19  -4    0.21    1.07
   3  19   4    0.23    1.22
   4 -19   4    2.20    1.19
  -4 -19  -4    1.44    1.28
  -4  19  -4    2.48    1.20
   4  19   4    2.45    1.35
   4  19   4    2.63    1.20
   5 -19   4   -1.90    1.09
  -5 -19  -4   -1.96    1.41
  -5 -19  -4    1.41    1.39
  -5  19  -4   -0.34    1.17
   5  19   4   -0.95    1.11
  -6 -19  -4   -1.24    1.49
   6 -19   4    0.11    1.25
  -6  19  -4   -1.21    1.39
   6  19   4    0.74    1.29
   7 -19   4    0.30    1.34
  -7 -19  -4   -1.76    1.60
  -7  19  -4    0.21    1.64
   7  19   4    0.01    1.40
  -6 -20   4   -2.48    1.54
   6 -20  -4   -0.46    1.22
   6 -20  -4   -1.58    1.42
   6  20  -4    1.71    1.60
  -6  20   4    2.38    1.34
   5 -20  -4    0.33    1.28
   5 -20  -4    0.12    1.18
  -5 -20   4    0.32    1.38
   5  20  -4   -0.09    1.37
  -5  20   4    0.69    1.21
  -4 -20   4    4.99    1.40
   4 -20  -4    3.66    1.24
   4 -20  -4    2.22    1.27
  -4  20   4    5.50    1.30
   4  20  -4    2.88    1.29
   3 -20  -4   -1.62    1.05
   3 -20  -4    0.99    1.09
  -3 -20   4    0.45    1.13
   3  20  -4   -0.96    1.08
   3  20  -4    1.75    1.35
  -3  20   4    2.54    1.26
   2 -20  -4    1.28    0.96
  -2  20   4    1.07    1.10
   2  20  -4    1.88    1.28
  -1 -20   4    0.06    0.99
  -1 -20   4    1.51    0.99
   1 -20  -4    0.57    0.88
   1  20  -4    0.51    1.08
   1  20  -4    2.07    1.21
  -1  20   4    1.01    1.05
   0 -20   4   21.71    1.70
   0 -20  -4   17.31    1.63
   0  20   4   19.59    1.74
   0  20  -4   19.28    1.75
   0  20  -4   21.12    1.70
   1 -20   4    2.08    1.11
  -1 -20  -4    0.75    1.04
   1  20   4    0.27    1.10
  -1  20  -4    0.64    1.10
   2 -20   4   -0.33    1.05
  -2 -20  -4    0.60    1.08
   2  20   4    0.81    1.01
  -2  20  -4   -0.32    1.10
   2  20   4    1.09    1.15
  -3 -20  -4   -0.51    1.17
   3 -20   4   -0.73    1.11
  -3  20  -4   -0.21    1.11
   3  20   4   -0.07    1.22
   3  20   4   -0.09    1.07
  -4 -20  -4    3.75    1.45
   4 -20   4    8.13    1.47
   4  20   4    2.40    1.42
  -4  20  -4    2.63    1.24
   4  20   4    4.07    1.27
  -5 -20  -4   -1.36    1.52
  -5 -20  -4    0.29    1.43
   5 -20   4    1.31    1.23
  -5  20  -4   -0.46    1.28
   5  20   4    0.29    1.18
   6 -20   4   -0.71    1.34
  -6 -20  -4   -1.04    1.49
  -6  20  -4    1.13    1.53
   6  20   4    1.52    1.35
   6 -21  -4    0.97    1.49
  -6 -21   4   -1.08    1.62
   6 -21  -4    1.56    1.37
  -6  21   4    1.95    1.45
   6  21  -4   -0.09    1.56
  -5 -21   4   -0.21    1.45
   5 -21  -4   -0.16    1.25
   5 -21  -4    0.25    1.32
  -5  21   4    2.18    1.28
   5  21  -4   -1.75    1.28
   4 -21  -4   -0.23    1.11
  -4 -21   4    1.75    1.35
   4 -21  -4   -0.43    1.19
   4  21  -4   -1.57    1.14
  -4  21   4    2.51    1.26
   3 -21  -4   -0.28    1.09
   3 -21  -4    0.91    1.21
  -3 -21   4    0.76    1.20
   3  21  -4   -0.21    1.16
  -3  21   4    1.13    1.20
   2 -21  -4    1.74    0.98
  -2  21   4    3.44    1.27
  -1 -21   4   -1.45    0.92
   1 -21  -4    0.74    0.94
   1  21  -4    2.67    1.32
  -1  21   4   -0.29    1.10
   1  21  -4    1.20    1.15
   0 -21  -4    0.51    0.98
   0 -21   4   -0.78    0.99
   0  21  -4    0.44    1.06
   0  21   4    1.03    1.12
   0  21  -4    1.98    1.25
   1 -21   4    0.56    1.14
  -1 -21  -4   -0.31    1.04
   1  21   4    0.68    1.16
  -1  21  -4   -0.77    1.12
   2 -21   4    4.93    1.25
  -2 -21  -4    3.62    1.23
  -2  21  -4    3.57    1.31
   2  21   4    4.87    1.30
  -3 -21  -4    0.36    1.21
   3 -21   4    1.31    1.21
   3  21   4    2.81    1.20
   3  21   4   -1.82    1.21
  -3  21  -4    0.46    1.20
   4 -21   4    0.03    1.29
  -4 -21  -4   -1.51    1.30
   4  21   4    1.68    1.38
   4  21   4    0.47    1.17
  -4  21  -4   -2.40    1.14
  -5 -21  -4    1.80    1.55
   5 -21   4    0.15    1.29
  -5  21  -4   -0.83    1.33
   5  21   4   -0.07    1.25
  -6 -21  -4    2.31    1.67
   6 -21   4    0.77    1.42
   6  21   4   -0.13    1.33
  -6  21  -4    1.76    1.68
   5 -22  -4    2.87    1.44
   5 -22  -4   -1.21    1.26
  -5 -22   4   -0.80    1.45
   5  22  -4   -1.38    1.35
  -5  22   4    2.11    1.35
   4 -22  -4   -0.27    1.19
  -4 -22   4    1.43    1.34
   4 -22  -4    0.13    1.28
   4  22  -4    1.36    1.33
  -4  22   4    2.00    1.33
  -3 -22   4    0.07    1.17
   3 -22  -4    0.09    1.08
  -3  22   4    0.39    1.25
   3  22  -4   -1.53    1.11
   2 -22  -4    1.11    0.98
  -2 -22   4    3.52    1.11
  -2  22   4    3.62    1.27
  -1 -22   4   -1.21    0.99
   1 -22  -4    0.42    0.89
   1  22  -4   -0.20    1.18
  -1  22   4   -1.13    1.16
   1  22  -4   -0.02    1.31
   0 -22   4   13.33    1.48
   0 -22  -4   12.02    1.49
   0  22  -4   12.25    1.67
   0  22   4   11.00    1.58
   1 -22   4    1.11    1.16
  -1 -22  -4   -0.26    1.11
   1  22   4    0.66    1.18
  -1  22  -4   -0.56    1.16
   2 -22   4    0.23    1.14
  -2 -22  -4    1.49    1.23
  -2  22  -4    2.40    1.27
   2  22   4    0.48    1.19
   3 -22   4    0.47    1.26
  -3 -22  -4   -0.66    1.29
   3  22   4   -2.83    1.23
  -3  22  -4   -0.30    1.19
   3  22   4   -1.42    1.09
   4 -22   4    0.49    1.34
  -4 -22  -4    0.02    1.43
  -4  22  -4    1.01    1.31
   4  22   4    0.94    1.21
   4  22   4    1.97    1.41
  -5 -22  -4    3.13    1.59
   5 -22   4   -1.62    1.34
   5  22   4   -2.04    1.22
  -5  22  -4   -1.28    1.36
   5 -23  -4    2.10    1.46
   5 -23  -4   -1.42    1.32
  -5 -23   4   -2.94    1.49
   5  23  -4   -2.65    1.34
  -5  23   4    0.86    1.42
   4 -23  -4    0.65    1.28
  -4 -23   4   -0.99    1.35
   4  23  -4   -1.31    1.30
  -4  23   4    0.12    1.30
  -3 -23   4    2.98    1.33
   3 -23  -4    1.04    1.07
  -3  23   4    1.01    1.23
   2 -23  -4    5.03    1.18
  -2 -23   4    9.08    1.38
  -2  23   4    8.99    1.46
  -1 -23   4    1.35    1.12
   1 -23  -4    0.45    1.00
   1  23  -4    2.30    1.41
  -1  23   4    2.61    1.31
   0 -23  -4    0.51    1.01
   0 -23   4   -0.09    1.10
   0  23  -4   -2.05    1.21
   0  23   4    0.04    1.20
   1 -23   4    0.29    1.15
  -1 -23  -4   -0.72    1.07
  -1  23  -4    2.66    1.31
   1  23   4    2.26    1.29
  -2 -23  -4    8.35    1.51
   2 -23   4    9.75    1.54
  -2  23  -4    6.04    1.48
   2  23   4   10.32    1.57
   3 -23   4   -1.60    1.21
  -3 -23  -4   -2.99    1.29
  -3  23  -4   -1.29    1.23
   3  23   4   -0.66    1.31
  -4 -23  -4    0.19    1.48
   4 -23   4   -0.63    1.32
   4  23   4    0.98    1.28
   4  23   4    0.01    1.47
  -4  23  -4    2.26    1.44
  -5 -23  -4    1.32    1.60
   5 -23   4   -2.96    1.31
   5  23   4   -0.03    1.30
  -5  23  -4   -0.48    1.45
   4 -24  -4    1.05    1.33
  -4 -24   4   -0.28    1.44
   4  24  -4    0.36    1.47
  -4  24   4    1.62    1.42
   3 -24  -4   -0.08    1.13
  -3  24   4    1.75    1.35
   2 -24  -4    0.62    1.01
  -2 -24   4    4.97    1.29
  -2  24   4    3.27    1.34
   1 -24  -4   -0.60    0.94
  -1 -24   4   -0.07    1.06
  -1  24   4    1.05    1.33
   0 -24   4    6.10    1.31
   0 -24  -4    7.43    1.37
   0  24   4    7.42    1.55
   0  24  -4    6.78    1.63
   1 -24   4    0.86    1.23
  -1 -24  -4   -1.09    1.11
  -1  24  -4    0.13    1.30
   1  24   4    1.68    1.29
  -2 -24  -4   -0.14    1.31
   2 -24   4    0.25    1.31
  -2  24  -4    0.59    1.26
   2  24   4    2.01    1.40
   3 -24   4   -0.91    1.30
  -3 -24  -4   -3.54    1.33
   3  24   4    0.79    1.42
  -3  24  -4    0.98    1.39
   4 -24   4    0.29    1.39
  -4 -24  -4   -2.50    1.52
  -4  24  -4   -0.93    1.38
   4  24   4    2.25    1.58
   3 -25  -4    0.67    1.15
  -3  25   4    1.93    1.42
   2 -25  -4    0.87    1.04
  -2  25   4    3.02    1.43
   1 -25  -4    0.20    1.04
  -1  25   4    2.28    1.42
   0 -25  -4   -0.54    1.16
   0 -25   4    0.51    1.17
   0  25   4    2.73    1.41
   0  25  -4   -1.25    1.38
  -1 -25  -4   -1.28    1.19
   1 -25   4   -1.27    1.23
   1  25   4    0.45    1.37
  -1  25  -4    0.49    1.39
   2 -25   4    2.76    1.43
  -2 -25  -4    1.12    1.37
  -2  25  -4    0.34    1.34
   2  25   4    0.77    1.47
  -3 -25  -4    0.14    1.50
   3 -25   4    1.27    1.49
   3  25   4   -0.84    1.47
  -3  25  -4    1.03    1.45
   2 -26  -4    2.14    1.16
  -2  26   4    2.73    1.56
   1 -26  -4    0.86    1.19
  -1  26   4   -1.23    1.32
   0 -26  -4    6.55    1.52
   0  26   4    8.10    1.68
   0  26  -4    8.24    1.81
  -1 -26  -4    0.11    1.34
   1 -26   4   -2.46    1.32
  -1  26  -4    2.58    1.58
   1  26   4    0.69    1.48
  -2 -26  -4    1.30    1.46
   2 -26   4    1.21    1.43
   2  26   4    1.59    1.58
  -2  26  -4   -0.11    1.43
  -1 -27   4    0.83    1.30
  -1  27   4    0.45    1.56
   0 -27  -4   -0.04    1.27
   0  27   4    1.17    1.54
   1 -27   4   -2.52    1.35
  -1 -27  -4   -2.96    1.23
   1  27   4    0.71    1.60
  -1  27  -4    0.14    1.55
   9   0  -5    0.49    1.46
  -9   0   5    0.80    2.29
   8   0  -5    0.07    1.26
   8   0  -5   -0.87    1.21
  -8   0   5    1.39    2.11
  -7   0   5    0.70    1.90
   7   0  -5    2.86    1.30
   7   0  -5    2.74    1.20
  -6   0   5    0.60    1.77
   6   0  -5    0.30    1.14
   6   0  -5    0.11    1.10
  -5   0   5    4.75    1.69
   5   0  -5    4.32    1.17
  -4   0   5   -0.47    1.28
   4   0  -5   -0.06    0.88
  -4   0   5   -0.55    0.75
   3   0  -5   18.87    0.92
  -3   0   5   20.39    1.22
  -3   0   5   22.18    1.62
   3   0  -5   21.34    1.36
   2   0  -5   -1.10    0.57
   2   0  -5    0.13    0.45
  -2   0   5    0.15    0.61
  -2   0   5   -0.23    0.54
  -1   0   5   39.61    1.57
   1   0  -5   35.61    1.53
   1   0  -5   38.63    1.53
  -1   0   5   38.37    1.47
   0   0  -5   -0.39    0.39
   0   0  -5   -0.04    0.53
   0   0   5   -0.26    0.50
  -1   0  -5   43.00    1.57
   1   0   5   41.76    1.72
  -1   0  -5   45.26    1.92
  -2   0  -5    0.00    0.69
   2   0   5    0.30    0.59
   3   0   5   23.45    1.35
  -3   0  -5   23.77    1.32
   3   0   5   21.34    1.13
  -3   0  -5   21.36    1.54
  -4   0  -5   -0.08    1.05
  -4   0  -5    1.12    0.97
   4   0   5   -0.59    0.70
   4   0   5    1.60    0.89
  -5   0  -5    0.47    1.29
   5   0   5    1.50    0.96
   5   0   5    1.86    0.89
  -5   0  -5    2.23    1.34
   6   0   5    0.53    1.03
  -6   0  -5   -0.02    1.60
  -6   0  -5   -0.44    1.33
   6   0   5    0.28    0.94
  -7   0  -5    0.13    1.38
  -7   0  -5   -0.81    1.76
   7   0   5    1.37    1.06
   7   0   5    0.62    1.10
   8   0   5   -1.08    1.19
  -8   0  -5   -0.85    2.01
  -9   0  -5    0.09    2.39
   9   0   5    0.75    1.36
  -9  -1   5   -0.91    2.33
   9  -1  -5    1.26    1.44
   9   1  -5   -1.21    1.39
  -9   1   5    1.60    2.24
   8  -1  -5   -0.14    1.20
   8  -1  -5    0.41    1.40
  -8  -1   5   -1.37    2.02
   8   1  -5   -1.72    1.34
   8   1  -5    0.86    1.29
  -8   1   5   -0.11    1.99
  -7  -1   5    0.19    1.80
   7  -1  -5   -1.04    1.16
   7  -1  -5   -2.25    1.10
  -7   1   5   -3.02    1.78
   7   1  -5   -0.52    1.22
   7   1  -5   -0.07    1.16
  -6  -1   5    1.02    1.70
   6  -1  -5    0.97    1.19
   6   1  -5    0.62    1.10
  -6   1   5   -0.18    1.75
   6   1  -5    0.12    1.12
   5  -1  -5    5.02    1.13
  -5  -1   5    5.39    1.58
   5   1  -5    4.51    1.08
  -5   1   5    7.48    1.74
   5   1  -5    4.98    1.20
  -4  -1   5    2.28    1.26
   4  -1  -5    3.35    0.94
  -4   1   5    0.95    0.76
   4   1  -5    1.33    0.96
  -4   1   5    1.50    1.29
  -3  -1   5   41.70    1.78
   3  -1  -5   38.88    1.55
   3  -1  -5   39.87    1.85
  -3  -1   5   42.40    2.05
  -3   1   5   41.77    2.06
   3   1  -5   41.88    1.88
  -3   1   5   40.73    1.71
  -2  -1   5    1.01    0.59
   2  -1  -5    0.63    0.62
  -2  -1   5    0.93    0.69
   2  -1  -5    0.78    0.48
   2   1  -5    0.58    0.46
  -2   1   5    1.32    0.67
   2   1  -5    1.16    0.65
  -2   1   5    0.18    0.55
   1  -1  -5   30.11    1.42
   1  -1  -5   32.83    1.38
  -1  -1   5   34.44    1.44
   1   1  -5   36.59    1.42
  -1   1   5   32.36    1.36
   1   1  -5   33.06    1.45
  -1   1   5   35.32    1.43
   0  -1  -5    1.99    0.60
   0  -1  -5    2.48    0.46
   0  -1   5    2.32    0.61
   0   1   5    1.57    0.58
   0   1  -5    2.36    0.65
   0   1  -5    2.25    0.51
   1  -1   5   14.81    0.99
  -1  -1  -5   13.60    1.11
  -1  -1  -5   13.63    0.75
  -1   1  -5   14.01    0.82
  -1   1  -5   14.19    1.13
   1   1   5   13.26    0.97
  -2  -1  -5   10.86    1.13
   2  -1   5    9.04    0.85
   2   1   5   10.33    0.89
  -2   1  -5   10.26    1.03
   2   1   5    8.91    0.75
   3  -1   5   29.77    1.53
   3  -1   5   29.54    1.34
  -3  -1  -5   30.00    1.43
  -3  -1  -5   28.06    1.73
   3   1   5   28.56    1.51
   3   1   5   28.93    1.26
  -3   1  -5   26.83    1.73
   4  -1   5    2.06    0.90
   4  -1   5    3.71    0.80
  -4  -1  -5    4.21    1.03
  -4  -1  -5    1.95    1.10
  -4   1  -5    1.82    1.13
   4   1   5    2.90    0.87
  -4   1  -5    2.77    1.08
   4   1   5    2.58    0.75
   5  -1   5    3.20    1.04
   5  -1   5    4.38    0.98
  -5  -1  -5    3.54    1.33
  -5  -1  -5    4.76    1.32
   5   1   5    4.25    1.09
  -5   1  -5    5.70    1.42
   5   1   5    6.41    0.96
  -5   1  -5    2.40    1.50
  -6  -1  -5    1.56    1.53
   6  -1   5    1.36    1.07
  -6  -1  -5   -0.10    1.41
   6  -1   5   -1.37    0.92
  -6   1  -5    0.43    1.37
   6   1   5    1.95    1.08
  -6   1  -5    1.43    1.71
   6   1   5    0.93    0.94
   7  -1   5    3.90    1.16
   7  -1   5    3.75    1.16
  -7  -1  -5    3.31    1.44
  -7  -1  -5    4.21    1.95
  -7   1  -5    1.50    1.38
   7   1   5    3.05    1.23
  -7   1  -5    2.28    1.91
   8  -1   5    0.24    1.18
  -8  -1  -5   -0.75    1.96
   8   1   5   -0.78    1.16
  -8   1  -5   -1.39    2.14
  -9  -1  -5   -1.82    2.31
   9   1   5   -1.08    1.28
  -9   1  -5   -2.14    2.32
  -9  -2   5    1.89    2.29
   9  -2  -5   -0.57    1.42
   9   2  -5   -1.95    1.57
  -9   2   5    0.00    2.20
   9   2  -5   -1.49    1.39
  -8  -2   5    1.86    2.00
   8  -2  -5    0.03    1.25
   8   2  -5   -1.84    1.33
  -8   2   5    2.69    2.12
   8   2  -5   -0.88    1.25
   7  -2  -5    5.28    1.40
  -7  -2   5   -0.27    1.78
   7   2  -5    2.94    1.26
   7   2  -5    3.27    1.34
  -7   2   5    1.84    1.88
  -6  -2   5    1.18    1.72
   6  -2  -5    1.97    1.20
   6   2  -5    2.46    1.22
   6   2  -5    1.67    1.23
  -6   2   5    0.05    1.76
  -5  -2   5    8.49    1.69
   5  -2  -5    3.60    1.18
   5   2  -5    6.09    1.14
  -5   2   5    4.18    0.97
   5   2  -5    5.21    1.18
  -5   2   5    4.29    1.65
  -4  -2   5    1.81    1.24
   4  -2  -5    2.83    1.01
   4  -2  -5    1.44    0.52
  -4   2   5    2.42    1.25
   4   2  -5    0.94    0.91
  -4   2   5    3.02    0.82
   3  -2  -5    3.07    0.54
   3  -2  -5    3.03    0.82
  -3  -2   5    3.13    0.76
  -3  -2   5    5.58    0.98
  -3   2   5    2.68    0.67
   3   2  -5    3.28    0.80
  -3   2   5    2.92    0.92
   2  -2  -5   16.57    1.00
   2  -2  -5   16.91    1.15
  -2  -2   5   19.08    1.24
  -2  -2   5   16.74    1.10
  -2   2   5   18.01    1.08
   2   2  -5   18.03    1.16
   2   2  -5   18.68    0.95
  -2   2   5   16.43    1.21
   1  -2  -5   13.74    0.97
   1  -2  -5   15.07    0.90
  -1  -2   5   16.58    0.99
   1   2  -5   14.57    0.95
  -1   2   5   15.42    0.95
  -1   2   5   14.83    0.93
   1   2  -5   13.14    0.92
   0  -2   5   12.62    0.90
   0  -2  -5   11.30    0.93
   0  -2  -5    9.68    0.70
   0   2  -5    9.82    0.81
   0   2   5   10.20    0.70
   0   2   5   11.67    0.87
   0   2  -5   11.49    0.94
  -1  -2  -5   65.13    2.11
   1  -2   5   62.42    2.27
  -1  -2  -5   60.88    2.43
   1   2   5   62.53    2.27
  -1   2  -5   64.58    2.49
  -1   2  -5   62.50    2.20
   1   2   5   63.87    2.16
   2  -2   5    0.96    0.55
  -2  -2  -5    0.91    0.76
   2  -2   5    1.06    0.62
  -2   2  -5   -0.05    0.71
   2   2   5    1.89    0.45
   2   2   5    1.91    0.60
  -3  -2  -5   21.99    1.33
   3  -2   5   24.57    1.38
  -3  -2  -5   24.29    1.65
   3  -2   5   23.57    1.23
   3   2   5   23.46    1.10
   3   2   5   22.67    1.38
  -3   2  -5   23.51    1.64
   4  -2   5    0.21    0.75
   4  -2   5    1.20    0.89
  -4  -2  -5    0.77    1.10
  -4  -2  -5    1.51    0.92
  -4   2  -5    0.50    1.11
   4   2   5    1.01    0.87
  -4   2  -5    1.44    1.13
   4   2   5    1.62    0.67
   5  -2   5    2.44    0.98
   5  -2   5    2.49    1.00
  -5  -2  -5    1.43    1.21
  -5  -2  -5    0.89    1.32
   5   2   5    0.82    0.96
  -5   2  -5   -0.05    1.26
   5   2   5    0.27    0.78
  -5   2  -5    1.56    1.45
   6  -2   5    1.16    1.06
  -6  -2  -5    2.26    1.53
   6  -2   5    0.83    1.02
  -6  -2  -5    0.77    1.46
  -6   2  -5    1.62    1.39
  -6   2  -5   -0.37    1.68
   6   2   5    1.11    1.04
   6   2   5    0.60    0.88
  -7  -2  -5    0.51    1.69
   7  -2   5    0.76    1.08
  -7  -2  -5    1.32    1.39
   7  -2   5    0.96    1.12
  -7   2  -5   -0.12    1.30
  -7   2  -5   -0.24    1.87
   7   2   5    0.31    1.14
  -8  -2  -5   -2.89    1.93
   8  -2   5    0.53    1.29
   8  -2   5    0.48    1.20
   8   2   5    2.02    1.24
  -8   2  -5    0.03    2.04
  -9  -2  -5   -2.88    2.32
   9   2   5   -1.43    1.29
   9  -3  -5    1.22    1.43
  -9  -3   5   -2.22    2.19
   9   3  -5   -1.56    1.46
   9   3  -5   -1.93    1.59
  -9   3   5   -0.05    2.19
   8  -3  -5   -0.15    1.33
  -8  -3   5    1.28    2.06
   8   3  -5   -0.69    1.40
   8   3  -5    1.89    1.38
  -8   3   5    1.07    2.02
  -7  -3   5   -2.28    1.75
   7  -3  -5   -0.35    1.19
   7   3  -5   -0.66    1.13
  -7   3   5   -0.75    1.71
   7   3  -5    1.04    1.32
   6  -3  -5   -0.58    1.14
  -6  -3   5   -0.59    1.72
   6   3  -5    0.76    1.19
  -6   3   5    1.79    1.70
   6   3  -5    1.26    1.13
  -5  -3   5    1.73    1.55
   5  -3  -5    1.00    1.11
   5   3  -5    2.89    1.12
  -5   3   5    3.48    0.87
   5   3  -5    1.64    1.11
  -5   3   5    0.42    1.47
  -4  -3   5    2.20    1.26
   4  -3  -5   -0.21    0.58
   4  -3  -5   -0.48    0.94
  -4   3   5   -0.50    1.16
   4   3  -5   -0.61    0.90
   4   3  -5    0.33    0.87
  -4   3   5   -0.24    0.66
   3  -3  -5   21.64    1.12
  -3  -3   5   23.58    1.61
  -3  -3   5   20.90    1.35
   3  -3  -5   21.16    1.42
  -3   3   5   21.80    1.59
  -3   3   5   21.70    1.22
   3   3  -5   21.96    1.44
  -2  -3   5   12.88    1.01
   2  -3  -5   12.76    0.90
  -2  -3   5   16.06    1.16
   2  -3  -5   12.98    1.05
  -2   3   5   11.62    0.97
   2   3  -5   11.73    0.83
  -2   3   5   15.35    1.10
   2   3  -5   12.31    0.99
  -1  -3   5   71.81    2.54
   1  -3  -5   71.54    2.48
   1  -3  -5   72.99    2.63
   1   3  -5   74.58    2.56
   1   3  -5   74.36    2.61
  -1   3   5   69.77    2.55
  -1   3   5   73.48    2.50
   0  -3  -5   11.87    0.97
   0  -3  -5   11.84    0.71
   0  -3   5   11.53    0.91
   0   3   5   11.99    0.90
   0   3  -5   11.49    0.85
   0   3   5   11.26    0.76
   0   3  -5   10.88    0.97
  -1  -3  -5    4.13    0.75
   1  -3   5    4.44    0.65
  -1   3  -5    3.86    0.55
   1   3   5    4.92    0.53
   1   3   5    4.60    0.67
  -1   3  -5    4.46    0.82
   2  -3   5   12.65    1.00
   2  -3   5   13.02    1.05
  -2  -3  -5   14.62    1.18
  -2   3  -5   13.66    1.20
   2   3   5   13.69    0.91
   2   3   5   12.99    1.06
   3  -3   5    1.99    0.77
   3  -3   5    2.73    0.66
  -3  -3  -5    2.26    0.73
  -3  -3  -5    1.50    0.89
   3   3   5    2.57    0.80
  -3   3  -5   -0.26    0.88
   4  -3   5    0.19    0.88
  -4  -3  -5    0.24    1.15
   4  -3   5    1.11    0.78
  -4  -3  -5    0.24    0.93
  -4   3  -5    0.48    1.06
   4   3   5    0.31    0.62
   4   3   5    0.07    0.79
  -4   3  -5    0.57    1.07
  -5  -3  -5    6.59    1.41
  -5  -3  -5    5.30    1.39
   5  -3   5    6.76    1.14
   5  -3   5    9.53    1.16
   5   3   5    5.77    1.17
  -5   3  -5    9.51    1.50
  -5   3  -5    7.09    1.60
   5   3   5    7.51    0.90
  -6  -3  -5   -1.14    1.39
   6  -3   5    0.61    1.02
   6  -3   5   -0.52    1.01
  -6  -3  -5    0.08    1.39
  -6   3  -5   -0.21    1.26
   6   3   5   -0.60    0.97
  -6   3  -5    0.39    1.64
  -7  -3  -5    1.31    1.65
   7  -3   5    3.35    1.16
   7  -3   5    1.70    1.11
  -7  -3  -5    2.51    1.53
  -7   3  -5    0.86    1.77
   7   3   5    1.06    1.11
  -7   3  -5    1.78    1.43
   8  -3   5    0.21    1.25
  -8  -3  -5    1.08    2.03
   8  -3   5   -0.85    1.18
   8   3   5    0.55    1.20
  -8   3  -5    2.25    1.50
  -9  -3  -5   -1.75    2.27
   9   3   5   -1.58    1.32
  -9  -4   5    1.25    2.24
   9  -4  -5   -0.94    1.42
   9   4  -5   -0.40    1.66
  -9   4   5   -1.57    2.02
   9   4  -5   -0.13    1.50
   8  -4  -5   -2.51    1.20
  -8  -4   5    1.15    1.99
   8   4  -5   -2.76    1.25
  -8   4   5    0.31    1.89
   8   4  -5   -1.28    1.37
   7  -4  -5   -2.17    1.09
  -7  -4   5    1.82    1.86
  -7   4   5   -0.31    1.68
   7   4  -5    0.82    1.27
   7   4  -5    3.34    1.28
  -6  -4   5   -0.08    1.69
   6  -4  -5    1.22    1.18
   6   4  -5    0.03    1.15
  -6   4   5    0.72    0.85
  -6   4   5    3.66    1.63
   6   4  -5    0.15    1.18
   5  -4  -5   12.92    1.44
  -5  -4   5   13.67    1.91
  -5   4   5   11.68    1.12
  -5   4   5   11.07    1.74
   5   4  -5   14.60    1.46
   5   4  -5   12.04    1.39
  -4  -4   5    0.30    1.26
   4  -4  -5    0.70    0.66
   4  -4  -5    0.87    0.97
  -4   4   5    1.52    0.74
   4   4  -5    2.00    1.02
  -4   4   5    0.79    1.22
   4   4  -5    0.37    0.93
   3  -4  -5    2.02    0.63
   3  -4  -5    3.00    0.80
  -3  -4   5    3.39    0.95
  -3   4   5    1.45    0.91
  -3   4   5    1.45    0.61
   3   4  -5    1.08    0.79
   2  -4  -5    3.00    0.66
  -2  -4   5    2.46    0.69
  -2  -4   5    2.45    0.66
   2  -4  -5    1.72    0.59
  -2   4   5    1.79    0.72
   2   4  -5    2.09    0.65
  -2   4   5    1.76    0.57
   2   4  -5    0.87    0.48
   1  -4  -5   16.88    1.05
  -1  -4   5   16.05    1.05
   1  -4  -5   15.01    0.94
  -1   4   5   16.99    1.03
   1   4  -5   18.47    1.07
  -1   4   5   16.40    1.00
   1   4  -5   14.50    1.00
   0  -4   5   44.74    1.77
   0  -4  -5   45.68    1.85
   0  -4  -5   43.70    1.58
   0   4   5   44.29    1.70
   0   4  -5   46.81    1.77
   0   4   5   45.40    1.73
   0   4  -5   43.21    1.86
  -1  -4  -5   73.13    2.75
   1  -4   5   70.29    2.56
   1   4   5   73.25    2.57
   1   4   5   73.44    2.55
  -1   4  -5   72.45    2.55
  -1   4  -5   78.04    2.82
   2  -4   5   21.63    1.25
  -2  -4  -5   24.19    1.43
   2  -4   5   21.61    1.20
   2   4   5   18.70    1.24
   2   4   5   21.70    1.13
  -2   4  -5   20.69    1.45
  -3  -4  -5   10.44    1.04
  -3  -4  -5   11.49    1.24
   3  -4   5   11.73    0.96
   3  -4   5   12.21    1.05
  -3   4  -5   11.12    1.27
   3   4   5   10.13    1.02
   4  -4   5    8.87    1.10
  -4  -4  -5    8.02    1.13
   4  -4   5    5.76    0.96
  -4  -4  -5    6.23    1.37
   4   4   5    6.72    1.03
  -4   4  -5    6.76    1.28
   5  -4   5    2.47    1.01
   5  -4   5    0.68    0.98
  -5  -4  -5    2.28    1.17
  -5  -4  -5    2.76    1.38
   5   4   5    0.57    0.97
  -5   4  -5    1.14    1.22
   5   4   5    1.23    0.72
  -5   4  -5   -0.15    1.35
   6  -4   5    0.16    0.99
  -6  -4  -5    0.94    1.39
  -6  -4  -5    1.02    1.47
   6  -4   5    0.75    1.05
  -6   4  -5   -1.31    1.26
  -6   4  -5   -2.93    1.50
   6   4   5    1.68    1.09
  -7  -4  -5    0.12    1.50
   7  -4   5    0.76    1.11
   7  -4   5    1.11    1.09
  -7  -4  -5    0.79    1.58
  -7   4  -5    2.07    1.42
  -7   4  -5   -1.53    1.85
   7   4   5   -0.19    1.12
   8  -4   5    1.18    1.26
  -8  -4  -5    1.96    1.89
  -8   4  -5   -1.04    1.37
   8   4   5    0.75    1.23
  -8   4  -5   -0.18    2.12
  -9  -4  -5    0.78    2.37
   9   4   5   -1.23    1.35
   9  -5  -5    0.43    1.46
  -9  -5   5   -3.32    2.10
   9   5  -5   -3.27    1.60
  -9   5   5    2.60    2.20
   9   5  -5   -1.04    1.53
  -8  -5   5   -2.44    1.90
   8  -5  -5   -1.47    1.18
   8   5  -5    2.03    1.51
   8   5  -5    0.90    1.34
  -8   5   5    0.40    1.89
  -7  -5   5    1.30    1.88
   7  -5  -5    2.36    1.32
   7   5  -5    1.03    1.33
   7   5  -5    1.42    1.26
  -7   5   5   -0.38    1.67
   6  -5  -5   -0.97    1.10
  -6  -5   5    1.08    1.72
  -6   5   5    2.52    1.63
   6   5  -5   -0.87    1.14
  -6   5   5   -0.38    0.78
   6   5  -5   -2.13    1.10
  -5  -5   5    2.68    1.57
   5  -5  -5    2.92    1.28
   5  -5  -5    5.22    0.87
   5   5  -5    3.00    1.19
  -5   5   5    6.17    1.61
  -5   5   5    4.12    0.83
   5   5  -5    3.32    1.15
   4  -5  -5   16.66    1.49
   4  -5  -5   14.40    1.19
  -4  -5   5   16.49    1.67
   4   5  -5   14.32    1.42
  -4   5   5   17.46    1.65
   4   5  -5   18.79    1.46
  -4   5   5   14.01    1.19
  -3  -5   5   13.08    1.26
   3  -5  -5   13.04    1.17
   3  -5  -5   14.47    1.07
  -3   5   5   12.63    1.26
   3   5  -5   12.29    1.20
  -3   5   5   13.70    1.04
  -2  -5   5   28.12    1.41
   2  -5  -5   26.68    1.34
  -2  -5   5   24.40    1.39
   2  -5  -5   24.55    1.35
  -2   5   5   25.25    1.27
   2   5  -5   26.05    1.18
  -2   5   5   26.88    1.47
   2   5  -5   26.44    1.43
  -1  -5   5   38.83    1.63
   1  -5  -5   37.77    1.65
   1  -5  -5   36.22    1.49
   1   5  -5   38.04    1.64
  -1   5   5   38.66    1.61
   1   5  -5   37.83    1.60
  -1   5   5   36.89    1.52
   0  -5  -5   38.29    1.66
   0  -5  -5   37.27    1.37
   0  -5   5   35.31    1.58
   0   5  -5   38.99    1.69
   0   5  -5   37.07    1.57
   0   5   5   35.61    1.53
   0   5   5   38.88    1.54
  -1  -5  -5    2.73    0.69
   1  -5   5    1.57    0.63
  -1   5  -5    3.22    0.61
   1   5   5    3.05    0.62
   1   5   5    2.51    0.56
  -1   5  -5    2.82    0.78
   2  -5   5    3.51    0.73
   2  -5   5    3.43    0.69
  -2  -5  -5    1.95    0.77
   2   5   5    2.46    0.63
   2   5   5    2.55    0.72
  -2   5  -5    3.30    0.90
   3  -5   5    2.18    0.81
   3  -5   5    2.69    0.76
  -3  -5  -5    2.38    0.96
  -3   5  -5    3.22    1.02
   3   5   5    2.17    0.75
  -4  -5  -5    5.42    1.27
   4  -5   5    3.98    0.94
   4  -5   5    4.67    0.99
  -4  -5  -5    4.00    1.07
   4   5   5    1.65    0.97
  -4   5  -5    1.54    1.12
   5  -5   5    9.17    1.20
  -5  -5  -5    9.57    1.37
  -5  -5  -5   10.41    1.67
   5  -5   5   10.85    1.20
   5   5   5    6.71    1.18
  -5   5  -5    7.56    1.53
  -5   5  -5    8.14    1.49
  -6  -5  -5    0.22    1.34
   6  -5   5    1.43    1.03
   6  -5   5   -0.42    1.07
  -6  -5  -5    2.00    1.46
  -6   5  -5   -0.72    1.55
   6   5   5    1.12    1.01
  -6   5  -5   -0.28    1.28
   7  -5   5   -0.43    1.10
   7  -5   5    1.18    1.11
  -7  -5  -5   -0.98    1.52
  -7  -5  -5    0.40    1.47
  -7   5  -5   -1.58    1.73
   7   5   5    1.17    1.14
  -7   5  -5    0.77    1.39
  -8  -5  -5   -1.27    1.74
   8  -5   5   -0.25    1.22
  -8   5  -5    1.98    1.50
   8   5   5    0.09    1.19
   9  -5   5    0.22    1.53
  -9  -5  -5   -0.03    2.19
   9   5   5    5.00    1.55
   9  -6  -5   -1.92    1.40
  -9  -6   5   -7.25    2.04
   9   6  -5   -1.71    1.53
   9   6  -5   -0.85    1.67
  -9   6   5   -0.64    2.07
   8  -6  -5   -0.12    1.33
  -8  -6   5   -1.95    1.92
   8   6  -5    1.11    1.47
  -8   6   5   -1.20    1.84
   8   6  -5   -0.34    1.36
   7  -6  -5    0.14    1.24
  -7  -6   5   -0.48    1.81
   7   6  -5    1.26    1.30
  -7   6   5    2.37    1.73
   7   6  -5    0.07    1.28
   6  -6  -5    3.72    1.29
  -6  -6   5    2.04    1.67
   6   6  -5    3.24    1.27
   6   6  -5    1.57    1.20
  -6   6   5    1.26    1.57
   5  -6  -5    8.24    1.00
  -5  -6   5    7.25    1.70
   5  -6  -5    7.74    1.40
  -5   6   5    6.72    0.93
   5   6  -5    8.08    1.30
  -5   6   5    5.91    1.54
   5   6  -5    5.62    1.26
   4  -6  -5    0.43    0.78
  -4  -6   5    1.77    1.23
   4  -6  -5    0.89    1.02
  -4   6   5    1.06    0.68
  -4   6   5    0.91    1.15
   4   6  -5    1.10    1.00
   4   6  -5    1.44    1.09
  -3  -6   5    6.00    1.06
   3  -6  -5    6.05    0.98
   3  -6  -5    5.24    0.81
  -3   6   5    4.85    0.75
  -3   6   5    6.14    1.06
   3   6  -5    6.76    0.99
  -2  -6   5    1.35    0.71
  -2  -6   5    1.75    0.73
   2  -6  -5    2.60    0.67
   2  -6  -5    2.54    0.68
  -2   6   5    1.85    0.57
  -2   6   5    1.48    0.76
   2   6  -5    2.33    0.72
   2   6  -5    1.47    0.54
  -1  -6   5    7.88    0.85
   1  -6  -5    9.58    0.94
   1  -6  -5    8.08    0.72
  -1   6   5    9.18    0.79
   1   6  -5    8.52    0.80
  -1   6   5    8.19    0.85
   1   6  -5    8.22    0.87
   0  -6   5   55.47    2.08
   0  -6  -5   55.76    2.17
   0  -6  -5   52.64    1.85
   0   6  -5   54.24    2.19
   0   6   5   55.35    2.08
   0   6   5   54.29    2.00
   0   6  -5   55.40    2.08
   1  -6   5   28.00    1.38
  -1  -6  -5   29.08    1.49
   1   6   5   28.98    1.38
   1   6   5   27.13    1.33
  -1   6  -5   27.80    1.54
  -1   6  -5   27.75    1.37
  -2  -6  -5   16.59    1.28
   2  -6   5   17.41    1.19
   2  -6   5   17.11    1.21
  -2   6  -5   18.42    1.39
   2   6   5   16.50    1.15
   2   6   5   16.70    1.19
   3  -6   5   10.66    1.03
  -3  -6  -5   14.09    1.37
   3  -6   5   13.34    1.13
   3   6   5   10.46    1.07
  -3   6  -5   12.04    1.33
  -4  -6  -5   11.24    1.52
   4  -6   5    9.36    1.15
   4  -6   5    9.40    1.09
  -4  -6  -5   11.06    1.30
  -4   6  -5    8.22    1.37
   4   6   5    8.33    1.13
  -5  -6  -5    2.28    1.49
   5  -6   5    3.06    1.01
   5  -6   5    0.92    0.98
  -5  -6  -5    2.37    1.23
  -5   6  -5   -0.46    1.23
  -5   6  -5    0.64    1.23
   5   6   5    1.68    1.01
  -6  -6  -5    0.01    1.27
   6  -6   5    1.54    1.05
   6  -6   5    2.47    1.02
  -6  -6  -5   -0.37    1.43
  -6   6  -5   -0.57    1.44
  -6   6  -5    0.05    1.28
   6   6   5    0.44    1.00
  -7  -6  -5    1.58    1.62
  -7  -6  -5    1.41    1.55
   7  -6   5    0.67    1.18
   7   6   5   -0.78    1.07
  -7   6  -5   -1.33    1.63
  -7   6  -5    0.91    1.46
  -8  -6  -5   -1.60    1.70
   8  -6   5    0.05    1.28
   8   6   5    1.60    1.23
  -8   6  -5    1.71    1.51
  -9  -6  -5   -3.96    2.05
   9  -6   5    1.43    1.53
   9   6   5   -0.42    1.41
   9  -7  -5   -2.06    1.39
  -9  -7   5   -2.83    2.24
  -9   7   5    0.54    2.09
   9   7  -5    2.86    1.61
   9   7  -5   -3.27    1.59
   8  -7  -5    0.13    1.32
  -8  -7   5   -1.62    1.95
  -8   7   5    0.19    1.79
   8   7  -5    0.24    1.33
   8   7  -5   -0.21    1.55
  -7  -7   5   -1.32    1.78
   7  -7  -5   -0.81    1.30
   7   7  -5    0.71    1.33
  -7   7   5    0.70    1.63
   7   7  -5    1.00    1.31
   6  -7  -5    0.64    1.17
  -6  -7   5   -0.38    1.62
  -6   7   5   -0.57    1.39
   6   7  -5    0.40    1.21
   6   7  -5    1.48    1.26
   5  -7  -5    0.73    1.15
   5  -7  -5    0.81    0.84
  -5  -7   5    2.35    1.54
  -5   7   5    2.68    0.81
  -5   7   5    0.18    1.36
   5   7  -5    2.23    1.22
   5   7  -5    1.90    1.13
  -4  -7   5    4.71    1.37
   4  -7  -5    5.15    0.93
   4  -7  -5    4.01    1.10
   4   7  -5    2.92    1.13
  -4   7   5    2.37    1.27
  -4   7   5    4.12    0.76
   4   7  -5    3.22    1.11
   3  -7  -5   24.47    1.61
  -3  -7   5   26.12    1.66
   3  -7  -5   27.99    1.49
   3   7  -5   26.25    1.69
   3   7  -5   25.21    1.13
  -3   7   5   24.89    1.75
  -3   7   5   24.33    1.32
   3   7  -5   25.38    1.64
   2  -7  -5   16.44    1.18
  -2  -7   5   14.47    1.15
   2  -7  -5   15.55    1.16
  -2  -7   5   15.97    1.26
   2   7  -5   17.82    1.28
  -2   7   5   15.76    1.00
   2   7  -5   14.94    1.01
  -2   7   5   15.56    1.32
  -1  -7   5   10.33    0.96
   1  -7  -5   13.32    1.08
   1  -7  -5   11.42    0.84
   1   7  -5   11.41    0.98
  -1   7   5   11.90    1.02
   1   7  -5   10.28    0.91
  -1   7   5   11.28    0.83
   0  -7  -5   17.98    1.21
   0  -7  -5   17.31    0.86
   0  -7   5   18.28    1.17
   0   7   5   18.32    1.07
   0   7  -5   17.31    1.13
   0   7   5   17.38    1.13
   0   7  -5   19.97    1.22
   1  -7   5    0.10    0.62
  -1  -7  -5    2.49    0.69
  -1   7  -5    0.61    0.73
  -1   7  -5    0.95    0.60
   1   7   5    0.91    0.57
   1   7   5    1.24    0.63
   2  -7   5   23.64    1.36
  -2  -7  -5   22.69    1.45
   2  -7   5   24.63    1.35
   2   7   5   24.42    1.35
  -2   7  -5   21.31    1.55
   2   7   5   20.79    1.32
   3  -7   5   14.95    1.16
  -3  -7  -5   15.63    1.43
   3  -7   5   13.35    1.13
   3   7   5   10.87    1.14
   3   7   5   12.62    1.15
  -3   7  -5   14.06    1.44
  -4  -7  -5    1.80    1.12
   4  -7   5    2.09    0.92
   4  -7   5    0.30    0.92
  -4  -7  -5    2.01    1.28
   4   7   5    1.34    0.91
  -4   7  -5    0.40    1.11
   5  -7   5    4.34    1.09
  -5  -7  -5    3.04    1.26
   5  -7   5    5.73    1.06
  -5  -7  -5    3.29    1.46
   5   7   5    2.42    1.01
  -5   7  -5    2.28    1.33
  -5   7  -5    3.77    1.24
  -6  -7  -5    8.67    1.70
   6  -7   5    7.84    1.16
   6  -7   5    8.25    1.26
  -6  -7  -5    6.27    1.44
  -6   7  -5    7.43    1.49
  -6   7  -5    3.80    1.43
   6   7   5    3.89    1.21
  -7  -7  -5    3.62    1.73
   7  -7   5    0.69    1.15
  -7  -7  -5    1.82    1.57
  -7   7  -5    3.19    1.51
   7   7   5    1.41    1.15
  -7   7  -5    0.03    1.67
   8  -7   5    1.46    1.32
  -8  -7  -5   -0.40    1.71
  -8   7  -5    1.47    1.48
   8   7   5   -0.76    1.18
  -9  -7  -5   -2.53    2.15
   9  -7   5    0.12    1.52
   9   7   5    2.04    1.45
   9  -8  -5   -0.85    1.45
  -9  -8   5   -0.36    2.36
  -9   8   5    3.38    2.10
   9   8  -5    0.31    1.75
   9   8  -5    1.17    1.57
   8  -8  -5   -1.42    1.32
  -8  -8   5    0.16    2.06
   8   8  -5    0.57    1.45
  -8   8   5   -0.54    1.67
   8   8  -5    0.98    1.54
   7  -8  -5    3.17    1.36
  -7  -8   5    4.01    1.93
  -7   8   5    3.18    1.67
   7   8  -5    3.55    1.45
   7   8  -5    7.32    1.56
   6  -8  -5    5.73    1.36
  -6  -8   5    7.99    1.79
   6   8  -5    4.39    1.29
   6   8  -5    7.00    1.48
  -6   8   5    7.09    1.57
   5  -8  -5    5.42    1.32
   5  -8  -5    8.03    1.11
  -5  -8   5    6.25    1.61
   5   8  -5    5.70    1.38
  -5   8   5    3.15    1.40
   5   8  -5    5.88    1.29
  -4  -8   5    2.49    1.28
   4  -8  -5    4.42    0.93
   4  -8  -5    4.95    1.14
   4   8  -5    4.41    1.13
  -4   8   5    3.53    1.21
   4   8  -5    1.96    1.08
   3  -8  -5   12.39    1.15
   3  -8  -5    8.46    1.11
  -3  -8   5    8.72    1.16
   3   8  -5    8.91    1.15
   3   8  -5    8.78    1.17
  -3   8   5    9.73    1.22
   3   8  -5    8.01    0.74
  -2  -8   5   31.75    1.54
   2  -8  -5   30.67    1.55
  -2  -8   5   31.50    1.67
   2  -8  -5   33.70    1.64
   2   8  -5   31.59    1.46
   2   8  -5   33.77    1.72
  -2   8   5   28.89    1.68
  -2   8   5   30.92    1.36
   1  -8  -5   10.73    1.03
  -1  -8   5    9.82    0.96
   1  -8  -5    9.80    0.82
   1   8  -5    9.53    0.97
  -1   8   5    9.59    0.99
  -1   8   5   10.08    0.78
   1   8  -5   10.13    0.93
   0  -8  -5   14.74    1.16
   0  -8   5   13.43    1.11
   0   8   5   13.36    1.01
   0   8  -5   15.53    1.18
   0   8  -5   14.36    1.10
   0   8   5   14.09    1.11
   1  -8   5   10.07    0.94
  -1  -8  -5   10.66    1.01
  -1   8  -5   10.15    0.96
  -1   8  -5   10.54    1.06
   1   8   5   10.28    0.94
   1   8   5    9.71    0.93
  -2  -8  -5    4.87    0.95
   2  -8   5    4.46    0.83
   2  -8   5    5.45    0.86
  -2   8  -5    6.16    1.03
   2   8   5    5.05    0.81
   2   8   5    4.91    0.86
   3  -8   5   11.07    1.12
  -3  -8  -5   12.63    1.35
   3  -8   5   12.76    1.14
   3   8   5   11.78    1.19
  -3   8  -5    9.70    1.27
   3   8   5    7.90    1.11
  -4  -8  -5    2.11    1.19
   4  -8   5    3.86    1.01
   4  -8   5    3.98    1.03
  -4  -8  -5    5.49    1.34
   4   8   5    3.46    1.00
  -4   8  -5    4.64    1.24
  -5  -8  -5    0.19    1.42
  -5  -8  -5   -0.83    1.22
   5  -8   5    2.08    0.98
   5  -8   5    0.02    1.04
   5   8   5    0.06    0.96
  -5   8  -5   -0.62    1.09
  -5   8  -5   -1.72    1.19
   6  -8   5    2.14    1.13
  -6  -8  -5    2.76    1.59
  -6  -8  -5    0.31    1.26
  -6   8  -5   -0.29    1.28
   6   8   5    0.08    1.00
  -6   8  -5    0.78    1.27
  -7  -8  -5   -0.97    1.47
   7  -8   5    1.00    1.18
   7   8   5    0.80    1.14
  -7   8  -5   -0.23    1.38
  -8  -8  -5   -1.06    1.66
   8  -8   5   -1.71    1.24
   8   8   5   -0.26    1.21
  -8   8  -5    1.83    1.56
   9  -8   5    0.43    1.52
  -9  -8  -5   -4.02    2.04
   9   8   5    2.24    1.46
  -9  -9   5   -0.10    2.34
   9  -9  -5   -2.91    1.42
  -9   9   5   -0.01    1.96
   9   9  -5    0.05    1.70
   9   9  -5    0.92    1.65
   8  -9  -5   -0.19    1.42
  -8  -9   5    1.12    2.06
   8   9  -5   -1.06    1.41
  -8   9   5    0.03    1.66
   8   9  -5   -0.62    1.44
  -7  -9   5   -1.31    1.79
   7  -9  -5   -1.15    1.26
   7   9  -5    4.76    1.52
   7   9  -5   -0.98    1.23
  -7   9   5    0.76    1.52
   6  -9  -5    3.25    1.31
  -6  -9   5    1.72    1.59
   6   9  -5    2.07    1.34
   6   9  -5    1.52    1.29
  -6   9   5    1.39    1.38
  -5  -9   5    3.73    1.53
   5  -9  -5    1.14    1.18
   5  -9  -5    0.84    0.89
   5   9  -5    2.59    1.26
  -5   9   5   -1.11    1.22
   5   9  -5    0.56    1.14
  -4  -9   5    6.75    1.34
   4  -9  -5    3.54    1.13
   4  -9  -5    7.38    1.07
  -4   9   5    4.18    1.24
   4   9  -5    6.56    1.26
   4   9  -5    5.22    1.18
  -3  -9   5   15.01    1.42
   3  -9  -5   15.88    1.31
   3  -9  -5   17.58    1.36
   3   9  -5   15.76    1.07
   3   9  -5   16.83    1.46
   3   9  -5   14.67    1.39
  -3   9   5   17.49    1.50
  -2  -9   5    7.47    0.90
   2  -9  -5    8.07    0.91
  -2  -9   5    4.74    0.97
   2  -9  -5    7.41    0.99
  -2   9   5    6.23    1.01
   2   9  -5    6.49    1.04
   2   9  -5    7.13    0.80
  -2   9   5    7.47    0.70
  -1  -9   5   13.26    1.10
   1  -9  -5   13.16    0.98
   1  -9  -5   14.35    1.18
   1   9  -5   12.24    1.10
  -1   9   5   10.66    0.91
   1   9  -5   13.96    1.08
  -1   9   5   13.17    1.12
   0  -9   5    6.38    0.86
   0  -9  -5    5.79    0.89
   0   9  -5    5.99    0.92
   0   9   5    5.55    0.73
   0   9  -5    5.87    0.84
   0   9   5    5.31    0.83
   1  -9   5    3.33    0.77
  -1  -9  -5    1.67    0.81
  -1   9  -5    2.92    0.78
   1   9   5    1.67    0.73
  -1   9  -5    1.23    0.82
   1   9   5    1.73    0.66
  -2  -9  -5   37.20    1.92
   2  -9   5   38.04    1.82
   2  -9   5   38.35    1.73
  -2   9  -5   34.11    1.97
   2   9   5   34.84    1.73
   2   9   5   37.10    1.85
   3  -9   5    8.67    1.07
   3  -9   5   11.65    1.13
  -3  -9  -5    8.95    1.25
   3   9   5    7.73    1.15
   3   9   5    7.14    1.08
  -3   9  -5    5.69    1.22
   4  -9   5    2.53    1.02
  -4  -9  -5    4.38    1.33
   4  -9   5    4.04    1.04
  -4  -9  -5    4.71    1.35
  -4   9  -5    2.61    1.23
   4   9   5    3.96    1.07
   5  -9   5    5.30    1.20
   5  -9   5    5.40    1.08
  -5  -9  -5    4.09    1.34
  -5  -9  -5    3.39    1.54
   5   9   5    4.53    1.14
  -5   9  -5    5.58    1.39
  -5   9  -5    4.70    1.13
  -6  -9  -5    3.61    1.41
   6  -9   5    3.29    1.09
  -6  -9  -5    3.73    1.61
   6   9   5    3.72    1.14
  -6   9  -5    3.80    1.41
  -7  -9  -5    3.32    1.67
   7  -9   5    3.05    1.31
   7   9   5    3.92    1.28
  -7   9  -5    4.44    1.59
  -8  -9  -5   -2.13    1.72
   8  -9   5    1.10    1.29
  -8   9  -5   -0.01    1.49
   8   9   5   -0.28    1.18
   9  -9   5   -1.29    1.44
  -9  -9  -5    2.34    2.18
   9   9   5    0.20    1.47
   9 -10  -5   -0.43    1.54
  -9 -10   5   -3.86    2.31
  -9  10   5   -2.53    1.85
   9  10  -5   -2.34    1.70
   8 -10  -5   -2.37    1.42
  -8 -10   5   -4.96    1.91
   8  10  -5    1.48    1.49
  -8  10   5   -0.13    1.77
   8  10  -5   -1.45    1.43
  -7 -10   5    0.40    1.78
   7 -10  -5    2.12    1.36
   7  10  -5    5.06    1.51
   7  10  -5    2.18    1.36
  -7  10   5    0.98    1.53
   6 -10  -5    0.70    1.15
  -6 -10   5   -0.36    1.56
  -6  10   5    0.78    1.36
   6  10  -5   -1.63    1.17
   6  10  -5    1.78    1.33
   5 -10  -5   11.65    1.29
  -5 -10   5    7.52    1.58
   5 -10  -5    6.34    1.30
  -5  10   5    9.85    1.52
   5  10  -5   10.80    1.50
   5  10  -5    7.81    1.43
   4 -10  -5    7.72    1.11
   4 -10  -5    7.80    1.31
  -4 -10   5    8.54    1.44
  -4  10   5    8.62    1.37
   4  10  -5    7.08    1.28
   4  10  -5    9.66    1.39
   3 -10  -5    2.58    0.94
   3 -10  -5    3.36    1.02
  -3 -10   5    4.25    1.07
   3  10  -5    2.44    0.74
  -3  10   5    2.30    1.04
   3  10  -5    2.41    1.07
   3  10  -5    2.44    1.07
   2 -10  -5   18.93    1.35
   2 -10  -5   20.79    1.48
  -2 -10   5   18.24    1.38
  -2  10   5   20.31    1.05
  -2  10   5   21.77    1.58
   2  10  -5   19.11    1.51
   2  10  -5   19.78    1.27
  -1 -10   5    9.29    1.05
   1 -10  -5    8.84    0.82
   1 -10  -5    7.48    1.01
  -1  10   5    8.82    1.03
  -1  10   5    7.95    0.79
   1  10  -5    9.86    1.03
   1  10  -5    9.18    1.00
   0 -10  -5   12.05    1.14
   0 -10   5   12.67    1.12
   0  10  -5   11.71    1.10
   0  10   5   11.91    1.12
   0  10   5   12.40    0.95
   0  10  -5   11.85    1.16
   1 -10   5   16.72    1.28
  -1 -10  -5   16.46    1.38
  -1  10  -5   16.58    1.46
   1  10   5   17.78    1.35
   1  10   5   16.20    1.18
  -1  10  -5   17.09    1.32
   2 -10   5    2.15    0.86
   2 -10   5    1.02    0.84
  -2 -10  -5   -0.01    0.78
  -2  10  -5    1.22    0.94
   2  10   5    1.00    0.79
   2  10   5    2.50    0.91
   3 -10   5    7.41    1.07
   3 -10   5    6.92    1.05
  -3 -10  -5    5.23    1.16
   3  10   5    5.72    1.04
   3  10   5    5.43    1.12
  -3  10  -5    7.81    1.30
  -4 -10  -5   23.26    1.90
   4 -10   5   22.76    1.74
   4 -10   5   23.32    1.59
   4  10   5   20.59    1.61
  -4  10  -5   19.58    1.85
  -5 -10  -5    1.33    1.25
  -5 -10  -5    3.15    1.52
   5 -10   5    0.36    0.99
  -5  10  -5    0.93    1.21
   5  10   5    0.95    1.03
  -5  10  -5    1.80    1.03
   6 -10   5    2.36    1.16
  -6 -10  -5    1.77    1.57
  -6 -10  -5    2.69    1.42
   6  10   5    0.86    1.07
  -6  10  -5    1.56    1.38
  -7 -10  -5   -1.68    1.40
   7 -10   5    0.69    1.20
  -7  10  -5    0.95    1.50
   7  10   5    0.62    1.09
  -8 -10  -5    1.85    1.88
   8 -10   5   -1.65    1.27
  -8  10  -5    2.31    1.67
   8  10   5    0.45    1.22
   9 -10   5    2.33    1.59
  -9 -10  -5    0.90    2.17
   9  10   5   -0.50    1.42
   9 -11  -5   -1.01    1.57
  -9 -11   5   -2.23    2.30
   9  11  -5    0.63    1.84
   8 -11  -5    0.40    1.47
  -8 -11   5    0.65    2.12
   8  11  -5   -0.67    1.48
  -8  11   5    1.50    1.64
   8  11  -5    2.34    1.55
  -7 -11   5   -2.75    1.61
   7 -11  -5    1.30    1.30
   7  11  -5   -1.59    1.25
   7  11  -5    0.16    1.38
  -7  11   5   -0.51    1.40
   6 -11  -5    2.41    1.23
  -6 -11   5    1.01    1.59
  -6  11   5    0.60    1.31
   6  11  -5    2.58    1.28
   6  11  -5    4.62    1.46
   5 -11  -5    3.07    1.24
   5 -11  -5    3.92    1.07
  -5 -11   5    2.53    1.37
  -5  11   5    3.49    1.26
   5  11  -5    4.99    1.38
   5  11  -5    4.64    1.29
  -4 -11   5   21.45    1.81
   4 -11  -5   22.36    1.71
   4 -11  -5   22.26    1.65
   4  11  -5   23.37    1.93
   4  11  -5   18.39    1.71
  -4  11   5   19.91    1.75
   3 -11  -5   18.36    1.51
   3 -11  -5   19.01    1.47
  -3 -11   5   17.50    1.46
   3  11  -5   17.70    1.59
   3  11  -5   19.12    1.60
   3  11  -5   17.68    1.26
  -3  11   5   16.47    1.51
   2 -11  -5    3.94    0.86
   2 -11  -5    3.38    0.94
  -2 -11   5    4.52    0.94
   2  11  -5    4.01    1.05
   2  11  -5    4.52    0.86
  -2  11   5    3.48    1.01
  -1 -11   5   19.53    1.46
   1 -11  -5   19.45    1.18
   1 -11  -5   19.98    1.46
  -1  11   5   18.27    1.13
  -1  11   5   18.66    1.55
   1  11  -5   19.57    1.44
   1  11  -5   20.35    1.43
   0 -11  -5    4.20    0.90
   0 -11   5    4.30    0.91
   0  11  -5    4.47    0.91
   0  11  -5    3.87    0.94
   0  11   5    4.62    0.75
   0  11   5    4.33    0.92
  -1 -11  -5    1.18    0.85
   1 -11   5    3.18    0.85
   1  11   5    1.22    0.84
  -1  11  -5    2.74    0.94
   1  11   5    1.05    0.72
   2 -11   5   18.15    1.45
  -2 -11  -5   16.71    1.46
   2 -11   5   18.13    1.28
   2  11   5   18.92    1.40
  -2  11  -5   16.06    1.50
   2  11   5   15.89    1.38
  -3 -11  -5    2.57    1.10
   3 -11   5    3.04    0.97
   3 -11   5    2.72    0.96
  -3  11  -5    1.11    1.07
   3  11   5    3.29    0.97
   3  11   5    2.04    1.05
   4 -11   5    5.61    1.15
  -4 -11  -5    7.18    1.45
   4  11   5    5.32    1.16
  -4  11  -5    2.82    1.22
  -5 -11  -5    5.55    1.53
  -5 -11  -5    3.06    1.36
   5 -11   5    5.80    1.21
  -5  11  -5    6.61    1.42
   5  11   5    4.53    1.14
  -6 -11  -5    0.36    1.35
   6 -11   5    1.08    1.12
  -6 -11  -5   -2.28    1.49
  -6  11  -5   -0.02    1.34
   6  11   5    0.59    1.00
  -7 -11  -5    2.80    1.53
   7 -11   5    0.77    1.23
  -7  11  -5    2.75    1.49
   7  11   5    1.03    1.14
   8 -11   5   -0.39    1.30
  -8 -11  -5    0.67    1.95
  -8  11  -5   -1.27    1.56
   8  11   5    0.15    1.20
  -8 -12   5   -1.68    2.05
   8 -12  -5   -3.08    1.29
   8  12  -5   -3.05    1.49
   8  12  -5   -1.56    1.49
  -8  12   5   -0.80    1.63
  -7 -12   5   -0.59    1.72
   7 -12  -5   -0.62    1.26
   7  12  -5   -0.63    1.37
   7  12  -5    1.48    1.45
  -7  12   5   -0.31    1.41
  -6 -12   5    0.20    1.55
   6 -12  -5   -0.66    1.18
   6  12  -5   -0.06    1.18
  -6  12   5    1.24    1.28
   6  12  -5    1.10    1.38
   5 -12  -5    1.99    1.06
   5 -12  -5    0.62    1.13
  -5 -12   5    3.57    1.45
   5  12  -5    3.56    1.34
   5  12  -5    1.64    1.13
  -5  12   5    1.45    1.19
   4 -12  -5    9.43    1.25
   4 -12  -5   10.81    1.38
  -4 -12   5    9.90    1.49
  -4  12   5    9.76    1.45
   4  12  -5    9.05    1.37
   4  12  -5   12.23    1.52
   3 -12  -5    1.82    0.96
   3 -12  -5    0.83    1.01
  -3 -12   5    1.76    1.07
  -3  12   5    2.54    1.06
   3  12  -5    0.95    1.10
   3  12  -5   -1.11    1.07
   3  12  -5    1.83    0.84
  -2 -12   5   14.56    1.29
   2 -12  -5   14.59    1.34
   2 -12  -5   18.75    1.31
   2  12  -5   15.66    1.41
  -2  12   5   15.02    1.41
   2  12  -5   16.11    1.34
  -1 -12   5    5.42    1.05
   1 -12  -5    5.30    0.78
   1 -12  -5    6.73    1.07
   1  12  -5    6.86    1.05
   1  12  -5    7.05    1.00
  -1  12   5    5.83    0.73
  -1  12   5    6.32    1.10
   0 -12   5    5.31    0.99
   0 -12  -5    5.71    1.02
   0  12  -5    4.59    0.94
   0  12  -5    5.03    1.05
   0  12   5    5.63    0.78
   0  12   5    4.30    0.99
   1 -12   5   24.76    1.50
  -1 -12  -5   20.46    1.61
  -1  12  -5   23.11    1.71
   1  12   5   24.04    1.43
   1  12   5   21.74    1.62
   2 -12   5    1.42    0.90
   2 -12   5    1.55    0.90
  -2 -12  -5    2.66    1.03
   2  12   5    1.79    0.98
   2  12   5    1.72    0.85
  -2  12  -5    2.40    1.02
  -3 -12  -5    8.07    1.31
   3 -12   5    6.89    1.13
   3 -12   5   10.00    1.12
   3  12   5    8.76    1.20
  -3  12  -5    6.12    1.26
   3  12   5    6.82    1.26
   4 -12   5   14.16    1.44
  -4 -12  -5   17.42    1.71
  -4  12  -5   15.14    1.66
   4  12   5   14.08    1.45
   5 -12   5    1.71    1.07
  -5 -12  -5    4.55    1.57
  -5 -12  -5    2.19    1.27
  -5  12  -5    2.21    1.25
   5  12   5    1.56    1.05
   6 -12   5    1.57    1.16
  -6 -12  -5    0.36    1.60
  -6 -12  -5   -0.73    1.32
   6  12   5    0.61    1.04
  -6  12  -5    0.11    1.28
   7 -12   5   -1.49    1.17
  -7 -12  -5    0.15    1.47
  -7  12  -5    0.55    1.48
   7  12   5    0.55    1.15
  -8 -12  -5   -1.42    1.82
   8 -12   5    1.70    1.39
  -8  12  -5    0.55    1.66
   8  12   5    0.83    1.25
  -8 -13   5   -1.21    2.05
   8 -13  -5   -0.40    1.50
  -8  13   5   -0.18    1.61
   8  13  -5   -0.62    1.54
   7 -13  -5   -0.98    1.26
  -7 -13   5    0.93    1.78
   7  13  -5   -1.15    1.27
   7  13  -5    1.60    1.43
  -7  13   5    2.15    1.50
   6 -13  -5    1.09    1.12
  -6 -13   5   -2.01    1.48
   6 -13  -5   -1.09    1.20
  -6  13   5   -1.14    1.18
   6  13  -5    1.37    1.37
   6  13  -5    0.42    1.27
   5 -13  -5    1.70    1.20
   5 -13  -5    2.45    1.08
  -5 -13   5    1.29    1.39
   5  13  -5    1.86    1.34
  -5  13   5    3.23    1.24
   5  13  -5    2.22    1.19
  -4 -13   5    4.75    1.34
   4 -13  -5    5.96    1.19
   4 -13  -5    4.11    1.20
  -4  13   5    2.80    1.20
   4  13  -5    5.39    1.36
   4  13  -5    3.58    1.21
   3 -13  -5   15.33    1.46
   3 -13  -5   16.46    1.47
  -3 -13   5   15.15    1.48
   3  13  -5   17.32    1.38
   3  13  -5   17.64    1.61
  -3  13   5   14.58    1.50
   3  13  -5   16.24    1.60
   2 -13  -5    9.70    1.12
  -2 -13   5    9.46    1.17
   2 -13  -5    8.70    1.15
   2  13  -5    9.50    1.12
   2  13  -5   10.27    1.25
  -2  13   5    9.62    1.26
   1 -13  -5   20.43    1.58
  -1 -13   5   22.44    1.61
   1 -13  -5   21.55    1.34
   1  13  -5   21.18    1.65
  -1  13   5   22.02    1.76
  -1  13   5   22.42    1.22
   1  13  -5   21.53    1.61
   0 -13  -5    1.17    0.90
   0 -13   5    1.75    0.92
   0  13   5   -0.21    0.87
   0  13  -5    1.77    0.95
   0  13   5    1.44    0.70
   0  13  -5    0.97    0.88
   1 -13   5    2.29    0.94
  -1 -13  -5    4.19    1.03
   1 -13   5    3.47    0.94
   1  13   5    3.04    0.97
   1  13   5    1.71    0.79
  -1  13  -5    1.99    1.02
   2 -13   5   23.53    1.67
   2 -13   5   26.61    1.60
  -2 -13  -5   25.06    1.78
   2  13   5   23.07    1.61
  -2  13  -5   23.69    1.82
   2  13   5   24.44    1.78
   3 -13   5    1.31    0.94
  -3 -13  -5    0.89    1.03
   3  13   5   -0.58    1.07
   3  13   5    0.87    0.93
  -3  13  -5    0.43    1.04
  -4 -13  -5    4.25    1.35
   4 -13   5    3.35    1.07
  -4  13  -5    4.53    1.29
   4  13   5    4.07    1.13
  -5 -13  -5    1.68    1.48
   5 -13   5    2.02    1.12
  -5 -13  -5    3.61    1.36
   5  13   5    2.39    1.14
  -5  13  -5    2.97    1.30
   6 -13   5    2.78    1.24
  -6 -13  -5    1.34    1.70
  -6 -13  -5    2.85    1.46
   6  13   5    1.17    1.11
  -6  13  -5    1.49    1.39
   7 -13   5    0.48    1.18
  -7 -13  -5    2.38    1.54
   7  13   5    0.74    1.14
  -7  13  -5    2.86    1.62
  -8 -13  -5    1.23    1.89
   8 -13   5    0.71    1.40
   8  13   5    0.18    1.23
  -8  13  -5   -0.05    1.65
   8 -14  -5   -0.34    1.48
  -8 -14   5   -3.81    1.98
  -8  14   5    0.80    1.64
   8  14  -5   -1.82    1.55
  -7 -14   5    0.56    1.83
   7 -14  -5   -1.67    1.25
  -7  14   5    2.76    1.51
   7  14  -5    0.89    1.53
   7  14  -5    0.87    1.46
   6 -14  -5    4.08    1.43
   6 -14  -5    4.67    1.24
  -6 -14   5    4.32    1.68
   6  14  -5    2.96    1.36
  -6  14   5    3.02    1.38
   6  14  -5    6.88    1.60
   5 -14  -5   -0.61    1.18
   5 -14  -5    0.45    1.06
  -5 -14   5    0.88    1.38
   5  14  -5    1.09    1.19
  -5  14   5    1.57    1.20
   5  14  -5    2.11    1.37
   4 -14  -5    0.76    1.12
   4 -14  -5    2.95    1.05
  -4 -14   5    3.23    1.25
   4  14  -5    1.31    1.24
  -4  14   5    0.87    1.07
   4  14  -5    0.02    1.16
   3 -14  -5   -0.83    0.99
   3 -14  -5    1.48    0.98
  -3 -14   5   -0.33    1.10
   3  14  -5    0.80    1.10
   3  14  -5    2.73    1.23
   3  14  -5    0.44    0.93
  -3  14   5    1.62    1.04
   2 -14  -5    8.93    1.18
  -2 -14   5    8.43    1.21
   2 -14  -5   10.34    1.15
  -2  14   5    9.73    1.31
   2  14  -5    8.42    1.30
   2  14  -5    9.29    1.19
   1 -14  -5   15.96    1.45
  -1 -14   5   16.54    1.44
   1 -14  -5   16.81    1.28
  -1  14   5   16.09    1.51
   1  14  -5   14.90    1.41
   1  14  -5   21.55    1.56
  -1  14   5   16.65    1.18
   0 -14   5    8.19    1.11
   0 -14  -5    6.06    1.07
   0  14  -5    8.69    1.21
   0  14   5    7.43    0.95
   0  14  -5    7.13    1.10
   0  14   5    5.87    1.11
   1 -14   5   16.30    1.39
  -1 -14  -5   17.64    1.53
   1 -14   5   19.44    1.48
   1  14   5   17.72    1.50
   1  14   5   16.58    1.39
  -1  14  -5   16.97    1.51
   2 -14   5    8.90    1.12
   2 -14   5    6.85    1.16
  -2 -14  -5    5.94    1.21
  -2  14  -5    7.78    1.31
   2  14   5    8.36    1.25
   2  14   5    6.01    1.07
   3 -14   5    3.62    1.10
  -3 -14  -5    4.71    1.17
  -3  14  -5    3.56    1.21
   3  14   5    6.11    1.29
   3  14   5    4.57    1.10
   4 -14   5    0.68    0.98
  -4 -14  -5    1.40    1.25
   4  14   5    1.69    1.19
  -4  14  -5    1.26    1.17
   4  14   5    2.20    1.04
  -5 -14  -5    1.72    1.48
  -5 -14  -5    2.54    1.40
   5 -14   5    3.02    1.21
   5  14   5    1.66    1.08
  -5  14  -5    1.73    1.30
  -6 -14  -5    0.09    1.67
  -6 -14  -5   -0.66    1.33
   6 -14   5    1.57    1.20
   6  14   5    1.63    1.16
  -6  14  -5   -0.48    1.36
  -7 -14  -5   -0.13    1.51
   7 -14   5    2.18    1.31
   7  14   5   -0.12    1.15
  -7  14  -5   -1.07    1.48
   8 -14   5    0.30    1.46
  -8 -14  -5   -1.50    1.78
  -8  14  -5   -0.41    1.59
   8  14   5   -1.74    1.23
   8 -15  -5    0.13    1.51
  -8 -15   5    0.41    2.07
  -8  15   5    1.75    1.67
   8  15  -5    2.75    1.67
   7 -15  -5    0.18    1.41
  -7 -15   5   -1.94    1.73
  -7  15   5    0.49    1.44
   7  15  -5   -0.45    1.35
   6 -15  -5   -0.58    1.28
  -6 -15   5    1.25    1.55
   6 -15  -5    0.23    1.14
   6  15  -5    0.59    1.28
  -6  15   5    0.26    1.31
   6  15  -5    0.95    1.48
  -5 -15   5    1.36    1.39
   5 -15  -5   -0.71    1.03
   5 -15  -5   -0.64    1.17
   5  15  -5   -1.44    1.18
   5  15  -5    2.99    1.43
  -5  15   5   -0.20    1.07
   4 -15  -5    2.68    1.20
  -4 -15   5    0.93    1.20
   4 -15  -5    0.33    1.00
   4  15  -5    2.97    1.30
  -4  15   5    0.94    1.02
   4  15  -5    1.72    1.24
   3 -15  -5    7.88    1.21
  -3 -15   5    6.14    1.30
   3 -15  -5    6.08    1.16
   3  15  -5    5.59    1.33
  -3  15   5    7.01    1.27
   3  15  -5    7.73    1.30
   2 -15  -5    7.94    1.11
   2 -15  -5    8.69    1.21
  -2 -15   5   11.51    1.28
  -2  15   5    7.32    1.28
   2  15  -5    7.91    1.23
   2  15  -5    8.63    1.36
  -1 -15   5   11.24    1.32
   1 -15  -5   11.02    1.29
   1 -15  -5   11.00    1.06
  -1  15   5   14.93    1.47
   1  15  -5    9.76    1.25
   1  15  -5   11.08    1.34
   0 -15   5    8.51    1.13
   0 -15  -5    7.43    1.22
   0  15   5   10.80    1.27
   0  15  -5    8.11    1.24
   0  15   5    9.01    0.98
   1 -15   5    3.35    1.01
   1 -15   5    2.82    1.04
  -1 -15  -5    3.59    1.03
   1  15   5    3.08    0.89
  -1  15  -5    2.72    1.07
   1  15   5    4.21    1.12
   2 -15   5    6.16    1.14
  -2 -15  -5    4.02    1.17
  -2  15  -5    5.06    1.18
   2  15   5    5.45    1.07
   2  15   5    3.74    1.16
  -3 -15  -5    1.15    1.08
   3 -15   5    0.69    0.94
   3  15   5    1.26    1.13
  -3  15  -5   -0.01    1.02
   3  15   5    0.57    0.95
  -4 -15  -5   -1.03    1.22
   4 -15   5   -0.50    0.99
  -4  15  -5   -1.29    1.08
   4  15   5   -0.76    0.96
   4  15   5    0.01    1.12
   5 -15   5    1.69    1.12
  -5 -15  -5   -0.22    1.47
  -5 -15  -5    2.17    1.37
   5  15   5    1.99    1.06
  -5  15  -5    2.92    1.35
  -6 -15  -5    0.72    1.70
   6 -15   5    2.70    1.27
  -6 -15  -5    3.14    1.49
  -6  15  -5    2.56    1.45
   6  15   5    2.96    1.23
   7 -15   5   -0.16    1.33
  -7 -15  -5   -0.05    1.62
  -7  15  -5    4.22    1.68
   7  15   5    3.12    1.33
   8 -15   5    0.32    1.45
  -8 -15  -5   -0.81    1.86
   8  15   5    2.13    1.44
  -8  15  -5   -1.93    1.69
  -7 -16   5   -2.83    1.75
   7 -16  -5    2.10    1.50
   7  16  -5   -1.10    1.45
  -7  16   5    0.25    1.43
  -6 -16   5   -1.10    1.52
   6 -16  -5    1.64    1.20
   6 -16  -5    2.34    1.38
  -6  16   5    3.26    1.38
   6  16  -5    1.24    1.37
   6  16  -5    0.87    1.52
   5 -16  -5    3.11    1.19
  -5 -16   5   -0.20    1.37
   5 -16  -5    1.40    1.30
  -5  16   5    1.89    1.17
   5  16  -5    1.22    1.31
   5  16  -5    2.28    1.48
   4 -16  -5   -1.75    1.10
   4 -16  -5   -0.09    1.05
  -4 -16   5   -1.14    1.18
  -4  16   5    1.68    1.07
   4  16  -5   -0.80    1.26
   4  16  -5    0.30    1.22
   3 -16  -5    0.56    0.94
   3 -16  -5    0.89    0.97
  -3 -16   5    2.35    1.15
   3  16  -5    1.07    1.17
  -3  16   5    2.54    1.07
   3  16  -5    1.69    1.11
  -2 -16   5    2.64    1.06
   2 -16  -5    1.04    0.94
   2 -16  -5    0.84    0.91
   2  16  -5    1.32    1.05
  -2  16   5    1.58    1.08
   2  16  -5    0.54    1.11
  -1 -16   5    6.68    1.20
   1 -16  -5    7.63    1.05
   1 -16  -5    5.47    1.13
  -1  16   5    7.53    1.26
   1  16  -5    7.76    1.32
   1  16  -5    6.59    1.24
   0 -16  -5   26.89    1.82
   0 -16   5   31.18    1.74
   0  16  -5   28.69    1.71
   0  16   5   29.33    1.62
   0  16  -5   29.16    1.96
   0  16   5   27.04    1.94
   1 -16   5   10.48    1.26
  -1 -16  -5    6.42    1.23
   1 -16   5   12.02    1.26
   1  16   5    7.33    1.28
  -1  16  -5    7.09    1.29
   1  16   5   10.41    1.18
  -2 -16  -5    4.59    1.16
   2 -16   5    5.66    1.19
   2  16   5    5.10    1.10
  -2  16  -5    4.64    1.21
   2  16   5    4.77    1.20
   3 -16   5    4.10    1.17
  -3 -16  -5    3.75    1.21
   3  16   5    3.30    1.25
   3  16   5    5.22    1.13
  -3  16  -5    2.11    1.09
   4 -16   5    1.26    1.08
  -4 -16  -5    1.96    1.36
   4  16   5    2.21    1.04
  -4  16  -5    0.83    1.14
   4  16   5    0.20    1.22
  -5 -16  -5   -0.25    1.50
  -5 -16  -5    3.26    1.44
   5 -16   5    1.46    1.22
  -5  16  -5    1.94    1.31
   5  16   5    1.04    1.16
  -6 -16  -5   -0.05    1.44
   6 -16   5    0.73    1.24
  -6  16  -5    1.20    1.37
   6  16   5    0.07    1.17
  -7 -16  -5   -0.30    1.64
   7 -16   5   -0.52    1.27
   7  16   5   -0.18    1.28
  -7  16  -5    2.09    1.66
   7 -17  -5   -0.37    1.49
  -7 -17   5   -0.32    1.80
  -7  17   5    0.78    1.49
   7  17  -5   -1.01    1.45
  -6 -17   5   -1.10    1.57
   6 -17  -5   -0.20    1.22
   6 -17  -5   -1.68    1.29
   6  17  -5    0.26    1.33
  -6  17   5    1.44    1.28
   5 -17  -5    1.29    1.31
   5 -17  -5    0.19    1.11
  -5 -17   5    1.49    1.44
  -5  17   5    0.66    1.15
   5  17  -5    0.19    1.26
   5  17  -5    3.11    1.47
  -4 -17   5    0.74    1.26
   4 -17  -5    0.37    1.14
   4 -17  -5    0.77    1.05
  -4  17   5    1.76    1.09
   4  17  -5    1.53    1.28
   4  17  -5    1.45    1.39
   3 -17  -5    6.33    1.24
   3 -17  -5    4.79    1.15
  -3 -17   5    1.38    1.16
   3  17  -5    7.29    1.42
  -3  17   5    5.81    1.21
   2 -17  -5    2.26    0.99
   2 -17  -5    4.44    0.99
  -2 -17   5    3.25    1.10
  -2 -17   5    4.71    1.17
   2  17  -5    3.83    1.20
  -2  17   5    2.63    1.12
   2  17  -5    3.40    1.17
  -1 -17   5    3.51    1.07
   1 -17  -5    2.06    0.99
   1  17  -5    3.27    1.19
   1  17  -5    2.48    1.12
  -1  17   5    3.39    1.11
   1  17  -5    2.35    1.06
   0 -17  -5   10.53    1.34
   0 -17   5   12.19    1.30
   0  17   5   12.94    1.47
   0  17  -5   13.68    1.43
   0  17  -5   14.61    1.27
   1 -17   5    1.02    0.99
  -1 -17  -5    0.01    0.95
   1  17   5    0.86    1.05
  -1  17  -5   -1.38    0.97
   1  17   5    0.02    0.84
   2 -17   5    1.51    1.03
  -2 -17  -5   -0.98    1.02
   2  17   5    0.65    0.92
  -2  17  -5    1.18    1.08
   2  17   5    1.72    1.11
   3 -17   5   -0.06    0.98
  -3 -17  -5   -0.47    1.09
  -3  17  -5    2.10    1.17
   3  17   5    0.94    0.97
   3  17   5    1.04    1.13
   4 -17   5    2.14    1.12
  -4 -17  -5   -0.10    1.36
   4  17   5    0.83    1.04
  -4  17  -5    0.00    1.14
   4  17   5   -0.64    1.20
   5 -17   5    2.07    1.23
  -5 -17  -5    3.59    1.51
  -5 -17  -5    2.80    1.57
   5  17   5    1.77    1.15
  -5  17  -5    3.41    1.37
   6 -17   5    0.48    1.15
  -6 -17  -5    1.29    1.48
  -6  17  -5   -1.04    1.38
   6  17   5    0.60    1.23
   7 -17   5    1.76    1.44
  -7 -17  -5   -0.44    1.63
  -7  17  -5    1.86    1.75
   7  17   5   -0.27    1.28
   7 -18  -5   -2.39    1.47
  -7 -18   5   -1.59    1.85
  -7  18   5    1.29    1.48
   7  18  -5    1.12    1.58
  -6 -18   5   -3.69    1.54
   6 -18  -5   -0.70    1.44
   6 -18  -5   -0.25    1.25
   6  18  -5   -1.20    1.30
  -6  18   5    1.81    1.33
  -5 -18   5    2.90    1.52
   5 -18  -5    0.23    1.32
   5 -18  -5    3.02    1.27
  -5  18   5    4.01    1.28
   5  18  -5    1.08    1.34
   5  18  -5    7.24    1.63
   4 -18  -5    0.13    1.05
   4 -18  -5    0.32    1.13
  -4 -18   5   -0.53    1.25
   4  18  -5   -1.07    1.30
  -4  18   5    1.88    1.15
   4  18  -5   -1.44    1.13
   3 -18  -5    0.73    0.97
   3 -18  -5    1.47    1.05
  -3 -18   5    0.88    1.15
  -3  18   5    1.64    1.09
   3  18  -5    1.07    1.34
   2 -18  -5    0.39    0.95
  -2 -18   5    0.74    1.10
  -2 -18   5    0.40    1.06
   2 -18  -5    0.88    0.89
   2  18  -5   -0.18    1.09
   2  18  -5    0.12    1.19
  -2  18   5   -0.03    1.03
   1 -18  -5    1.65    0.94
  -1 -18   5    0.89    1.04
   1  18  -5    0.55    1.01
   1  18  -5   -0.09    1.07
  -1  18   5    2.03    1.06
   1  18  -5   -0.15    1.18
   0 -18   5    7.33    1.18
   0 -18  -5    7.62    1.27
   0 -18   5    9.84    1.25
   0  18  -5    9.63    1.35
   0  18   5    7.95    1.32
  -1 -18  -5    2.38    1.05
   1 -18   5    2.45    1.04
  -1  18  -5    3.83    1.19
   1  18   5    3.78    1.15
   1  18   5    2.94    0.96
  -2 -18  -5    0.72    1.11
   2 -18   5    0.96    1.07
  -2  18  -5    1.41    1.11
   2  18   5    2.60    0.98
   2  18   5    2.39    1.16
  -3 -18  -5    4.29    1.33
   3 -18   5    1.48    1.06
  -3  18  -5    2.58    1.23
   3  18   5    3.15    1.30
   3  18   5    2.95    1.08
  -4 -18  -5    0.21    1.36
   4 -18   5   -0.16    1.08
   4  18   5    0.25    1.29
  -4  18  -5   -0.65    1.15
   4  18   5   -0.14    1.01
   5 -18   5    0.41    1.15
  -5 -18  -5    4.03    1.51
  -5 -18  -5   -0.48    1.51
   5  18   5    0.06    1.12
  -5  18  -5   -0.25    1.30
   6 -18   5   -0.06    1.27
  -6 -18  -5   -0.32    1.50
  -6  18  -5   -0.16    1.55
   6  18   5   -0.84    1.25
  -7 -18  -5    0.48    1.69
   7 -18   5   -0.47    1.41
  -7  18  -5   -1.43    1.59
   7  18   5    0.30    1.39
   7 -19  -5   -1.05    1.48
  -6 -19   5   -1.88    1.63
   6 -19  -5   -0.87    1.43
   6 -19  -5    0.73    1.33
   6  19  -5   -4.09    1.31
  -6  19   5    0.23    1.29
  -5 -19   5    1.56    1.45
   5 -19  -5    0.07    1.17
   5 -19  -5   -0.63    1.30
  -5  19   5    0.07    1.17
   5  19  -5    0.65    1.34
   4 -19  -5    1.70    1.19
   4 -19  -5   -1.94    1.11
  -4 -19   5    0.77    1.32
   4  19  -5   -0.88    1.19
   4  19  -5    2.61    1.48
  -4  19   5    0.89    1.13
   3 -19  -5    2.53    1.09
   3 -19  -5    2.85    1.15
  -3 -19   5    1.74    1.24
   3  19  -5    1.86    1.37
  -3  19   5    2.19    1.17
  -2 -19   5    3.61    1.18
   2 -19  -5    2.44    0.99
  -2 -19   5    3.16    1.18
   2  19  -5    2.97    1.25
   2  19  -5    1.68    1.31
  -2  19   5    2.52    1.19
   1 -19  -5    0.66    0.96
  -1 -19   5    2.65    1.10
   1  19  -5    4.81    1.29
  -1  19   5    1.64    1.07
   0 -19   5    0.66    0.99
   0 -19  -5    0.84    1.00
   0  19   5   -1.52    1.01
   0  19  -5   -0.03    1.14
  -1 -19  -5    0.70    1.02
   1 -19   5    0.64    1.04
  -1  19  -5    2.49    1.18
   1  19   5    0.80    1.06
   2 -19   5    3.12    1.15
  -2 -19  -5    2.90    1.19
   2  19   5    2.99    1.04
  -2  19  -5    1.40    1.10
   2  19   5    3.96    1.23
  -3 -19  -5    1.92    1.25
   3 -19   5    0.45    1.12
   3  19   5    1.01    1.03
  -3  19  -5    1.44    1.16
   3  19   5   -0.38    1.24
  -4 -19  -5    0.24    1.38
   4 -19   5   -0.06    1.16
   4  19   5    0.79    1.33
   4  19   5    0.42    1.07
  -4  19  -5    1.13    1.24
   5 -19   5    2.18    1.29
  -5 -19  -5    5.24    1.73
  -5 -19  -5    5.49    1.58
  -5  19  -5    2.79    1.40
   5  19   5    2.79    1.25
   6 -19   5   -0.67    1.24
  -6 -19  -5   -1.02    1.51
  -6  19  -5   -0.56    1.50
   6  19   5   -0.84    1.21
   6 -20  -5    0.01    1.49
   6 -20  -5   -0.95    1.32
  -6 -20   5   -4.76    1.57
  -6  20   5    0.22    1.34
   6  20  -5    2.43    1.64
   5 -20  -5   -0.17    1.37
  -5 -20   5    3.53    1.61
   5 -20  -5    1.24    1.27
  -5  20   5    2.83    1.34
   5  20  -5    0.33    1.38
   4 -20  -5    0.37    1.20
   4 -20  -5    0.67    1.16
  -4 -20   5   -0.54    1.29
   4  20  -5   -1.26    1.17
   4  20  -5   -0.25    1.41
  -4  20   5    2.46    1.24
  -3 -20   5   -0.38    1.17
   3 -20  -5    0.30    0.99
  -3  20   5   -1.41    1.10
   3  20  -5   -0.07    1.35
  -2 -20   5    0.66    1.09
   2 -20  -5    1.63    0.99
   2  20  -5    2.31    1.31
  -2  20   5    1.56    1.14
   2  20  -5   -0.04    1.34
  -1 -20   5   -0.72    1.05
   1 -20  -5   -0.32    0.92
   1  20  -5   -0.31    1.20
  -1  20   5    1.15    1.05
   0 -20   5    0.68    1.02
   0 -20  -5   -0.95    0.92
   0  20   5    1.98    1.14
   0  20  -5    2.08    1.22
   1 -20   5    1.65    1.10
  -1 -20  -5    0.94    1.03
   1  20   5    0.60    1.14
  -1  20  -5    2.47    1.22
  -2 -20  -5   -0.24    1.09
   2 -20   5   -0.05    1.06
   2  20   5    2.71    1.24
  -2  20  -5    1.99    1.19
   2  20   5   -0.31    0.98
  -3 -20  -5   -0.32    1.28
   3 -20   5    2.07    1.18
  -3  20  -5   -1.13    1.04
   3  20   5    2.46    1.12
   3  20   5    2.54    1.35
  -4 -20  -5   -1.78    1.37
   4 -20   5   -0.02    1.17
   4  20   5   -1.28    1.05
  -4  20  -5    0.62    1.22
   4  20   5   -0.51    1.30
   5 -20   5   -0.37    1.24
  -5 -20  -5    0.66    1.72
  -5 -20  -5    2.41    1.54
   5  20   5    2.65    1.27
  -5  20  -5    1.27    1.37
   6 -20   5   -1.59    1.28
  -6 -20  -5    0.67    1.66
  -6  20  -5   -0.67    1.40
   6  20   5    0.62    1.31
  -6 -21   5   -1.67    1.68
   6 -21  -5   -0.34    1.35
   6 -21  -5   -1.99    1.49
  -6  21   5    1.10    1.39
   6  21  -5   -1.97    1.47
   5 -21  -5    1.01    1.26
   5 -21  -5   -2.59    1.36
  -5 -21   5    3.88    1.59
  -5  21   5    2.62    1.34
   5  21  -5    2.02    1.53
  -4 -21   5   -2.49    1.28
   4 -21  -5   -1.05    1.20
   4 -21  -5    0.28    1.15
  -4  21   5    2.04    1.22
   4  21  -5    0.42    1.32
   3 -21  -5    3.07    1.16
  -3  21   5    4.40    1.32
   3  21  -5    5.51    1.59
  -2 -21   5    0.46    1.10
   2 -21  -5    0.08    0.96
   2  21  -5    0.09    1.27
  -2  21   5    1.44    1.15
  -1 -21   5    0.75    1.07
   1 -21  -5    0.66    0.98
  -1  21   5    1.00    1.12
   1  21  -5    4.01    1.34
   0 -21   5   -1.12    1.01
   0 -21  -5   -0.96    1.01
   0  21   5    1.97    1.19
   0  21  -5    1.83    1.23
  -1 -21  -5    2.18    1.11
   1 -21   5    1.07    1.11
  -1  21  -5   -0.01    1.18
   1  21   5    2.65    1.19
  -2 -21  -5    0.28    1.15
   2 -21   5    0.32    1.15
   2  21   5    1.87    1.23
  -2  21  -5    0.37    1.16
  -3 -21  -5    1.38    1.35
   3 -21   5    0.58    1.22
  -3  21  -5   -0.37    1.12
   3  21   5    0.39    1.30
   3  21   5    2.44    1.13
  -4 -21  -5    3.18    1.57
   4 -21   5    0.05    1.25
   4  21   5    0.70    1.16
   4  21   5    0.41    1.37
  -4  21  -5    0.04    1.21
   5 -21   5    0.26    1.40
  -5 -21  -5    3.97    1.61
  -5 -21  -5   -1.70    1.70
   5  21   5    2.92    1.38
  -5  21  -5    2.73    1.41
  -6 -21  -5    0.61    1.77
   6  21   5    0.28    1.30
  -6  21  -5    2.76    1.67
  -5 -22   5   -1.65    1.50
   5 -22  -5   -0.24    1.28
   5 -22  -5    0.73    1.48
  -5  22   5    0.68    1.31
   5  22  -5    1.98    1.50
   4 -22  -5    3.34    1.35
  -4  22   5    3.39    1.40
   3 -22  -5    0.20    1.04
  -3  22   5    1.10    1.24
   3  22  -5   -1.54    1.49
  -2 -22   5    0.63    1.14
   2 -22  -5    0.12    0.96
   2  22  -5    0.67    1.32
  -2  22   5   -0.66    1.11
  -1 -22   5    0.36    1.07
   1 -22  -5    0.79    1.07
   1  22  -5    0.30    1.28
  -1  22   5    1.68    1.23
   0 -22   5    2.04    1.14
   0 -22  -5    0.16    1.02
   0  22  -5    2.42    1.32
   0  22   5   -0.33    1.16
   1 -22   5    0.82    1.20
  -1 -22  -5    0.01    1.06
  -1  22  -5    0.05    1.20
   1  22   5    2.05    1.23
  -2 -22  -5    1.96    1.31
   2 -22   5    0.30    1.14
   2  22   5   -1.98    1.13
  -2  22  -5   -0.30    1.20
  -3 -22  -5    0.33    1.35
   3 -22   5    0.46    1.23
   3  22   5    2.44    1.39
  -3  22  -5   -0.23    1.19
   3  22   5    1.45    1.22
  -4 -22  -5   -1.58    1.51
   4 -22   5    1.73    1.39
   4  22   5    2.91    1.29
  -4  22  -5    0.03    1.24
   4  22   5    1.77    1.48
  -5 -22  -5    0.14    1.56
   5 -22   5   -1.07    1.32
  -5 -22  -5   -4.17    1.76
  -5  22  -5   -0.65    1.37
   5  22   5    0.18    1.28
   5 -23  -5   -0.10    1.37
  -5  23   5    2.94    1.44
   5  23  -5    0.55    1.53
   4 -23  -5   -0.30    1.22
  -4  23   5    1.03    1.43
  -3 -23   5    2.27    1.31
   3 -23  -5    2.02    1.14
  -3  23   5    3.29    1.38
   2 -23  -5   -0.30    0.99
  -2 -23   5    1.08    1.10
  -2  23   5    1.20    1.23
  -1 -23   5    1.17    1.15
   1 -23  -5   -0.98    1.02
   1  23  -5    0.39    1.37
  -1  23   5    2.93    1.32
   0 -23  -5   -0.09    1.05
   0 -23   5    0.81    1.13
   0  23  -5    1.72    1.32
   0  23   5    0.67    1.23
  -1 -23  -5   -0.24    1.12
   1 -23   5    1.18    1.21
  -1  23  -5    0.83    1.32
   1  23   5    0.44    1.23
   2 -23   5   -0.54    1.16
  -2 -23  -5   -1.56    1.21
  -2  23  -5    1.93    1.35
   2  23   5   -0.24    1.27
  -3 -23  -5    0.04    1.46
   3 -23   5    0.13    1.29
  -3  23  -5    0.99    1.27
   3  23   5    0.20    1.41
  -4 -23  -5   -0.58    1.63
   4 -23   5   -0.17    1.39
   4  23   5    1.79    1.29
   4  23   5    3.95    1.63
  -4  23  -5    0.84    1.36
   5 -23   5    1.35    1.55
   4 -24  -5    0.06    1.27
  -4  24   5    1.95    1.41
   3 -24  -5    0.73    1.21
  -3  24   5    0.66    1.32
   2 -24  -5    0.78    1.08
  -2  24   5    1.50    1.30
   1 -24  -5    1.13    1.11
  -1 -24   5    1.71    1.21
   1  24  -5    0.43    1.47
  -1  24   5    1.76    1.32
   0 -24   5    0.74    1.22
   0 -24  -5    0.98    1.20
   0  24   5    0.39    1.29
   0  24  -5    0.32    1.37
   1 -24   5    0.11    1.23
  -1 -24  -5   -0.05    1.21
   1  24   5    1.20    1.32
  -1  24  -5    1.96    1.43
  -2 -24  -5   -0.41    1.33
   2 -24   5   -0.69    1.28
  -2  24  -5    3.42    1.46
   2  24   5   -1.79    1.29
   3 -24   5    1.29    1.41
  -3 -24  -5   -1.23    1.47
   3  24   5    1.10    1.53
  -3  24  -5   -0.48    1.35
  -4 -24  -5   -2.10    1.57
   4 -24   5   -0.91    1.44
   4  24   5   -1.47    1.48
  -4  24  -5   -1.09    1.38
   3 -25  -5   -0.66    1.17
  -3  25   5    0.66    1.33
   2 -25  -5    0.17    1.16
  -2  25   5    0.17    1.34
   1 -25  -5    1.99    1.25
  -1 -25   5    2.62    1.27
  -1  25   5    2.97    1.49
   1  25  -5    0.67    1.55
   0 -25  -5   -3.15    1.01
   0 -25   5    1.74    1.31
   0  25  -5    0.82    1.48
   0  25   5   -0.70    1.32
  -1 -25  -5    1.50    1.30
   1 -25   5   -0.06    1.25
  -1  25  -5   -0.26    1.45
   1  25   5   -1.48    1.29
   2 -25   5   -0.55    1.36
  -2 -25  -5   -2.80    1.32
   2  25   5    0.33    1.46
  -2  25  -5   -0.53    1.34
  -3 -25  -5    0.60    1.54
   3 -25   5   -3.13    1.30
  -3  25  -5    1.58    1.52
   3  25   5   -0.49    1.51
   2 -26  -5    0.35    1.25
  -2  26   5    1.72    1.44
   1 -26  -5   -1.75    1.16
  -1  26   5   -0.67    1.43
   0 -26   5   -0.97    1.29
[truncated: 383,008 more chars]
