# Supplementary material for: Crystal structure of bis­[2-(benzo­thia­zol-2-yl)phenolato-κ2 N,O]copper(II)
Source: Acta Crystallogr E Crystallogr Commun. 2015 Aug 22;71(Pt 9):m173–4. doi: 10.1107/S2056989015015303 (PMC4555420; doi:10.1107/S2056989015015303)
Supplement: Supplementary file 2 [file e-71-0m173-Isup2.hkl]

data_I                                                                          
_shelx_title ' [C26 H16 Cu N2 O2 S2] in P2(1)/n'                                
_shelx_refln_list_code          4                                               
_shelx_F_calc_maximum      392.53                                               
_exptl_crystal_F_000      1052.00                                               
_reflns_d_resolution_high  0.8255                                               
                                                                                
loop_                                                                           
 _space_group_symop_operation_xyz                                               
 'x, y, z'                                                                      
 '-x+1/2, y+1/2, -z+1/2'                                                        
 '-x, -y, -z'                                                                   
 'x-1/2, -y-1/2, z-1/2'                                                         
                                                                                
_cell_length_a     7.8177                                                       
_cell_length_b    21.1952                                                       
_cell_length_c    12.4954                                                       
_cell_angle_alpha  90.000                                                       
_cell_angle_beta   91.077                                                       
_cell_angle_gamma  90.000                                                       
                                                                                
_shelx_F_squared_multiplier     1.000                                           
                                                                                
loop_                                                                           
 _refln_index_h                                                                 
 _refln_index_k                                                                 
 _refln_index_l                                                                 
 _refln_F_squared_calc                                                          
 _refln_F_squared_meas                                                          
 _refln_F_squared_sigma                                                         
 _refln_observed_status                                                         
   2   0   0       9021.71       8292.31       144.30 o                         
   4   0   0        561.81        348.46        57.20 o                         
   6   0   0         94.87        130.94       114.41 o                         
   8   0   0         43.11       -129.88       129.88 o                         
   1   1   0          2.76         -3.51         7.91 o                         
   2   1   0      23395.57      26215.91       290.00 o                         
   3   1   0         34.75          7.30        30.38 o                         
   4   1   0        388.15        286.00        39.04 o                         
   5   1   0          0.06         31.65        49.41 o                         
   6   1   0          6.76        -56.46        68.74 o                         
   7   1   0          1.83        -84.59        84.59 o                         
   8   1   0         16.78        -46.03        92.52 o                         
   9   1   0          0.32       -120.76       120.76 o                         
   0   2   0      75434.16      83934.20      1469.68 o                         
   1   2   0          2.79          5.88        10.52 o                         
   2   2   0       9272.00       8469.17       105.18 o                         
   3   2   0         28.86         62.93        30.41 o                         
   4   2   0        206.83        220.95        39.04 o                         
   5   2   0          0.38        -48.54        49.77 o                         
   6   2   0         17.93        -41.21        68.56 o                         
   7   2   0          0.32        -77.27        83.27 o                         
   8   2   0          4.88        -61.24        91.49 o                         
   9   2   0          5.38       -114.07       114.07 o                         
   1   3   0          4.91         20.15        14.29 o                         
   2   3   0     154078.94     158814.33      1825.06 o                         
   3   3   0         24.17         61.81        29.98 o                         
   4   3   0       2059.81       2037.77        60.04 o                         
   5   3   0          6.86         31.79        50.48 o                         
   6   3   0         14.52        -66.71        66.71 o                         
   7   3   0          7.12        -82.45        82.45 o                         
   8   3   0         96.04         -4.15       104.42 o                         
   9   3   0          2.42        -43.63       115.08 o                         
   0   4   0        223.67        215.09        20.56 o                         
   1   4   0          0.57         -0.10        19.18 o                         
   2   4   0       2945.30       2417.46        56.44 o                         
   3   4   0          2.53         -0.64        31.77 o                         
   4   4   0      15500.72      17272.70       226.40 o                         
   5   4   0         55.98         69.19        52.06 o                         
   6   4   0         77.79        136.70        70.04 o                         
   7   4   0          0.04        -80.96        80.96 o                         
   8   4   0         86.47         29.08       109.91 o                         
   9   4   0          1.84       -150.60       150.60 o                         
   1   5   0          0.88        -24.26        24.26 o                         
   2   5   0       3097.19       2991.51        62.60 o                         
   3   5   0          2.12          5.64        33.72 o                         
   4   5   0       5553.45       5760.12       104.39 o                         
   5   5   0          1.12        -39.62        51.53 o                         
   6   5   0        191.08        234.16        71.06 o                         
   7   5   0          0.86        -90.38        90.38 o                         
   8   5   0        203.63        191.92       107.77 o                         
   9   5   0          8.30        111.84       137.10 o                         
   0   6   0      31877.61      31709.61       491.69 o                         
   1   6   0         20.68          3.95        28.28 o                         
   2   6   0         48.05         -0.73        32.89 o                         
   3   6   0          1.91         -7.27        36.09 o                         
   4   6   0      20547.93      20779.63       266.77 o                         
   5   6   0          1.35        -58.63        58.63 o                         
   6   6   0       1056.98       1112.60        81.67 o                         
   7   6   0         19.74        -34.50        96.55 o                         
   8   6   0        206.95        306.15       128.41 o                         
   9   6   0          2.36       -130.62       130.62 o                         
   1   7   0          8.41        -34.26        34.26 o                         
   2   7   0      10082.17      10997.11       146.80 o                         
   3   7   0          6.96         11.34        37.66 o                         
   4   7   0       4983.20       4844.07        99.91 o                         
   5   7   0          1.04        -59.01        61.11 o                         
   6   7   0        508.79        441.23        82.30 o                         
   7   7   0         22.18         95.90        89.04 o                         
   8   7   0        205.80        154.80       132.89 o                         
   9   7   0          0.87        155.23       147.97 o                         
   0   8   0       2822.43       2590.20        71.70 o                         
   1   8   0         21.77        -11.85        29.27 o                         
   2   8   0        539.27        424.80        36.84 o                         
   3   8   0         10.06        -20.04        38.63 o                         
   4   8   0        133.62        406.93        75.81 o                         
   5   8   0         28.20         89.34        63.39 o                         
   6   8   0        913.32        967.06        89.76 o                         
   7   8   0         21.26         38.52        93.89 o                         
   8   8   0         46.91         -3.71       115.50 o                         
   1   9   0         15.87          6.02        31.03 o                         
   2   9   0      14038.60      15530.05       201.52 o                         
   3   9   0          0.02          1.98        41.02 o                         
   4   9   0       2714.77       2562.95        82.78 o                         
   5   9   0         65.61        -30.26        63.28 o                         
   6   9   0          8.57        -59.02        83.86 o                         
   7   9   0         11.15        -45.03        91.09 o                         
   8   9   0         22.86         68.54       116.37 o                         
   0  10   0      29890.90      33250.77       524.38 o                         
   1  10   0         26.82         64.49        38.52 o                         
   2  10   0       6486.57       6087.65       101.59 o                         
   3  10   0          7.76          6.85        48.56 o                         
   4  10   0         63.23        170.16        56.39 o                         
   5  10   0          0.02        -42.11        65.40 o                         
   6  10   0         35.41        -39.82        85.54 o                         
   7  10   0         11.25         -9.28        92.41 o                         
   8  10   0          2.40       -128.44       128.44 o                         
   1  11   0         54.77         74.02        43.75 o                         
   2  11   0        442.41        874.90        50.85 o                         
   3  11   0          6.57        -30.42        51.41 o                         
   4  11   0        759.42        750.50        67.35 o                         
   5  11   0         13.84        -27.27        72.53 o                         
   6  11   0       1285.39       1236.18       103.03 o                         
   7  11   0         15.64        109.69        95.27 o                         
   8  11   0        206.50        -45.47       110.95 o                         
   0  12   0      18337.19      21594.94       356.37 o                         
   1  12   0          0.16        -38.71        38.71 o                         
   2  12   0       7533.13       7072.94       120.07 o                         
   3  12   0         14.43        -56.54        56.54 o                         
   4  12   0        370.41        433.62        64.61 o                         
   5  12   0         17.00        -39.21        81.93 o                         
   6  12   0        182.76        198.89        88.14 o                         
   7  12   0         15.79         31.97        94.45 o                         
   8  12   0        152.19         26.79       125.40 o                         
   1  13   0         16.46          8.67        43.50 o                         
   2  13   0       2600.77       3256.19        90.65 o                         
   3  13   0          1.41         30.20        57.36 o                         
   4  13   0       1227.07       1210.08        76.23 o                         
   5  13   0          1.42        -68.35        80.89 o                         
   6  13   0        806.71        721.42        97.83 o                         
   7  13   0          0.00        -94.58        94.58 o                         
   8  13   0          1.20        -39.55       116.14 o                         
   0  14   0        921.90        913.60        71.96 o                         
   1  14   0          1.15        -46.84        46.84 o                         
   2  14   0       1168.13       1257.38        74.59 o                         
   3  14   0          0.74        -58.43        58.43 o                         
   4  14   0       1265.13       1409.50        87.78 o                         
   5  14   0         23.11        -46.41        81.89 o                         
   6  14   0        447.20        468.74        99.14 o                         
   7  14   0          1.33        125.58        95.83 o                         
   1  15   0          8.98         37.34        72.69 o                         
   2  15   0        142.30        314.12        67.43 o                         
   3  15   0         37.40        152.57        64.00 o                         
   4  15   0       4334.30       4146.92       141.95 o                         
   5  15   0          5.27        105.35        85.91 o                         
   6  15   0        718.24        771.52       102.91 o                         
   7  15   0          2.74        -34.85        96.05 o                         
   0  16   0        376.77        464.11        81.95 o                         
   1  16   0          1.06         29.46        54.76 o                         
   2  16   0        761.74        630.22        65.40 o                         
   3  16   0          1.68         65.13        71.27 o                         
   4  16   0         93.93        302.68        76.58 o                         
   5  16   0          8.31         64.44        86.34 o                         
   6  16   0        302.34        362.07        99.65 o                         
   7  16   0          0.11        114.43       103.41 o                         
   1  17   0          0.04          6.91        57.76 o                         
   2  17   0        373.90        355.66        64.53 o                         
   3  17   0         41.02        122.31        72.16 o                         
   4  17   0       1916.11       2093.99       108.09 o                         
   5  17   0          0.04        -32.53        85.83 o                         
   6  17   0        171.78        269.51        96.93 o                         
   7  17   0          1.34        -25.28       104.20 o                         
   0  18   0        535.11        545.49       130.63 o                         
   1  18   0        107.28         51.41        60.35 o                         
   2  18   0       3398.66       3000.52       186.83 o                         
   3  18   0          1.08         41.26        70.96 o                         
   4  18   0        185.26        281.76        78.94 o                         
   5  18   0         11.09        100.96        90.13 o                         
   6  18   0        601.83        618.30       103.99 o                         
   1  19   0          3.03         45.79        59.86 o                         
   2  19   0         98.85        222.59        71.69 o                         
   3  19   0         38.09         76.79        74.73 o                         
   4  19   0        590.27        765.52        94.80 o                         
   5  19   0          2.55         49.78        93.76 o                         
   6  19   0        110.07        133.61       102.60 o                         
   0  20   0        285.79        167.50        97.51 o                         
   1  20   0         47.34        167.88       112.89 o                         
   2  20   0        944.12       1067.12        86.10 o                         
   3  20   0          4.11        -46.80        74.94 o                         
   4  20   0        165.61        327.18       104.15 o                         
   5  20   0          9.94        206.75       148.66 o                         
   1  21   0         12.71        -28.67       125.78 o                         
   2  21   0        197.47        188.33        77.13 o                         
   3  21   0         63.82        182.23        87.14 o                         
   4  21   0       1292.83       1413.04       170.41 o                         
   5  21   0          4.06        107.87        96.89 o                         
   0  22   0         11.05        169.11       129.07 o                         
   1  22   0          0.00          3.66        97.36 o                         
   2  22   0          3.52         45.37        85.15 o                         
   3  22   0          0.99          6.48        80.61 o                         
   4  22   0        415.73        454.18       112.40 o                         
   1  23   0          2.67        -49.02        83.87 o                         
   2  23   0          2.03         -5.39       138.79 o                         
   3  23   0         16.82         71.21        85.90 o                         
   4  23   0        266.23        330.07       113.48 o                         
   0  24   0         44.32         84.69       139.82 o                         
   1  24   0          5.26        173.13        98.39 o                         
   2  24   0        123.20        229.55       107.86 o                         
   3  24   0          0.86        -65.47       106.75 o                         
   1  25   0          4.00        145.31       100.75 o                         
   2  25   0         10.38         47.33       102.05 o                         
  -9   0   1          0.39       -187.39       187.39 o                         
  -7   0   1        271.49        529.87       130.46 o                         
  -5   0   1       1718.27       1714.84       107.38 o                         
  -3   0   1       2133.56       2617.72        96.15 o                         
  -1   0   1       7101.60       7043.00       228.50 o                         
   1   0   1      17287.90      15592.13       243.09 o                         
   3   0   1      10519.84       9367.98       171.68 o                         
   5   0   1       1727.63       1992.05       168.26 o                         
   7   0   1        432.81        255.84       121.65 o                         
   9   0   1         21.73        -20.01       146.24 o                         
  -9   1   1         41.55       -114.95       114.95 o                         
  -8   1   1         60.88        105.06        95.04 o                         
  -7   1   1        163.58        121.77        86.33 o                         
  -6   1   1         83.77         94.53        78.70 o                         
  -5   1   1       1599.32       1629.93       103.16 o                         
  -4   1   1        618.54        757.08        48.40 o                         
  -3   1   1       8633.12       7038.22       105.56 o                         
  -2   1   1       8431.95       9773.37       127.15 o                         
  -1   1   1      14103.43      12299.26       146.07 o                         
   0   1   1          5.32         16.84         5.35 o                         
   1   1   1       5656.35       5602.82       136.64 o                         
   2   1   1      20730.17      20891.60       234.95 o                         
   3   1   1       1049.32       1760.42        55.80 o                         
   4   1   1       1098.67       1266.30        50.52 o                         
   5   1   1       2115.52       2167.28        80.08 o                         
   6   1   1         63.07         53.09        62.66 o                         
   7   1   1        295.37        361.24        87.98 o                         
   8   1   1         17.85        -52.52        93.36 o                         
   9   1   1          2.28          9.70       116.03 o                         
  -9   2   1          0.90       -108.37       116.12 o                         
  -8   2   1         20.01        -50.89        92.57 o                         
  -7   2   1        304.08        418.20       101.17 o                         
  -6   2   1         11.11        -76.94        76.94 o                         
  -5   2   1       1506.19       1536.23        72.42 o                         
  -4   2   1        816.98        776.92        48.09 o                         
  -3   2   1         71.57        819.02        48.62 o                         
  -2   2   1      40692.24      39049.54       455.68 o                         
  -1   2   1       6425.13       5397.92        76.10 o                         
   0   2   1        211.93        248.36        10.17 o                         
   1   2   1       8762.51       8018.94        99.71 o                         
   2   2   1      17119.15      19942.44       224.86 o                         
   3   2   1       8618.79       7069.54        98.21 o                         
   4   2   1         42.32         95.11        38.98 o                         
   5   2   1       1501.93       1524.52        65.09 o                         
   6   2   1         35.45         19.27        62.34 o                         
   7   2   1        205.95        114.71        84.67 o                         
   8   2   1         88.52        -55.08        93.59 o                         
   9   2   1         60.93        176.35       149.49 o                         
  -9   3   1         82.09         64.56       118.05 o                         
  -8   3   1          2.03        -67.46       102.41 o                         
  -7   3   1        100.99         95.53        86.09 o                         
  -6   3   1         72.45         38.12        69.06 o                         
  -5   3   1        994.48       1110.11        66.16 o                         
  -4   3   1       1885.30       2069.62        64.46 o                         
  -3   3   1       9976.99       8242.75       117.96 o                         
  -2   3   1       5249.25       7072.04       109.81 o                         
  -1   3   1       2800.84       2781.14        44.57 o                         
   0   3   1        605.65        596.51        29.29 o                         
   1   3   1       5053.42       4038.04        63.74 o                         
   2   3   1      26394.81      25051.18       279.48 o                         
   3   3   1        319.03       1305.63        98.37 o                         
   4   3   1         27.57        206.36        40.46 o                         
   5   3   1       2726.62       2933.76        83.23 o                         
   6   3   1        365.39        384.76        78.36 o                         
   7   3   1        561.06        614.78       112.60 o                         
   8   3   1         31.42        -27.27       177.18 o                         
   9   3   1          6.73         78.49       153.48 o                         
  -9   4   1          3.77        -15.08       143.22 o                         
  -8   4   1         47.17        -52.78       103.49 o                         
  -7   4   1        884.42        737.64        91.31 o                         
  -6   4   1        288.91        344.60        71.74 o                         
  -5   4   1       2718.10       2870.13        92.13 o                         
  -4   4   1        756.97       1422.05        56.34 o                         
  -3   4   1        648.67       1498.42        60.89 o                         
  -2   4   1       8336.35       7397.42       104.88 o                         
  -1   4   1       1404.78       1230.83        50.41 o                         
   0   4   1        940.24        879.54        29.20 o                         
   1   4   1       1039.79       1021.76        35.37 o                         
   2   4   1        461.00       1101.31        46.40 o                         
   3   4   1       9652.82       7967.73       107.24 o                         
   4   4   1       8551.62       8229.27       119.07 o                         
   5   4   1        404.10        692.55        59.31 o                         
   6   4   1        366.27        233.03        66.09 o                         
   7   4   1        101.44          8.52        81.28 o                         
   8   4   1         31.75        -65.97       114.44 o                         
   9   4   1         43.36       -144.75       144.75 o                         
  -9   5   1         12.47         81.34       179.57 o                         
  -8   5   1         28.13       -116.18       116.18 o                         
  -7   5   1         29.47         32.76        92.15 o                         
  -6   5   1         50.65        -36.87        66.53 o                         
  -5   5   1        275.28        488.69        60.80 o                         
  -4   5   1       8613.27       7844.68       139.20 o                         
  -3   5   1       5716.91       4561.32        81.57 o                         
  -2   5   1       2433.96       2237.13        55.53 o                         
  -1   5   1       1077.04        962.98        43.82 o                         
   0   5   1       1175.87       1171.41        31.40 o                         
   1   5   1        253.97        240.08        31.82 o                         
   2   5   1       1168.69       1279.15        53.89 o                         
   3   5   1       1287.21       1823.05        55.30 o                         
   4   5   1        896.50       1468.97        59.22 o                         
   5   5   1       2955.65       2865.55        84.16 o                         
   6   5   1          5.07        -67.22        67.22 o                         
   7   5   1       1015.40        860.27        91.09 o                         
   8   5   1         21.11        124.46       139.38 o                         
   9   5   1          0.55       -119.49       145.27 o                         
  -9   6   1         35.96        -77.98       133.65 o                         
  -8   6   1          4.87        -98.85        98.85 o                         
  -7   6   1        974.36       1074.61       114.24 o                         
  -6   6   1       1344.66       1291.37        90.58 o                         
  -5   6   1       3639.64       3187.28       107.69 o                         
  -4   6   1        107.01        349.26        56.58 o                         
  -3   6   1       1369.79       1846.97        67.02 o                         
  -2   6   1        674.62        767.65        37.68 o                         
  -1   6   1         53.77         93.45        30.28 o                         
   0   6   1       1661.88       1654.82        41.40 o                         
   1   6   1       1182.56        914.95        42.52 o                         
   2   6   1       2532.99       2318.52        64.09 o                         
   3   6   1       4965.89       4361.97        92.00 o                         
   4   6   1       2177.20       1950.71        68.62 o                         
   5   6   1        288.24        598.15        58.85 o                         
   6   6   1        108.05        231.04        72.18 o                         
   7   6   1        161.15        129.97        82.75 o                         
   8   6   1          0.07         73.04       118.78 o                         
   9   6   1          6.25       -101.17       176.62 o                         
  -9   7   1         37.24       -133.97       133.97 o                         
  -8   7   1         30.98       -101.15       101.15 o                         
  -7   7   1        115.53         79.73        91.72 o                         
  -6   7   1        297.13        447.42        81.79 o                         
  -5   7   1        799.66       1055.04        78.76 o                         
  -4   7   1        345.53        283.00        50.01 o                         
  -3   7   1       2736.99       2316.39        63.99 o                         
  -2   7   1       2359.49       2127.42        58.99 o                         
  -1   7   1       1607.04       1455.86        63.59 o                         
   0   7   1       2219.93       2174.81        48.25 o                         
   1   7   1        443.90        475.59        38.42 o                         
   2   7   1        380.05        492.65        40.49 o                         
   3   7   1        800.85        982.48        54.65 o                         
   4   7   1        245.72        320.99        52.55 o                         
   5   7   1       3697.20       3388.47       101.05 o                         
   6   7   1       3412.56       3222.94       146.91 o                         
   7   7   1        313.31        340.26        96.07 o                         
   8   7   1        103.97         29.34       117.02 o                         
   9   7   1         55.99         92.79       137.62 o                         
  -8   8   1          0.12       -113.77       113.77 o                         
  -7   8   1        236.93        335.85        96.63 o                         
  -6   8   1       2895.93       2621.23       109.34 o                         
  -5   8   1       1896.05       1933.93       126.10 o                         
  -4   8   1        711.58        575.48        56.43 o                         
  -3   8   1        525.89        833.43        48.05 o                         
  -2   8   1        300.58        374.74        38.82 o                         
  -1   8   1        312.83        516.33        52.15 o                         
   0   8   1       3258.23       3153.59        64.50 o                         
   1   8   1       3546.61       2838.14        66.18 o                         
   2   8   1       2593.94       2348.87        68.51 o                         
   3   8   1       2172.84       1860.88        68.72 o                         
   4   8   1          1.32        -13.37        51.13 o                         
   5   8   1        722.91       1066.19        73.75 o                         
   6   8   1        205.08        411.00        81.54 o                         
   7   8   1        137.79        236.97        95.90 o                         
   8   8   1        254.99        247.29       132.70 o                         
  -8   9   1        850.51        580.59       130.12 o                         
  -7   9   1         38.80        116.27        91.99 o                         
  -6   9   1        157.62        215.86       123.99 o                         
  -5   9   1        610.91        665.49        78.79 o                         
  -4   9   1        453.29        383.58        57.49 o                         
  -3   9   1       2989.69       2392.18        77.76 o                         
  -2   9   1       2827.79       2618.58        66.37 o                         
  -1   9   1       5692.02       5159.55        85.29 o                         
   0   9   1       3864.89       3875.53        73.15 o                         
   1   9   1       1002.44       1323.96        50.67 o                         
   2   9   1          5.29        312.15        43.44 o                         
   3   9   1        128.33        300.59        55.21 o                         
   4   9   1          5.07         22.99        59.77 o                         
   5   9   1       1599.21       1575.69        79.26 o                         
   6   9   1       1359.42       1337.91       103.56 o                         
   7   9   1         94.91        148.93        96.25 o                         
   8   9   1         62.25        177.56       117.25 o                         
  -8  10   1        132.50        -95.33       117.80 o                         
  -7  10   1        322.94        377.57       111.62 o                         
  -6  10   1        506.86        366.66        93.49 o                         
  -5  10   1        508.34        545.33        80.29 o                         
  -4  10   1         20.92        103.10        57.20 o                         
  -3  10   1         41.65        340.49        48.81 o                         
  -2  10   1         90.33        174.98        39.57 o                         
  -1  10   1        899.85       1157.95        47.72 o                         
   0  10   1       3031.29       2975.20        63.05 o                         
   1  10   1       5621.05       4983.70        85.35 o                         
   2  10   1       1791.44       1862.98        66.53 o                         
   3  10   1       4502.07       3679.42       105.41 o                         
   4  10   1        794.98        745.04        72.51 o                         
   5  10   1        135.70        313.30        75.30 o                         
   6  10   1        122.90        125.60        86.99 o                         
   7  10   1          6.18        -28.87        91.90 o                         
   8  10   1        923.53        754.72       141.21 o                         
  -8  11   1        431.89        143.14       125.78 o                         
  -7  11   1          2.92        123.85        94.84 o                         
  -6  11   1         23.79        130.24        79.92 o                         
  -5  11   1        239.32        326.19        83.81 o                         
  -4  11   1       1168.13       1203.30        71.08 o                         
  -3  11   1       3409.71       2909.42        85.35 o                         
  -2  11   1        710.11        735.22        49.78 o                         
  -1  11   1       6072.28       5531.16        96.64 o                         
   0  11   1       1805.26       1937.10        56.50 o                         
   1  11   1       1739.58       1955.51        58.86 o                         
   2  11   1        667.48        717.98        55.35 o                         
   3  11   1         20.65        291.56        59.87 o                         
   4  11   1        105.36        136.32        72.98 o                         
   5  11   1        237.77        311.74        78.97 o                         
   6  11   1        290.56        240.56        87.44 o                         
   7  11   1        360.33        307.58        98.72 o                         
   8  11   1        109.09        -37.65       125.13 o                         
  -8  12   1          0.13       -126.55       126.55 o                         
  -7  12   1        467.40        445.49       103.17 o                         
  -6  12   1        279.70        210.56        89.57 o                         
  -5  12   1         80.09        116.61        78.28 o                         
  -4  12   1        604.61        557.24        65.89 o                         
  -3  12   1         42.44        187.71        58.97 o                         
  -2  12   1       2930.19       2743.96        80.19 o                         
  -1  12   1       1951.00       2195.13        68.64 o                         
   0  12   1        606.68        610.31        45.16 o                         
   1  12   1       6316.10       5976.41       102.62 o                         
   2  12   1        121.53        345.88        55.54 o                         
   3  12   1       3605.34       3039.79       100.59 o                         
   4  12   1        704.37        679.74        82.58 o                         
   5  12   1        106.48         38.64        77.05 o                         
   6  12   1        141.75        204.69        86.14 o                         
   7  12   1          8.45        168.92       115.89 o                         
   8  12   1        157.02        143.25       117.97 o                         
  -8  13   1         43.21        -57.69       168.56 o                         
  -7  13   1          0.93        -28.23        96.25 o                         
  -6  13   1        235.04        137.81        89.22 o                         
  -5  13   1        758.56        665.57        97.49 o                         
  -4  13   1        962.02        964.76        86.94 o                         
  -3  13   1       1656.93       1425.57        76.09 o                         
  -2  13   1        173.97        453.37        55.51 o                         
  -1  13   1       3837.38       3755.51        97.34 o                         
   0  13   1        226.24        186.06        41.09 o                         
   1  13   1       2189.12       2325.39        71.64 o                         
   2  13   1       3452.11       3423.79       101.07 o                         
   3  13   1        570.71        705.53        71.18 o                         
   4  13   1        196.06        212.73        72.76 o                         
   5  13   1        129.78        205.84        77.95 o                         
   6  13   1        149.32         81.38        87.09 o                         
   7  13   1        163.88        277.32        99.81 o                         
   8  13   1         15.46        -47.68       120.53 o                         
  -7  14   1        189.17         -4.97        96.43 o                         
  -6  14   1         68.06        113.35        91.22 o                         
  -5  14   1        187.81        256.92        87.17 o                         
  -4  14   1          2.48         56.55        65.24 o                         
  -3  14   1        173.43        282.01        65.79 o                         
  -2  14   1       3465.41       3210.84        94.35 o                         
  -1  14   1        862.94       1070.99        68.00 o                         
   0  14   1        141.26        103.95        43.26 o                         
   1  14   1       4626.01       4184.03        95.45 o                         
   2  14   1         76.10        298.47        63.14 o                         
   3  14   1       1342.47       1245.04        81.14 o                         
   4  14   1       1063.56        866.22        81.39 o                         
   5  14   1        477.49        226.06        84.19 o                         
   6  14   1         65.23          8.92        86.96 o                         
   7  14   1          1.19         -8.74        96.27 o                         
  -7  15   1          1.29        -95.94        95.94 o                         
  -6  15   1         18.33        -89.21        89.21 o                         
  -5  15   1        472.87        556.47        92.45 o                         
  -4  15   1        788.61        818.82        80.24 o                         
  -3  15   1        679.12        700.61        89.23 o                         
  -2  15   1        118.03        199.01        72.46 o                         
  -1  15   1       3548.14       3128.11        93.63 o                         
   0  15   1        810.42        872.64        53.90 o                         
   1  15   1        393.69        621.08        58.78 o                         
   2  15   1       1407.69       1412.60        79.77 o                         
   3  15   1        548.82        673.79        77.16 o                         
   4  15   1        382.33        571.75        91.16 o                         
   5  15   1        267.63        248.86       122.45 o                         
   6  15   1         65.39          9.72        88.25 o                         
   7  15   1         61.82         26.29        99.69 o                         
  -7  16   1        140.57        -25.00       114.33 o                         
  -6  16   1        133.73        169.28       121.97 o                         
  -5  16   1        315.44        386.77        92.88 o                         
  -4  16   1        213.44        303.01        74.52 o                         
  -3  16   1         10.67        217.31        70.29 o                         
  -2  16   1        709.29        724.58        74.93 o                         
  -1  16   1          1.90        220.88        66.78 o                         
   0  16   1        786.21        851.24        56.04 o                         
   1  16   1       3535.85       2959.26        90.89 o                         
   2  16   1         20.61         82.05        68.01 o                         
   3  16   1        608.99        469.11        75.64 o                         
   4  16   1        636.91        554.64        90.33 o                         
   5  16   1         13.24        106.57        86.97 o                         
   6  16   1         61.93        179.97        95.62 o                         
   7  16   1          0.08         17.46       100.28 o                         
  -7  17   1          0.12        -30.57       106.01 o                         
  -6  17   1         21.04          4.76        95.69 o                         
  -5  17   1         33.04        142.59        89.25 o                         
  -4  17   1        313.95        296.30        77.05 o                         
  -3  17   1        628.28        612.21        85.45 o                         
  -2  17   1        152.03        200.82        70.95 o                         
  -1  17   1       1901.92       1927.68        97.43 o                         
   0  17   1       1130.42       1149.67        63.00 o                         
   1  17   1         41.85        277.34        60.04 o                         
   2  17   1         70.50        -42.52        68.09 o                         
   3  17   1        189.71        349.54        79.37 o                         
   4  17   1         79.31         22.49        79.42 o                         
   5  17   1        364.34        498.37        96.08 o                         
   6  17   1        198.86        195.08        96.64 o                         
   7  17   1        160.24        404.72       109.64 o                         
  -6  18   1         90.45        -31.85        97.74 o                         
  -5  18   1        172.30        324.97        94.53 o                         
  -4  18   1         48.57        163.38       107.02 o                         
  -3  18   1        162.48        431.83        75.93 o                         
  -2  18   1         51.49         30.05        61.69 o                         
  -1  18   1         29.52        252.04        73.65 o                         
   0  18   1        132.32        188.97        68.03 o                         
   1  18   1       1583.24       1573.05        96.33 o                         
   2  18   1         72.87         35.15        68.30 o                         
   3  18   1        406.37        393.22        76.82 o                         
   4  18   1        123.26         34.73        82.01 o                         
   5  18   1         12.96        123.96        99.04 o                         
   6  18   1          3.82        -66.67        96.12 o                         
  -6  19   1          0.06         81.18       114.08 o                         
  -5  19   1         20.28         96.07        93.34 o                         
  -4  19   1        101.61        152.61        97.28 o                         
  -3  19   1        315.71        260.18        77.06 o                         
  -2  19   1          1.85        122.62        77.85 o                         
  -1  19   1        913.95        930.44        69.96 o                         
   0  19   1         99.38        148.81        67.47 o                         
   1  19   1        153.81        285.27        69.33 o                         
   2  19   1          0.67        -28.98        68.43 o                         
   3  19   1        694.01        783.93        99.19 o                         
   4  19   1         49.27          0.49       113.78 o                         
   5  19   1        130.63         82.46        92.97 o                         
   6  19   1        103.88         51.43       112.54 o                         
  -5  20   1         93.70        119.05        96.77 o                         
  -4  20   1         31.14         95.84        90.20 o                         
  -3  20   1        457.65        545.11        83.40 o                         
  -2  20   1         34.09        -16.32        79.60 o                         
  -1  20   1        303.59        335.36        66.16 o                         
   0  20   1        792.96        653.79        94.77 o                         
   1  20   1        561.11        615.19        88.03 o                         
   2  20   1        143.17         65.77        71.59 o                         
   3  20   1        517.62        580.18        83.80 o                         
   4  20   1          1.29         46.52       104.53 o                         
   5  20   1         27.44        -14.40        93.12 o                         
  -5  21   1         52.93         68.84        97.67 o                         
  -4  21   1          0.99         71.05        92.59 o                         
  -3  21   1        298.02        393.81        91.57 o                         
  -2  21   1         74.09        105.86        82.59 o                         
  -1  21   1        742.65        825.26       108.63 o                         
   0  21   1        453.26        313.63        91.99 o                         
   1  21   1         46.27         64.34        82.99 o                         
   2  21   1         43.26         60.13        89.60 o                         
   3  21   1        287.58        292.47        82.59 o                         
   4  21   1         25.91         62.25        93.65 o                         
   5  21   1         42.18        206.69       154.94 o                         
  -4  22   1         51.05        131.73       150.12 o                         
  -3  22   1        198.86        280.54        92.24 o                         
  -2  22   1        134.36        189.10        85.05 o                         
  -1  22   1         96.00        216.20       107.16 o                         
   0  22   1        140.49        192.56        95.75 o                         
   1  22   1        995.74       1024.41        99.87 o                         
   2  22   1          9.90        131.88        88.21 o                         
   3  22   1        284.28        158.79        82.28 o                         
   4  22   1          3.38         35.49       103.67 o                         
  -4  23   1         30.71        245.11       137.60 o                         
  -3  23   1        342.83        191.97        96.02 o                         
  -2  23   1        201.12        449.09       124.09 o                         
  -1  23   1        829.10        872.10       107.02 o                         
   0  23   1         66.48        102.86        95.36 o                         
   1  23   1         18.28         21.06       135.09 o                         
   2  23   1        400.41        425.32        96.28 o                         
   3  23   1          6.66         -7.24        81.57 o                         
   4  23   1         11.22        122.29       110.03 o                         
  -3  24   1          7.68        122.52       135.61 o                         
  -2  24   1        140.93        201.23        99.98 o                         
  -1  24   1         74.21        138.60        98.08 o                         
   0  24   1          4.72         -6.17        96.46 o                         
   1  24   1        724.49        712.28       111.40 o                         
   2  24   1         62.06        -89.23        89.23 o                         
   3  24   1         73.24         76.95       120.30 o                         
  -2  25   1          7.55          4.98       102.42 o                         
  -1  25   1        733.21        578.78       110.16 o                         
   0  25   1          0.51        -99.44        99.44 o                         
   1  25   1         36.98        220.32       126.78 o                         
   2  25   1         36.43        -44.21       142.73 o                         
  -8   0   2         61.76        -65.57       158.10 o                         
  -6   0   2        145.91        319.86       115.38 o                         
  -4   0   2       2817.05       2926.58       118.96 o                         
  -2   0   2       3250.58       4499.32       119.36 o                         
   0   0   2        134.98        174.33        19.64 o                         
   2   0   2       6541.25       7047.21       132.53 o                         
   4   0   2       4286.15       4262.61       117.43 o                         
   6   0   2         29.39        -18.01        88.18 o                         
   8   0   2         69.48       -181.32       203.70 o                         
  -9   1   2          0.02       -112.33       112.33 o                         
  -8   1   2        250.63        282.30        97.34 o                         
  -7   1   2         36.43        -82.62        82.62 o                         
  -6   1   2        319.53        321.02        81.92 o                         
  -5   1   2         15.21        -52.28        63.66 o                         
  -4   1   2       1874.33       2160.34        75.23 o                         
  -3   1   2         79.88         87.38        29.04 o                         
  -2   1   2       9729.95       8634.81       117.80 o                         
  -1   1   2        975.77        979.22        44.05 o                         
   0   1   2       8886.16      10462.61       144.59 o                         
   1   1   2       1298.27       1142.54        30.02 o                         
   2   1   2       6723.77       6398.50        87.67 o                         
   3   1   2         36.78         36.80        30.57 o                         
   4   1   2        684.16        940.62        47.62 o                         
   5   1   2          4.27         73.02        52.45 o                         
   6   1   2        269.54        396.92        66.96 o                         
   7   1   2         51.13         48.41        81.94 o                         
   8   1   2        225.38        111.86        94.06 o                         
   9   1   2          1.02        -35.01       144.37 o                         
  -9   2   2         13.98       -113.19       113.19 o                         
  -8   2   2          1.76        -72.57       106.68 o                         
  -7   2   2         31.65        -20.42        84.76 o                         
  -6   2   2       1205.34       1288.53        91.64 o                         
  -5   2   2        284.65        131.41        53.99 o                         
  -4   2   2       4176.89       4010.56        96.28 o                         
  -3   2   2         10.03         23.84        30.42 o                         
  -2   2   2       7101.09       7419.69       114.88 o                         
  -1   2   2       1142.08       1232.33        45.58 o                         
   0   2   2          0.17        -12.22        12.96 o                         
   1   2   2        946.02        999.65        33.32 o                         
   2   2   2       5175.56       6312.05        87.05 o                         
   3   2   2         16.20         30.39        29.94 o                         
   4   2   2       2926.87       2905.37        70.16 o                         
   5   2   2        270.70        127.91        54.88 o                         
   6   2   2        962.39       1259.58        75.57 o                         
   7   2   2          3.53         -4.60        76.74 o                         
   8   2   2         45.75       -106.36       106.36 o                         
   9   2   2         12.36       -179.41       179.41 o                         
  -9   3   2          2.09       -115.36       115.36 o                         
  -8   3   2        215.30         62.77       108.35 o                         
  -7   3   2         50.29        -82.63        82.63 o                         
  -6   3   2        104.15        141.77        78.84 o                         
  -5   3   2         14.21         16.03        54.88 o                         
  -4   3   2        159.62        290.02        43.99 o                         
  -3   3   2        355.40        488.35        36.63 o                         
  -2   3   2       3174.17       2809.49        67.37 o                         
  -1   3   2        722.79        729.94        26.60 o                         
   0   3   2      22182.12      23952.16       280.94 o                         
   1   3   2        921.79        972.20        40.92 o                         
   2   3   2       5316.47       4252.74        75.08 o                         
   3   3   2        480.47        630.34        36.10 o                         
   4   3   2         31.59        139.31        43.24 o                         
   5   3   2         85.70        172.26        55.80 o                         
   6   3   2        172.25        218.69        71.91 o                         
   7   3   2         73.31         -2.54        74.18 o                         
   8   3   2        173.85        194.16       124.52 o                         
   9   3   2          0.10        -62.25       137.73 o                         
  -9   4   2          5.77        -21.14       116.33 o                         
  -8   4   2          5.69        -85.32       104.38 o                         
  -7   4   2          2.23        -59.52        94.22 o                         
  -6   4   2       1548.80       1661.59        94.65 o                         
  -5   4   2        691.21        649.23        61.48 o                         
  -4   4   2       2397.61       2203.59        67.00 o                         
  -3   4   2         67.97         95.97        32.79 o                         
  -2   4   2         84.93        226.97        37.80 o                         
  -1   4   2        973.44       1124.21        36.56 o                         
   0   4   2         40.39         37.47        21.24 o                         
   1   4   2       1371.07       1332.81        43.43 o                         
   2   4   2        221.02        270.74        36.56 o                         
   3   4   2         92.00         69.13        35.80 o                         
   4   4   2       1651.06       1656.92        73.20 o                         
   5   4   2        692.83        622.70        59.24 o                         
   6   4   2       1032.96       1260.29        76.13 o                         
   7   4   2          1.21         59.26        74.49 o                         
   8   4   2          5.58          2.88       119.95 o                         
   9   4   2          7.50       -133.82       133.82 o                         
  -9   5   2         21.90       -115.92       115.92 o                         
  -8   5   2        291.09        278.97       107.51 o                         
  -7   5   2         74.16        -11.04        93.20 o                         
  -6   5   2        417.50        352.26        71.36 o                         
  -5   5   2        143.08        314.20        58.88 o                         
  -4   5   2       4554.14       4687.20       106.42 o                         
  -3   5   2        181.91        191.86        42.89 o                         
  -2   5   2       1463.45       1386.79        54.71 o                         
  -1   5   2        981.19        937.91        40.83 o                         
   0   5   2         46.76         34.21        25.33 o                         
   1   5   2        916.33        916.58        40.90 o                         
   2   5   2       1225.51       1174.93        43.19 o                         
   3   5   2        112.80        133.33        37.15 o                         
   4   5   2       4851.00       5422.18        94.34 o                         
   5   5   2        119.61        183.98        56.79 o                         
   6   5   2         89.55          1.54        64.52 o                         
   7   5   2         93.42        -91.01       177.27 o                         
   8   5   2        282.08        275.32       123.35 o                         
   9   5   2         20.67       -184.25       184.25 o                         
  -9   6   2         66.83        -35.44       152.36 o                         
  -8   6   2         31.26        -85.64       101.30 o                         
  -7   6   2          1.84        -28.67        93.24 o                         
  -6   6   2       2236.91       2285.51       132.25 o                         
  -5   6   2          2.67         41.88        68.37 o                         
  -4   6   2       1192.87       1094.17        67.61 o                         
  -3   6   2         58.80        138.74        43.44 o                         
  -2   6   2       6059.97       6206.21        94.42 o                         
  -1   6   2        307.66        367.90        33.49 o                         
   0   6   2         18.64        -18.77        25.10 o                         
   1   6   2        731.41        758.99        40.80 o                         
   2   6   2       7462.42       7699.47       110.66 o                         
   3   6   2         33.49        139.52        38.44 o                         
   4   6   2       2029.56       1716.17        66.03 o                         
   5   6   2          1.49        -13.61        55.39 o                         
   6   6   2       1501.42       1852.88        81.35 o                         
   7   6   2          2.71        -90.89        90.89 o                         
   8   6   2          1.62        -22.53       119.20 o                         
   9   6   2         52.13        -12.24       137.25 o                         
  -9   7   2         25.02       -120.25       187.94 o                         
  -8   7   2         99.06         13.93       137.51 o                         
  -7   7   2        153.07        124.94       121.78 o                         
  -6   7   2        143.84        147.67        80.36 o                         
  -5   7   2          1.13        -19.31        69.66 o                         
  -4   7   2        375.80        567.71        62.81 o                         
  -3   7   2       2607.70       2681.48        68.50 o                         
  -2   7   2        890.06        788.66        40.34 o                         
  -1   7   2        790.14        818.25        50.33 o                         
   0   7   2       8939.53       8977.52       121.40 o                         
   1   7   2        379.06        412.69        33.66 o                         
   2   7   2        256.05        236.55        38.86 o                         
   3   7   2       3088.37       3201.00        92.65 o                         
   4   7   2        524.60        731.68        64.74 o                         
   5   7   2          2.39         89.87        56.23 o                         
   6   7   2        196.05        135.35        82.70 o                         
   7   7   2        132.50         72.70        92.84 o                         
   8   7   2         52.58        -72.03       115.55 o                         
   9   7   2         95.80        150.14       150.27 o                         
  -8   8   2         22.24          2.13       102.19 o                         
  -7   8   2        221.69        227.00        98.98 o                         
  -6   8   2       2123.69       2430.40       185.37 o                         
  -5   8   2        245.55        331.21        73.64 o                         
  -4   8   2       2274.12       2190.07        85.46 o                         
  -3   8   2         33.19         61.62        40.29 o                         
  -2   8   2          7.80         74.05        35.75 o                         
  -1   8   2       2311.43       2104.92        55.14 o                         
   0   8   2        124.08        119.58        28.89 o                         
   1   8   2       2618.31       2335.27        56.03 o                         
   2   8   2          8.10         45.94        39.69 o                         
   3   8   2         44.02         49.21        51.26 o                         
   4   8   2       1996.80       1748.00        87.88 o                         
   5   8   2        216.62        145.25        73.10 o                         
   6   8   2       2616.82       2489.89       119.48 o                         
   7   8   2        279.78        317.44        99.91 o                         
   8   8   2         74.93         44.48       115.69 o                         
  -8   9   2        202.68        145.02       123.57 o                         
  -7   9   2         47.23        -22.62        93.65 o                         
  -6   9   2         26.85          5.29        96.26 o                         
  -5   9   2          0.09          3.87        73.04 o                         
  -4   9   2        133.20        184.97        55.13 o                         
  -3   9   2        714.22        870.47        52.33 o                         
  -2   9   2       2252.94       2011.32        65.95 o                         
  -1   9   2         60.20        192.54        40.56 o                         
   0   9   2       5731.51       5650.52        89.06 o                         
   1   9   2        265.51        340.58        35.42 o                         
   2   9   2       1722.65       1566.00        60.49 o                         
   3   9   2        990.96       1078.50        61.30 o                         
   4   9   2          6.46        196.93        62.82 o                         
   5   9   2         18.61         10.31        72.86 o                         
   6   9   2        251.33        105.26       120.16 o                         
   7   9   2          2.09        -50.48        93.45 o                         
   8   9   2        185.20         -5.94       118.38 o                         
  -8  10   2        186.88        375.05       126.48 o                         
  -7  10   2        115.15        235.65        98.74 o                         
  -6  10   2         70.92        238.43        80.92 o                         
  -5  10   2       1057.71       1160.52        88.51 o                         
  -4  10   2       2285.72       2432.26       133.66 o                         
  -3  10   2        264.13        196.27        49.16 o                         
  -2  10   2       1800.94       2111.08        70.79 o                         
  -1  10   2       1695.70       1859.90        57.86 o                         
   0  10   2         76.52         96.11        33.77 o                         
   1  10   2       1875.92       1930.00        57.60 o                         
   2  10   2       2010.61       2121.19        76.61 o                         
   3  10   2        174.31        153.04        54.71 o                         
   4  10   2       2041.49       2014.35        88.64 o                         
   5  10   2       1126.63       1339.86       110.43 o                         
   6  10   2        204.29        216.53        89.27 o                         
   7  10   2        227.41        205.84        98.98 o                         
   8  10   2        116.34         39.15       115.13 o                         
  -8  11   2        133.85         99.24       123.21 o                         
  -7  11   2          9.63       -105.26       105.26 o                         
  -6  11   2         26.99         -9.76        77.88 o                         
  -5  11   2         68.46         60.85        77.06 o                         
  -4  11   2        246.64        279.84        61.40 o                         
  -3  11   2       1399.26       1359.38        66.00 o                         
  -2  11   2       5132.75       4925.83        97.02 o                         
  -1  11   2        376.87        313.28        42.22 o                         
   0  11   2        274.06        155.12        38.97 o                         
   1  11   2        434.79        374.72        46.38 o                         
   2  11   2       3333.16       3166.94        89.60 o                         
   3  11   2       2000.75       1849.37        79.06 o                         
   4  11   2        245.53        497.45        72.08 o                         
   5  11   2        114.83        181.75        76.76 o                         
   6  11   2         20.95         42.74        84.93 o                         
   7  11   2          1.15         26.38       107.64 o                         
   8  11   2        262.89        326.75       120.81 o                         
  -8  12   2         86.60       -114.83       172.80 o                         
  -7  12   2         13.93       -148.93       148.93 o                         
  -6  12   2        108.97        115.68        81.78 o                         
  -5  12   2        219.18        268.91        77.57 o                         
  -4  12   2       1687.91       1809.98        79.93 o                         
  -3  12   2          4.61        -20.47        61.80 o                         
  -2  12   2        448.76        768.26        56.82 o                         
  -1  12   2         56.00         27.90        43.63 o                         
   0  12   2          1.45        -29.55        41.11 o                         
   1  12   2         87.59        117.21        46.79 o                         
   2  12   2        586.30        797.17        62.04 o                         
   3  12   2         10.20         12.11        60.66 o                         
   4  12   2       1646.42       1680.76        88.57 o                         
   5  12   2        177.28        256.46        77.80 o                         
   6  12   2         63.87        119.51        86.74 o                         
   7  12   2         10.54         87.20        94.87 o                         
   8  12   2          9.47         33.23       114.01 o                         
  -8  13   2         10.22        -48.19       123.90 o                         
  -7  13   2         55.30       -117.28       117.28 o                         
  -6  13   2          1.12        -21.24        87.27 o                         
  -5  13   2          5.07        -40.16        74.35 o                         
  -4  13   2        118.55        171.14        66.14 o                         
  -3  13   2        818.64        747.01        66.07 o                         
  -2  13   2       3768.19       3563.18       113.44 o                         
  -1  13   2        766.64        822.21        56.76 o                         
   0  13   2       4556.17       4304.04        90.53 o                         
   1  13   2        821.58        794.45        60.50 o                         
   2  13   2       2575.10       2505.66        88.45 o                         
   3  13   2       1023.02       1100.11        76.53 o                         
   4  13   2         60.05        139.84        77.81 o                         
   5  13   2         64.45         56.70        74.15 o                         
   6  13   2         12.68        -12.34        85.66 o                         
   7  13   2         65.17         93.19        95.26 o                         
   8  13   2         34.81        106.67       108.24 o                         
  -7  14   2          2.40       -100.95       100.95 o                         
  -6  14   2         94.20         18.90        90.03 o                         
  -5  14   2         58.22        -22.65        84.84 o                         
  -4  14   2        630.55        745.16        82.73 o                         
  -3  14   2          8.22        -59.48        59.48 o                         
  -2  14   2        376.97        482.08        72.69 o                         
  -1  14   2        727.00        852.55        60.92 o                         
   0  14   2         38.39         65.76        48.27 o                         
   1  14   2       1133.15       1109.75        68.33 o                         
   2  14   2        147.41        118.31        61.77 o                         
   3  14   2          8.59         59.30        66.59 o                         
   4  14   2        421.70        531.37        84.22 o                         
   5  14   2         69.61        -15.62       111.29 o                         
   6  14   2        100.91        -43.27        88.07 o                         
   7  14   2          1.72       -103.76       103.76 o                         
  -7  15   2        118.70         45.68       111.68 o                         
  -6  15   2        112.93         77.28        95.63 o                         
  -5  15   2         36.87        124.34        86.81 o                         
  -4  15   2         96.83        110.33        75.41 o                         
  -3  15   2          6.59         21.77        68.12 o                         
  -2  15   2       1031.04       1054.84        82.68 o                         
  -1  15   2         52.10        100.51        61.05 o                         
   0  15   2       2718.62       3040.70        88.42 o                         
   1  15   2         20.63        117.00        59.66 o                         
   2  15   2        863.71        941.66        74.44 o                         
   3  15   2         26.02         50.90        71.11 o                         
   4  15   2        103.33        207.46        80.86 o                         
   5  15   2         27.35         71.13        76.36 o                         
   6  15   2        172.09        263.41        92.04 o                         
   7  15   2        128.05        -83.56       116.93 o                         
  -7  16   2         21.57        -14.74       101.98 o                         
  -6  16   2         35.95        136.21        96.49 o                         
  -5  16   2        118.53        176.44        90.60 o                         
  -4  16   2        176.07        195.85        75.86 o                         
  -3  16   2        130.75        124.45        70.95 o                         
  -2  16   2       1985.72       2338.01       104.68 o                         
  -1  16   2        200.76        266.48        65.31 o                         
   0  16   2         69.76         22.36        54.44 o                         
   1  16   2        567.66        566.82        60.44 o                         
   2  16   2       2002.03       2112.44        92.45 o                         
   3  16   2        131.38        123.22        71.81 o                         
   4  16   2        218.99        463.97        83.44 o                         
   5  16   2         96.82        -40.26        76.40 o                         
   6  16   2        105.28        267.01        95.87 o                         
   7  16   2         32.02         24.14       110.95 o                         
  -7  17   2         57.22         11.49       107.23 o                         
  -6  17   2        117.32        115.96        96.32 o                         
  -5  17   2          1.32         -2.21        88.76 o                         
  -4  17   2          0.63        -41.97        92.70 o                         
  -3  17   2         12.45        -18.37        75.13 o                         
  -2  17   2         48.00         57.75        62.90 o                         
  -1  17   2        226.14        249.67        63.07 o                         
   0  17   2       2835.61       2871.21        91.36 o                         
   1  17   2         37.48         19.12        65.67 o                         
   2  17   2          5.61         10.58        68.27 o                         
   3  17   2         20.67         38.69        70.40 o                         
   4  17   2         22.19        -77.44        79.07 o                         
   5  17   2          2.00        -11.26        98.52 o                         
   6  17   2         79.37        307.65        95.19 o                         
  -6  18   2        341.83        261.69       101.89 o                         
  -5  18   2         59.37         50.95        93.96 o                         
  -4  18   2        544.56        621.42       139.86 o                         
  -3  18   2        134.29        206.11        78.81 o                         
  -2  18   2        527.36        623.19        73.98 o                         
  -1  18   2        207.35        257.15        62.11 o                         
   0  18   2         11.33         71.08        67.36 o                         
   1  18   2         67.70         95.31        66.84 o                         
   2  18   2        861.95        775.70        78.64 o                         
   3  18   2        147.02         53.13        72.07 o                         
   4  18   2        563.40        524.96        91.17 o                         
   5  18   2         19.84        122.41        89.76 o                         
   6  18   2        507.34        611.01       105.77 o                         
  -6  19   2          0.47        -50.23       108.10 o                         
  -5  19   2          0.91         29.25       101.84 o                         
  -4  19   2         60.50        -16.38        95.90 o                         
  -3  19   2         61.21         11.70        87.43 o                         
  -2  19   2        146.18         35.83        68.23 o                         
  -1  19   2        228.05        127.82        61.52 o                         
   0  19   2       2621.20       2674.84       112.44 o                         
   1  19   2         50.08         41.19        65.50 o                         
   2  19   2         16.51         57.17        70.40 o                         
   3  19   2        166.92        221.27        78.15 o                         
   4  19   2         38.46        114.02        86.61 o                         
   5  19   2          5.40        -22.00        90.25 o                         
   6  19   2         19.54       -113.19       124.59 o                         
  -5  20   2         25.46         12.88       104.76 o                         
  -4  20   2        349.63        483.33       145.11 o                         
  -3  20   2          5.85        -48.66        78.56 o                         
  -2  20   2       1378.51       1329.26        78.67 o                         
  -1  20   2          5.64         31.51        65.41 o                         
   0  20   2          3.48         98.71        78.54 o                         
   1  20   2         34.79         69.88        76.56 o                         
   2  20   2       1078.46       1152.76        87.80 o                         
   3  20   2          0.07         22.75        76.73 o                         
   4  20   2        267.45        173.08        90.47 o                         
   5  20   2          2.65        102.95       103.47 o                         
  -5  21   2          4.97         -2.64       109.19 o                         
  -4  21   2         13.37        157.40       103.00 o                         
  -3  21   2          5.17         77.43        81.68 o                         
  -2  21   2        966.71       1002.93        84.98 o                         
  -1  21   2          2.23         11.92        85.44 o                         
   0  21   2        763.01        699.75        91.00 o                         
   1  21   2         11.82        111.55        81.10 o                         
   2  21   2        671.53        797.25       110.47 o                         
   3  21   2          2.23         23.78        79.07 o                         
   4  21   2          2.38         35.99        91.05 o                         
   5  21   2         16.99        -74.39        95.09 o                         
  -4  22   2        256.56        243.39        92.94 o                         
  -3  22   2          9.48        -29.98       113.41 o                         
  -2  22   2        649.63        732.74        92.72 o                         
  -1  22   2         59.25         11.84        81.17 o                         
   0  22   2         18.93        -31.42        82.59 o                         
   1  22   2        238.67        195.13        86.21 o                         
   2  22   2        457.16        419.99        92.26 o                         
   3  22   2          4.69        107.94        82.18 o                         
   4  22   2        234.85        286.37       143.39 o                         
  -4  23   2         30.83        117.20       128.01 o                         
  -3  23   2          2.25         -5.24        98.07 o                         
  -2  23   2        678.86        810.54       119.01 o                         
  -1  23   2          2.19         61.89        94.85 o                         
   0  23   2       1450.02       1488.87       144.16 o                         
   1  23   2         17.48         15.80       109.85 o                         
   2  23   2        619.90        851.87       197.52 o                         
   3  23   2          2.61         95.58        92.61 o                         
  -3  24   2          4.28        148.54       147.17 o                         
  -2  24   2         77.76         57.18        97.34 o                         
  -1  24   2          7.76         54.64        97.07 o                         
   0  24   2          3.89         60.46       113.03 o                         
   1  24   2          0.47        -89.77        89.77 o                         
   2  24   2        150.08        260.17        97.28 o                         
   3  24   2          0.22        -49.55       106.59 o                         
  -1  25   2          0.13        -13.34       100.76 o                         
   0  25   2        537.21        610.72       129.08 o                         
   1  25   2          0.79        -53.34       142.37 o                         
  -9   0   3         63.76         35.95       191.17 o                         
  -7   0   3        320.74        336.16       126.04 o                         
  -5   0   3        101.57        161.27       102.30 o                         
  -3   0   3       4202.73       3275.91       114.01 o                         
  -1   0   3      20566.54      17581.63       281.87 o                         
   1   0   3       1639.37       2530.13       116.10 o                         
   3   0   3        687.15        774.05        56.09 o                         
   5   0   3        284.84        164.12        80.00 o                         
   7   0   3        146.45        133.29       101.44 o                         
   9   0   3        173.60        282.76       236.46 o                         
  -9   1   3        181.19        174.91       120.36 o                         
  -8   1   3          7.17        -90.84        90.84 o                         
  -7   1   3         83.64        110.86        86.47 o                         
  -6   1   3          9.60        -30.35        79.67 o                         
  -5   1   3         26.01        -34.21        66.39 o                         
  -4   1   3        194.45        139.94        52.79 o                         
  -3   1   3        351.32        507.95        37.75 o                         
  -2   1   3        724.50        786.52        39.56 o                         
  -1   1   3       3594.04       4057.19        65.59 o                         
   0   1   3          3.72        -15.94        20.52 o                         
   1   1   3      20752.70      17917.43       217.44 o                         
   2   1   3        210.55        263.56        30.73 o                         
   3   1   3       3229.58       2459.05        59.65 o                         
   4   1   3         26.96         -9.39        41.55 o                         
   5   1   3        179.73        150.38        55.94 o                         
   6   1   3         26.68          7.24        65.81 o                         
   7   1   3        139.95        126.19        70.78 o                         
   8   1   3         71.08         -6.33        92.93 o                         
   9   1   3         58.06       -114.73       161.91 o                         
  -9   2   3         13.44        161.14       121.25 o                         
  -8   2   3        151.22        -49.76       123.67 o                         
  -7   2   3        255.42        349.60        89.76 o                         
  -6   2   3         15.97         46.83        80.43 o                         
  -5   2   3         52.40        114.13        69.31 o                         
  -4   2   3        310.04        351.92        43.75 o                         
  -3   2   3       2931.56       2307.07        68.62 o                         
  -2   2   3          5.74        123.97        45.32 o                         
  -1   2   3      16727.82      14131.53       164.31 o                         
   0   2   3         25.57         23.98        23.21 o                         
   1   2   3        654.55       1642.33        51.20 o                         
   2   2   3       1105.13       1126.77        41.41 o                         
   3   2   3       1235.55       1255.35        51.25 o                         
   4   2   3        662.26        488.31        46.47 o                         
   5   2   3        182.63         98.56        55.92 o                         
   6   2   3          0.08        -32.45        66.35 o                         
   7   2   3        378.28        377.13        78.17 o                         
   8   2   3         44.78        -60.84       102.28 o                         
   9   2   3        139.17        360.49       154.02 o                         
  -9   3   3        188.94        180.97       121.67 o                         
  -8   3   3         32.58        123.89       110.55 o                         
  -7   3   3        285.12        401.82       101.68 o                         
  -6   3   3          0.03        -78.23        78.23 o                         
  -5   3   3        117.08         41.00        94.90 o                         
  -4   3   3        894.98        820.49        60.74 o                         
  -3   3   3       2209.26       2322.33        68.96 o                         
  -2   3   3        839.85        813.63        42.82 o                         
  -1   3   3       1056.01       1639.88        55.04 o                         
   0   3   3         84.61        134.01        26.47 o                         
   1   3   3      12842.05      10660.03       151.61 o                         
   2   3   3        144.47        242.18        44.24 o                         
   3   3   3       1746.50       1441.28        47.26 o                         
   4   3   3          3.44         68.57        42.33 o                         
   5   3   3         73.61         65.72        55.73 o                         
   6   3   3         19.95        -30.51        66.64 o                         
   7   3   3         37.83         78.85        74.30 o                         
   8   3   3        113.42       -118.47       118.47 o                         
   9   3   3         43.61        139.43       153.70 o                         
  -9   4   3         21.52        -48.85       118.66 o                         
  -8   4   3         29.23       -106.57       106.57 o                         
  -7   4   3         41.63        -83.31       118.33 o                         
  -6   4   3          1.01         23.30        80.04 o                         
  -5   4   3        273.94        344.87        69.20 o                         
  -4   4   3         18.72         46.73        62.93 o                         
  -3   4   3       1226.28       1121.30        47.77 o                         
  -2   4   3        395.31        455.48        35.40 o                         
  -1   4   3       9221.50       7546.46        98.92 o                         
   0   4   3         11.64        -12.28        27.53 o                         
   1   4   3        399.46        789.98        41.13 o                         
   2   4   3        277.58        271.38        49.20 o                         
   3   4   3       3226.76       2866.27        71.73 o                         
   4   4   3        929.85        860.60        50.13 o                         
   5   4   3        181.33        163.86        57.26 o                         
   6   4   3         80.55        132.50        66.05 o                         
   7   4   3        347.50        593.64        88.92 o                         
   8   4   3         21.64        106.32       175.76 o                         
   9   4   3        101.05         42.56       138.65 o                         
  -9   5   3        221.75          2.11       121.58 o                         
  -8   5   3          8.96       -105.11       105.11 o                         
  -7   5   3        254.14        465.03       147.96 o                         
  -6   5   3         11.85         37.14        77.47 o                         
  -5   5   3        258.66        135.67        72.32 o                         
  -4   5   3        579.93        673.45        72.48 o                         
  -3   5   3       3818.97       3576.80        86.12 o                         
  -2   5   3         94.67        326.16        29.01 o                         
  -1   5   3        701.49       1021.19        57.62 o                         
   0   5   3        411.19        451.52        32.53 o                         
   1   5   3       8563.66       6930.00       110.48 o                         
   2   5   3       1710.33       1715.92        55.07 o                         
   3   5   3        570.82        587.78        44.90 o                         
   4   5   3        656.09        626.76        55.66 o                         
   5   5   3        222.42        318.98        72.75 o                         
   6   5   3         44.01         29.53        65.95 o                         
   7   5   3         10.27         38.01        94.63 o                         
   8   5   3         21.62        -68.57       256.09 o                         
   9   5   3        166.77        270.72       153.02 o                         
  -9   6   3         78.90        103.63       136.14 o                         
  -8   6   3          2.29        -30.02       106.94 o                         
  -7   6   3         77.09         24.41        97.15 o                         
  -6   6   3          2.55        -84.23        90.76 o                         
  -5   6   3        139.48        191.36        71.93 o                         
  -4   6   3        397.86        308.40        69.96 o                         
  -3   6   3        773.33        571.75        50.84 o                         
  -2   6   3       2010.07       2022.44        61.54 o                         
  -1   6   3       9249.53       7687.58       107.44 o                         
   0   6   3       1186.86       1209.65        46.38 o                         
   1   6   3         58.10        491.34        41.88 o                         
   2   6   3         34.30        203.16        42.12 o                         
   3   6   3       1963.40       1873.78        65.87 o                         
   4   6   3        186.40        167.55        53.31 o                         
   5   6   3        444.10        283.21        77.27 o                         
   6   6   3         72.17         83.62        72.85 o                         
   7   6   3        276.72        445.46       118.99 o                         
   8   6   3          4.52        -56.94       117.53 o                         
  -8   7   3         30.00        -72.79       106.30 o                         
  -7   7   3        570.38        708.40       107.96 o                         
  -6   7   3         36.33        -89.86        89.86 o                         
  -5   7   3        625.93        656.93        78.28 o                         
  -4   7   3         36.11         59.58        70.25 o                         
  -3   7   3        642.15        832.54        62.12 o                         
  -2   7   3        290.58        480.25        38.83 o                         
  -1   7   3         30.44        517.17        52.25 o                         
   0   7   3       1515.60       1496.89        44.59 o                         
   1   7   3       8845.66       7560.93       130.78 o                         
   2   7   3       1993.75       1907.19        63.22 o                         
   3   7   3       1629.40       1412.48        60.09 o                         
   4   7   3        457.57        409.79        56.25 o                         
   5   7   3         52.01         57.17        63.56 o                         
   6   7   3          0.19        -79.48        79.48 o                         
   7   7   3         36.29        -66.95        92.24 o                         
   8   7   3          3.29       -121.48       121.48 o                         
  -8   8   3         48.12         83.51       105.16 o                         
  -7   8   3        141.45        168.85        98.42 o                         
  -6   8   3         14.31        173.49        80.66 o                         
  -5   8   3         73.06         14.15        72.93 o                         
  -4   8   3          8.70         82.47        72.45 o                         
  -3   8   3       2567.40       2188.25        70.66 o                         
  -2   8   3       1090.54       1143.58        49.09 o                         
  -1   8   3       7841.10       6582.71       109.87 o                         
   0   8   3       2767.27       2825.84        67.37 o                         
   1   8   3         36.73        532.98        54.72 o                         
   2   8   3       1687.33       1870.66        67.12 o                         
   3   8   3        692.16        858.93        52.06 o                         
   4   8   3        109.50         50.69        55.94 o                         
   5   8   3        711.85        444.07        67.88 o                         
   6   8   3        182.20        175.41        80.56 o                         
   7   8   3        676.56        576.10       102.25 o                         
   8   8   3         31.51        -63.66       113.56 o                         
  -8   9   3         62.38        -72.70       105.00 o                         
  -7   9   3        354.62        319.22       134.77 o                         
  -6   9   3          5.93         31.44        80.62 o                         
  -5   9   3        430.27        491.86        80.70 o                         
  -4   9   3          6.07         -6.17        70.45 o                         
  -3   9   3        410.25        630.99        64.91 o                         
  -2   9   3       1908.40       2097.69        62.91 o                         
  -1   9   3        381.42        705.93        42.41 o                         
   0   9   3       4201.38       4234.90        70.70 o                         
   1   9   3       6972.56       5823.79       104.14 o                         
   2   9   3        105.98        157.28        39.81 o                         
   3   9   3       2603.29       2487.97        85.34 o                         
   4   9   3         48.01        106.66        66.44 o                         
   5   9   3        234.60        306.60        77.88 o                         
   6   9   3         64.27         19.00        78.64 o                         
   7   9   3          1.10         60.01       108.19 o                         
   8   9   3          1.32       -101.78       101.78 o                         
  -8  10   3          0.25       -129.84       129.84 o                         
  -7  10   3          6.76         54.52        98.65 o                         
  -6  10   3        129.46         90.41       110.72 o                         
  -5  10   3       1022.42       1037.36        87.12 o                         
  -4  10   3        164.47        104.41        75.01 o                         
  -3  10   3       2910.85       2590.43        96.92 o                         
  -2  10   3          5.50         20.19        41.92 o                         
  -1  10   3       3373.03       2961.42        71.61 o                         
   0  10   3       3135.70       3201.29        64.07 o                         
   1  10   3       1736.47       1856.30        59.65 o                         
   2  10   3        969.21        920.80        57.48 o                         
   3  10   3       1130.49       1240.72        69.48 o                         
   4  10   3          6.04        121.16        67.63 o                         
   5  10   3        866.08        841.18        86.06 o                         
   6  10   3         83.56        128.62        81.03 o                         
   7  10   3        226.40        186.38        96.05 o                         
   8  10   3         51.94         17.00       103.82 o                         
  -8  11   3          5.43       -166.83       166.83 o                         
  -7  11   3         27.58         96.36        99.27 o                         
  -6  11   3         32.56        117.05        81.75 o                         
  -5  11   3        499.74        353.71        80.08 o                         
  -4  11   3        169.05        127.40        77.19 o                         
  -3  11   3        118.65        174.41        57.78 o                         
  -2  11   3        736.13        802.60        59.33 o                         
  -1  11   3       3003.96       2719.18        74.07 o                         
   0  11   3       1689.92       1796.01        53.03 o                         
   1  11   3       3644.61       3314.01        77.56 o                         
   2  11   3         19.42        143.11        52.87 o                         
   3  11   3       2410.43       2177.45        86.26 o                         
   4  11   3        686.71        752.03        77.53 o                         
   5  11   3        702.96        727.27        84.17 o                         
   6  11   3        132.51        160.58        87.76 o                         
   7  11   3         46.81         60.02        92.35 o                         
   8  11   3         12.71       -104.42       104.42 o                         
  -8  12   3          0.94         -7.49       122.55 o                         
  -7  12   3         34.55         53.51       111.42 o                         
  -6  12   3        147.94        153.02       112.21 o                         
  -5  12   3        420.84        396.46        97.43 o                         
  -4  12   3        396.17        394.87        82.67 o                         
  -3  12   3       2525.23       2173.55        84.75 o                         
  -2  12   3        519.71        517.07        61.33 o                         
  -1  12   3       2652.09       2495.57        76.50 o                         
   0  12   3        158.22        160.50        38.42 o                         
   1  12   3       1829.86       1812.76        63.69 o                         
   2  12   3        451.53        405.68        59.70 o                         
   3  12   3        103.13        311.60        64.86 o                         
   4  12   3        206.54        223.20        78.71 o                         
   5  12   3        887.40       1064.75        95.27 o                         
   6  12   3         64.06         49.63        85.81 o                         
   7  12   3          5.19        -21.30       126.64 o                         
   8  12   3          1.53        157.21       119.96 o                         
  -7  13   3         87.86        -52.08       110.61 o                         
  -6  13   3        108.31        153.60        93.13 o                         
  -5  13   3        772.97        795.88        93.05 o                         
  -4  13   3        793.80        738.82        89.39 o                         
  -3  13   3        300.94        485.59        62.16 o                         
  -2  13   3        341.06        226.14        61.67 o                         
  -1  13   3        915.47       1004.06        79.72 o                         
   0  13   3         55.07        142.25        44.51 o                         
   1  13   3       2286.92       2198.46        74.98 o                         
   2  13   3        486.51        537.73        65.50 o                         
   3  13   3       3796.75       3368.83       110.41 o                         
   4  13   3        426.39        352.21        81.58 o                         
   5  13   3          2.43        209.53        77.00 o                         
   6  13   3         19.77        128.25        86.96 o                         
   7  13   3         33.75        -24.86        93.55 o                         
  -7  14   3         24.14        -41.69       112.37 o                         
  -6  14   3          2.04        -93.83        98.53 o                         
  -5  14   3         13.59         -5.95        94.82 o                         
  -4  14   3        118.62        169.63        81.81 o                         
  -3  14   3       2777.48       2499.67        87.97 o                         
  -2  14   3        714.14        767.87        69.37 o                         
  -1  14   3       1287.13       1296.32        67.81 o                         
   0  14   3         34.67         78.37        47.62 o                         
   1  14   3        338.22        382.10        54.94 o                         
   2  14   3        381.16        323.72        65.68 o                         
   3  14   3        164.64        365.75        72.23 o                         
   4  14   3        571.59        544.96        85.22 o                         
   5  14   3        807.97        895.02       109.57 o                         
   6  14   3        135.42        338.16        93.48 o                         
   7  14   3         81.52        189.29        98.95 o                         
  -7  15   3        140.13        -46.31       113.42 o                         
  -6  15   3         30.38        -69.99       101.50 o                         
  -5  15   3        632.91        747.48       151.14 o                         
  -4  15   3        627.86        524.42        87.68 o                         
  -3  15   3          5.57        185.49        63.76 o                         
  -2  15   3          7.61         93.51        61.36 o                         
  -1  15   3        444.39        414.48        61.95 o                         
   0  15   3         75.46          1.42        46.81 o                         
   1  15   3        816.23        780.92        86.20 o                         
   2  15   3        379.60        218.84        67.14 o                         
   3  15   3       2502.90       2288.88        97.70 o                         
   4  15   3        111.95        208.37        80.38 o                         
   5  15   3          3.23        194.70        79.51 o                         
   6  15   3          1.88        106.59        90.83 o                         
   7  15   3         37.22         80.42       111.39 o                         
  -7  16   3         67.60         18.14       115.61 o                         
  -6  16   3         55.46         87.31       105.70 o                         
  -5  16   3        249.44        165.96        98.17 o                         
  -4  16   3         60.25          3.99        72.33 o                         
  -3  16   3       1459.10       1284.42        77.46 o                         
  -2  16   3        292.30        195.18        64.87 o                         
  -1  16   3        252.62        395.67        66.52 o                         
   0  16   3        242.79        211.77        51.70 o                         
   1  16   3        866.61        795.40        65.87 o                         
   2  16   3          2.11         78.76        67.70 o                         
   3  16   3        175.86        311.32        72.80 o                         
   4  16   3        125.25        136.05        80.93 o                         
   5  16   3        690.07        755.51        88.64 o                         
   6  16   3          0.04        101.63        91.97 o                         
   7  16   3         52.09         89.40       113.45 o                         
  -6  17   3         21.48         77.17       109.08 o                         
  -5  17   3        624.82        541.67       109.11 o                         
  -4  17   3         11.00         66.95        72.72 o                         
  -3  17   3        130.18        196.05        65.53 o                         
  -2  17   3         29.44        157.24        65.24 o                         
  -1  17   3        534.52        684.13        73.66 o                         
   0  17   3        685.12        785.43        66.25 o                         
   1  17   3        177.98        323.42        69.21 o                         
   2  17   3         89.45        100.49        68.52 o                         
   3  17   3        980.19        862.28        81.43 o                         
   4  17   3          0.01         72.00        81.22 o                         
   5  17   3        390.56        320.78        85.53 o                         
   6  17   3         52.45          7.17       104.13 o                         
  -6  18   3         54.12         -4.14        91.64 o                         
  -5  18   3        346.36        496.94        95.03 o                         
  -4  18   3        151.82        308.84       105.55 o                         
  -3  18   3        902.19        827.43        84.01 o                         
  -2  18   3        334.66        221.51        71.30 o                         
  -1  18   3        259.15        284.38        75.59 o                         
   0  18   3        446.98        444.37        92.86 o                         
   1  18   3        363.00        399.21        71.14 o                         
   2  18   3         66.11        -41.42        67.24 o                         
   3  18   3        209.85        264.87        75.13 o                         
   4  18   3          0.11         65.36        93.06 o                         
   5  18   3        539.79        447.56        97.95 o                         
   6  18   3          0.01        124.35       113.75 o                         
  -6  19   3          0.21        -88.84       103.60 o                         
  -5  19   3        539.20        534.97        95.99 o                         
  -4  19   3         36.25        137.15        83.96 o                         
  -3  19   3          1.33        166.20        68.66 o                         
  -2  19   3        199.81        281.06        77.57 o                         
  -1  19   3         29.92        145.81        76.70 o                         
   0  19   3        182.78        167.72        74.69 o                         
   1  19   3        594.10        518.40        73.14 o                         
   2  19   3         34.89         68.81        69.98 o                         
   3  19   3        878.80        939.47        86.04 o                         
   4  19   3         86.32         58.70        78.63 o                         
   5  19   3        120.06         14.84       101.43 o                         
   6  19   3          1.24        -80.61       113.61 o                         
  -5  20   3        200.29        243.63       111.01 o                         
  -4  20   3         33.73        -10.76        84.54 o                         
  -3  20   3        778.91        807.64        85.73 o                         
  -2  20   3        128.74        185.74        78.94 o                         
  -1  20   3        408.63        404.33        82.68 o                         
   0  20   3        172.16         42.03        75.91 o                         
   1  20   3         15.72         35.25        77.68 o                         
   2  20   3         42.51        169.21        74.47 o                         
   3  20   3         19.08        101.27        78.14 o                         
   4  20   3          1.33        -86.34        86.34 o                         
   5  20   3        565.27        670.33       118.89 o                         
  -5  21   3        433.64        622.85       105.04 o                         
  -4  21   3        144.90        262.31       115.52 o                         
  -3  21   3         40.64        222.47        85.07 o                         
  -2  21   3          1.47        -49.52        70.39 o                         
  -1  21   3         76.15        170.37        80.53 o                         
   0  21   3         57.58         31.45       101.36 o                         
   1  21   3        482.15        425.91        86.50 o                         
   2  21   3         48.89         84.31        76.43 o                         
   3  21   3        660.86        513.46        95.09 o                         
   4  21   3          4.70        -89.27        89.27 o                         
   5  21   3         80.38        155.24       142.91 o                         
  -4  22   3         78.49          8.56        90.85 o                         
  -3  22   3        444.97        521.21        93.14 o                         
  -2  22   3         62.10         84.33        83.38 o                         
  -1  22   3        328.27        177.44        88.66 o                         
   0  22   3          0.33        113.27       108.72 o                         
   1  22   3        134.82         46.22        83.19 o                         
   2  22   3          5.92        -34.59        88.80 o                         
   3  22   3          5.98        109.26        91.43 o                         
   4  22   3          1.01        -91.75        91.75 o                         
  -3  23   3          6.34        196.76       100.39 o                         
  -2  23   3          0.42        204.16       111.70 o                         
  -1  23   3        317.48        390.07        97.25 o                         
   0  23   3          0.07         58.80        84.58 o                         
   1  23   3        174.27        152.23        96.56 o                         
   2  23   3         12.79        -64.79        97.66 o                         
   3  23   3        580.30        438.38       115.57 o                         
  -2  24   3         20.95        -31.84        97.38 o                         
  -1  24   3         75.57          6.43       108.07 o                         
   0  24   3         18.13        -14.51        85.52 o                         
   1  24   3        197.08        200.25       104.15 o                         
   2  24   3          0.29         62.14       104.57 o                         
  -1  25   3        191.59        234.81       101.15 o                         
   0  25   3          0.53        116.84       141.83 o                         
   1  25   3        161.84        115.24       111.55 o                         
  -8   0   4        214.70        397.99       188.52 o                         
  -6   0   4        384.70        591.31       187.31 o                         
  -4   0   4       2284.13       2781.92       130.19 o                         
  -2   0   4      11317.15      10108.08       180.82 o                         
   0   0   4        782.29        963.47        61.53 o                         
   2   0   4      10695.94      10244.46       212.22 o                         
   4   0   4        927.82       1420.80        92.60 o                         
   6   0   4       1719.44       1770.33       118.74 o                         
   8   0   4        168.69        116.31       167.83 o                         
  -9   1   4          2.38       -116.20       117.76 o                         
  -8   1   4         51.60       -101.41       101.41 o                         
  -7   1   4          0.33        -84.78        84.78 o                         
  -6   1   4       3919.58       4489.56       188.94 o                         
  -5   1   4        201.05        251.83        73.82 o                         
  -4   1   4       7897.40       7935.05       146.57 o                         
  -3   1   4          1.94        -11.80        53.03 o                         
  -2   1   4          6.21        492.07        32.51 o                         
  -1   1   4       1065.36       1315.49        54.82 o                         
   0   1   4          0.14         28.85        32.85 o                         
   1   1   4        672.55        820.79        41.57 o                         
   2   1   4        398.49        929.72        59.09 o                         
   3   1   4         37.50         30.89        34.84 o                         
   4   1   4       9495.01       9452.01       136.77 o                         
   5   1   4         92.99          4.31        58.13 o                         
   6   1   4       3330.43       3710.34       107.30 o                         
   7   1   4          1.84         82.69        69.95 o                         
   8   1   4        125.55        -24.38       119.59 o                         
   9   1   4          4.91       -201.04       228.19 o                         
  -9   2   4          4.56       -120.91       120.91 o                         
  -8   2   4        566.66        491.02       117.41 o                         
  -7   2   4         41.61        -85.19        85.19 o                         
  -6   2   4       1201.13       1322.88       100.08 o                         
  -5   2   4        243.79        280.98        74.70 o                         
  -4   2   4       4979.22       5507.78       133.48 o                         
  -3   2   4        313.66        248.57        40.26 o                         
  -2   2   4      10122.05       9146.35       118.57 o                         
  -1   2   4       1762.21       1825.00        53.72 o                         
   0   2   4       1186.36       1480.95        45.94 o                         
   1   2   4       2865.71       2602.80        56.99 o                         
   2   2   4       9694.25       9229.04       138.22 o                         
   3   2   4        216.87        158.01        36.51 o                         
   4   2   4       3088.15       4086.34        88.22 o                         
   5   2   4        339.88        348.84        61.09 o                         
   6   2   4       1876.05       2075.60        85.57 o                         
   7   2   4          1.73        -10.40        70.79 o                         
   8   2   4        579.72        620.16       107.76 o                         
   9   2   4          4.74       -184.64       317.78 o                         
  -9   3   4         35.18        -63.54       119.47 o                         
  -8   3   4          7.02       -131.11       131.11 o                         
  -7   3   4         12.86        -93.69       135.41 o                         
  -6   3   4        952.35       1024.00        93.85 o                         
  -5   3   4         62.91         16.36        73.11 o                         
  -4   3   4       4641.57       4572.56        99.75 o                         
  -3   3   4         42.26         19.31        38.67 o                         
  -2   3   4       1321.22       1642.65        61.64 o                         
  -1   3   4       1407.66       1589.05        58.44 o                         
   0   3   4         65.82         47.36        29.68 o                         
   1   3   4        668.08        885.61        44.23 o                         
   2   3   4        399.03        745.95        44.02 o                         
   3   3   4         92.08         92.24        43.95 o                         
   4   3   4       7410.09       6911.89       113.12 o                         
   5   3   4         65.32         95.98        62.11 o                         
   6   3   4        609.27        950.49        81.30 o                         
   7   3   4          0.58         32.94        77.97 o                         
   8   3   4        106.67        140.89       107.65 o                         
   9   3   4         13.50         33.53       174.71 o                         
  -9   4   4          0.96       -119.45       119.45 o                         
  -8   4   4        357.64        280.02       113.35 o                         
  -7   4   4          0.02         28.69        99.77 o                         
  -6   4   4       1441.89       1475.25       113.00 o                         
  -5   4   4        114.97        153.19        68.33 o                         
  -4   4   4       2556.17       3005.57        84.98 o                         
  -3   4   4        283.84        273.87        43.40 o                         
  -2   4   4       5961.84       5674.23        91.04 o                         
  -1   4   4        144.18        176.14        31.58 o                         
   0   4   4      11734.21      12271.84       158.65 o                         
   1   4   4        326.19        440.52        38.82 o                         
   2   4   4       7187.21       6787.64       114.46 o                         
   3   4   4        384.65        341.14        48.33 o                         
   4   4   4       1445.91       1823.97        72.88 o                         
   5   4   4         55.81         34.97        56.01 o                         
   6   4   4       1779.71       1976.34        94.46 o                         
   7   4   4          6.52       -102.12       104.37 o                         
   8   4   4        334.77        343.02       128.69 o                         
  -8   5   4         76.55        -37.47       110.57 o                         
  -7   5   4         13.85       -104.49       104.49 o                         
  -6   5   4       1270.17       1390.00       111.63 o                         
  -5   5   4        110.12         86.43        75.63 o                         
  -4   5   4       4652.11       4438.70       100.95 o                         
  -3   5   4        475.61        454.36        45.18 o                         
  -2   5   4        357.78        575.34        38.14 o                         
  -1   5   4        223.01        285.17        32.36 o                         
   0   5   4         19.00        -31.38        35.29 o                         
   1   5   4        225.35        293.82        36.36 o                         
   2   5   4        110.83        353.07        42.79 o                         
   3   5   4        162.97         96.96        47.97 o                         
   4   5   4       5279.57       4891.25       108.69 o                         
   5   5   4         36.00        -19.73        64.91 o                         
   6   5   4        944.65       1033.35        84.25 o                         
   7   5   4         15.93        -56.33        83.83 o                         
   8   5   4        128.65        114.05       121.52 o                         
  -8   6   4        306.39        445.78       128.41 o                         
  -7   6   4         24.91        -98.66        98.66 o                         
  -6   6   4        480.47        380.89        98.84 o                         
  -5   6   4         49.71         94.66        59.41 o                         
  -4   6   4        601.57        685.30        57.79 o                         
  -3   6   4        399.05        411.07        46.43 o                         
  -2   6   4       3776.58       3424.98        66.99 o                         
  -1   6   4        998.14       1050.97        42.99 o                         
   0   6   4        229.91        463.89        33.21 o                         
   1   6   4        655.63        653.20        43.37 o                         
   2   6   4       3952.07       3929.61        87.15 o                         
   3   6   4        228.81        227.52        54.13 o                         
   4   6   4        215.61        370.56        58.99 o                         
   5   6   4        170.40        193.07        67.76 o                         
   6   6   4        945.39       1015.90        83.07 o                         
   7   6   4          0.01         55.44        93.93 o                         
   8   6   4        208.28        124.16       119.21 o                         
  -8   7   4         47.73        -65.88       130.55 o                         
  -7   7   4          2.85        -75.27        99.83 o                         
  -6   7   4        882.50        929.26       103.80 o                         
  -5   7   4        235.99        293.67        74.91 o                         
  -4   7   4       3692.94       3829.13       113.19 o                         
  -3   7   4        280.64        230.31        53.31 o                         
  -2   7   4       2794.95       3184.11        72.90 o                         
  -1   7   4          7.11         89.09        32.66 o                         
   0   7   4         27.79         51.53        35.53 o                         
   1   7   4          7.71         31.80        37.65 o                         
   2   7   4       3521.38       3697.67        86.67 o                         
   3   7   4         91.23         27.11        54.93 o                         
   4   7   4       3617.19       3656.75       120.99 o                         
   5   7   4         68.61        123.63        66.69 o                         
   6   7   4        518.54        765.32        80.09 o                         
   7   7   4         89.56         61.72        94.69 o                         
   8   7   4        150.83        189.39       108.79 o                         
  -8   8   4        699.62        801.00       164.90 o                         
  -7   8   4         87.34        213.60       101.99 o                         
  -6   8   4        586.71        653.12        97.42 o                         
  -5   8   4         33.86        -10.49        73.40 o                         
  -4   8   4          0.80        204.93        67.23 o                         
  -3   8   4          0.17         65.28        45.92 o                         
  -2   8   4       2138.26       2097.10        83.20 o                         
  -1   8   4       1276.10       1411.13        49.74 o                         
   0   8   4         18.28         -8.42        37.44 o                         
   1   8   4        658.83        861.00        50.78 o                         
   2   8   4       1766.93       1888.02        68.68 o                         
   3   8   4         56.76         83.73        54.22 o                         
   4   8   4         41.03        143.77        59.19 o                         
   5   8   4        120.06        202.57        68.49 o                         
   6   8   4        732.05        826.00        91.41 o                         
   7   8   4         34.85         52.21        94.99 o                         
   8   8   4        577.41        585.11       115.23 o                         
  -8   9   4          7.39        -95.49       108.77 o                         
  -7   9   4         10.20          6.63       101.40 o                         
  -6   9   4       1239.06       1391.23       132.84 o                         
  -5   9   4        357.00        289.97        77.79 o                         
  -4   9   4       1956.85       2048.10        91.38 o                         
  -3   9   4          9.32        -23.65        48.15 o                         
  -2   9   4        177.13        353.40        45.65 o                         
  -1   9   4       1903.16       1959.56        59.18 o                         
   0   9   4          0.19        -33.71        44.22 o                         
   1   9   4       1929.10       1827.33        73.60 o                         
   2   9   4        612.58        834.51        56.63 o                         
   3   9   4        109.94         92.35        57.80 o                         
   4   9   4       1907.98       2049.19        80.33 o                         
   5   9   4         73.29        144.10        78.03 o                         
   6   9   4        721.63        864.98        89.40 o                         
   7   9   4         46.19         19.08        95.71 o                         
   8   9   4          4.77        323.55       118.08 o                         
  -8  10   4         86.17         79.24       136.57 o                         
  -7  10   4         18.44        -99.35        99.35 o                         
  -6  10   4        571.36        628.04        86.58 o                         
  -5  10   4         19.10        -35.31        75.52 o                         
  -4  10   4         57.45        113.37        69.67 o                         
  -3  10   4         76.40         97.18        54.55 o                         
  -2  10   4        789.33        762.69        53.25 o                         
  -1  10   4        690.43        645.63        44.59 o                         
   0  10   4       9684.36      10355.90       160.34 o                         
   1  10   4        380.53        497.14        54.97 o                         
   2  10   4        647.57        601.10        58.32 o                         
   3  10   4          2.03         10.42        58.95 o                         
   4  10   4        361.57        445.39        64.37 o                         
   5  10   4         80.50         69.28        86.18 o                         
   6  10   4        820.44        676.53        87.33 o                         
   7  10   4         16.61        139.55       110.19 o                         
   8  10   4         86.61        -31.42       113.12 o                         
  -8  11   4          5.97       -122.38       122.38 o                         
  -7  11   4          7.72         39.49        98.31 o                         
  -6  11   4        594.96        684.91       101.48 o                         
  -5  11   4         87.95        212.67        76.52 o                         
  -4  11   4       1757.45       1952.80        97.97 o                         
  -3  11   4          9.32         23.60        81.13 o                         
  -2  11   4       1617.70       2099.41        72.83 o                         
  -1  11   4        366.39        419.16        47.68 o                         
   0  11   4         55.76         56.99        46.28 o                         
   1  11   4        326.24        396.46        52.87 o                         
   2  11   4       2470.94       2786.33        90.64 o                         
   3  11   4        117.13         86.16        60.86 o                         
   4  11   4       1991.06       2207.97       149.69 o                         
   5  11   4         39.17         70.88        75.55 o                         
   6  11   4        416.11        405.79        84.06 o                         
   7  11   4          3.43         57.20        96.48 o                         
   8  11   4         27.93         22.02       111.42 o                         
  -8  12   4         11.96       -107.15       132.94 o                         
  -7  12   4          0.18        -45.32       140.32 o                         
  -6  12   4         32.35        -24.16        78.20 o                         
  -5  12   4          1.13        -28.20        89.97 o                         
  -4  12   4       1237.42       1337.94       119.58 o                         
  -3  12   4       1165.14       1286.72        71.59 o                         
  -2  12   4       1270.95       1384.48        67.76 o                         
  -1  12   4        167.41         75.69        51.17 o                         
   0  12   4       6942.54       7812.22       126.76 o                         
   1  12   4        283.47        229.16        55.17 o                         
   2  12   4        870.20        831.35       100.14 o                         
   3  12   4        586.44        649.70        70.37 o                         
   4  12   4        350.94        615.67        84.26 o                         
   5  12   4         85.59         84.51        74.28 o                         
   6  12   4         54.24         66.30        80.89 o                         
   7  12   4          6.55       -101.20       101.20 o                         
  -7  13   4          0.48         48.89       104.86 o                         
  -6  13   4          2.91        -40.07       102.12 o                         
  -5  13   4         27.22         83.15        75.21 o                         
  -4  13   4        793.59        957.78        84.86 o                         
  -3  13   4        263.60        237.81        67.87 o                         
  -2  13   4       4157.99       4633.46       108.41 o                         
  -1  13   4         73.04        168.51        55.82 o                         
   0  13   4        100.76        157.60        50.00 o                         
   1  13   4          0.06         88.87        51.14 o                         
   2  13   4       5642.26       6108.20       130.09 o                         
   3  13   4         14.17        -10.40        65.70 o                         
   4  13   4       1308.63       1378.73       170.94 o                         
   5  13   4         41.75         59.59        73.73 o                         
   6  13   4          2.25        114.24        91.80 o                         
   7  13   4          1.97         79.52       106.29 o                         
  -7  14   4          0.50        118.92       117.15 o                         
  -6  14   4         15.51        126.35        89.36 o                         
  -5  14   4          0.51         99.12        77.57 o                         
  -4  14   4         25.02        114.84        72.10 o                         
  -3  14   4        228.02        145.58        71.21 o                         
  -2  14   4       4226.39       3871.90       114.12 o                         
  -1  14   4         23.87        105.33        58.45 o                         
   0  14   4      11220.60      11458.31       202.60 o                         
   1  14   4          9.67         -1.23        53.81 o                         
   2  14   4       3268.90       3212.46       105.86 o                         
   3  14   4        159.35        195.44        70.15 o                         
   4  14   4          1.08        -61.31        74.10 o                         
   5  14   4         13.20          5.41        76.21 o                         
   6  14   4         17.79        291.10       103.52 o                         
   7  14   4          0.82        245.46       111.88 o                         
  -7  15   4          5.51         88.21       120.30 o                         
  -6  15   4        133.56         63.27        86.24 o                         
  -5  15   4         28.84        -71.88        77.68 o                         
  -4  15   4        194.55        188.07        74.20 o                         
  -3  15   4        105.36        273.86        72.36 o                         
  -2  15   4        618.14       1022.97        78.90 o                         
  -1  15   4        515.68        532.75        66.92 o                         
   0  15   4         29.04         69.31        51.28 o                         
   1  15   4         46.66         56.65        56.74 o                         
   2  15   4       1387.85       1835.23        87.04 o                         
   3  15   4         36.59        151.17        68.90 o                         
   4  15   4        111.33        116.86        79.15 o                         
   5  15   4         20.46        170.02        88.91 o                         
   6  15   4        110.64        -13.26        97.86 o                         
   7  15   4         10.22        -73.58       105.79 o                         
  -7  16   4          7.56        -70.11       148.64 o                         
  -6  16   4         17.55        151.03       107.21 o                         
  -5  16   4         77.33        231.49        93.92 o                         
  -4  16   4        644.60        748.22        82.94 o                         
  -3  16   4          1.85         43.72        69.31 o                         
  -2  16   4       2323.44       2288.31        96.05 o                         
  -1  16   4         18.79         51.96        60.08 o                         
   0  16   4       7634.47       8164.83       142.68 o                         
   1  16   4          3.99        149.96        59.78 o                         
   2  16   4       1586.55       1729.43       120.41 o                         
   3  16   4          2.33        -60.87        66.60 o                         
   4  16   4        685.74        656.50        90.87 o                         
   5  16   4        127.97         61.22        90.21 o                         
   6  16   4          0.92       -100.23       100.23 o                         
  -6  17   4         23.65        -54.51        93.28 o                         
  -5  17   4          5.52        139.33        81.80 o                         
  -4  17   4        577.86        613.23        84.20 o                         
  -3  17   4          1.19        105.51        71.48 o                         
  -2  17   4       3463.42       3848.05       140.26 o                         
  -1  17   4         92.51        151.49        60.98 o                         
   0  17   4          0.09        -35.26        63.97 o                         
   1  17   4          0.67         42.01        64.84 o                         
   2  17   4       3517.78       3699.43       154.99 o                         
   3  17   4         53.14         24.46        70.83 o                         
   4  17   4        277.63        330.44        88.33 o                         
   5  17   4          0.22         42.57       115.46 o                         
   6  17   4         10.13          8.57       103.18 o                         
  -6  18   4          9.54        -57.28        95.60 o                         
  -5  18   4          3.51         45.00        87.82 o                         
  -4  18   4         64.26        207.16       115.98 o                         
  -3  18   4         18.23         42.84        72.78 o                         
  -2  18   4         13.62        -22.70        76.03 o                         
  -1  18   4         21.67         20.55        71.39 o                         
   0  18   4       1077.76       1295.99       104.89 o                         
   1  18   4        194.87        282.96        68.94 o                         
   2  18   4         28.85        -33.53        73.21 o                         
   3  18   4          0.01        -46.02        78.89 o                         
   4  18   4        181.52        223.09        88.19 o                         
   5  18   4         10.06         58.65        91.76 o                         
   6  18   4          1.82         -2.01       109.57 o                         
  -5  19   4          2.41        -12.17        90.51 o                         
  -4  19   4        488.78        643.07        97.96 o                         
  -3  19   4         78.49        -73.28        73.28 o                         
  -2  19   4       2950.65       3219.63       125.67 o                         
  -1  19   4          0.54         87.45        72.54 o                         
   0  19   4         24.36        105.10        73.03 o                         
   1  19   4          2.80        -26.66        75.37 o                         
   2  19   4       2650.12       2655.92       149.07 o                         
   3  19   4        156.60        127.95        83.21 o                         
   4  19   4        411.63        371.30        91.67 o                         
   5  19   4          0.40        -89.62        89.62 o                         
  -5  20   4          3.18         46.35        94.38 o                         
  -4  20   4        579.31        658.48        95.90 o                         
  -3  20   4          2.18         69.34        92.08 o                         
  -2  20   4         20.20        228.47       104.13 o                         
  -1  20   4          0.47        151.73        68.78 o                         
   0  20   4       3388.03       3289.29       125.89 o                         
   1  20   4        184.13        153.75        89.82 o                         
   2  20   4         25.69         60.50        79.49 o                         
   3  20   4          0.39        -53.39        83.74 o                         
   4  20   4        656.79        770.53       153.11 o                         
   5  20   4          0.08         11.29        96.91 o                         
  -4  21   4         22.85         53.46       112.66 o                         
  -3  21   4          2.58         73.11        86.47 o                         
  -2  21   4        452.14        410.16       140.55 o                         
  -1  21   4         33.33         71.04        97.90 o                         
   0  21   4         45.31         93.94        78.93 o                         
   1  21   4          0.41          4.23        91.94 o                         
   2  21   4        690.16        715.64       105.10 o                         
   3  21   4         72.26        103.74        95.04 o                         
   4  21   4         14.97        -67.14       107.42 o                         
  -4  22   4        177.48        148.12        95.40 o                         
  -3  22   4          0.20        -43.85        94.85 o                         
  -2  22   4        267.15        439.44       131.44 o                         
  -1  22   4         12.59        -68.53        79.49 o                         
   0  22   4       2064.30       2024.15       128.11 o                         
   1  22   4         62.53         38.06        95.21 o                         
   2  22   4        110.45        184.71        99.59 o                         
   3  22   4          2.82        -89.16        89.16 o                         
   4  22   4        203.68        146.81        98.56 o                         
  -3  23   4         29.99        266.86       114.11 o                         
  -2  23   4       1149.15       1304.42       200.78 o                         
  -1  23   4         92.56        259.37        97.39 o                         
   0  23   4          0.60        -57.51        92.67 o                         
   1  23   4          1.96        166.30       127.69 o                         
   2  23   4       1496.58       1466.50       135.57 o                         
   3  23   4          0.03       -104.01       104.01 o                         
  -2  24   4        369.71        484.34       182.83 o                         
  -1  24   4          0.27          5.10       102.81 o                         
   0  24   4        930.05       1147.93       119.71 o                         
   1  24   4         31.51         56.81       101.29 o                         
   2  24   4        157.74        108.32       108.90 o                         
  -7   0   5        508.39        376.85       132.26 o                         
  -5   0   5        697.81        739.94       159.07 o                         
  -3   0   5       3045.02       3348.59       108.32 o                         
  -1   0   5       6307.04       6299.91       125.98 o                         
   1   0   5       7342.90       7148.98       164.13 o                         
   3   0   5       4033.92       3720.19       108.39 o                         
   5   0   5        262.63        254.80        88.32 o                         
   7   0   5          6.47         78.34       103.26 o                         
  -8   1   5         10.33        -47.75        97.78 o                         
  -7   1   5          8.69        -87.04        87.04 o                         
  -6   1   5         78.75         86.25        95.43 o                         
  -5   1   5        879.55        879.70        94.44 o                         
  -4   1   5        302.97        313.55        72.66 o                         
  -3   1   5       8108.61       6760.76       113.50 o                         
  -2   1   5         28.71        131.72        33.38 o                         
  -1   1   5       5957.94       5559.28       111.96 o                         
   0   1   5        244.34        367.40        37.57 o                         
   1   1   5       2041.01       2299.13        62.76 o                         
   2   1   5       1423.79       1611.53        66.68 o                         
   3   1   5       4387.06       4792.31        92.30 o                         
   4   1   5        481.63        478.46        54.21 o                         
   5   1   5        675.54        778.13        67.66 o                         
   6   1   5         94.92        115.59        68.37 o                         
   7   1   5        442.96        527.41        86.06 o                         
   8   1   5          2.81        -92.38       118.72 o                         
  -8   2   5          4.21          6.74       120.39 o                         
  -7   2   5        474.72        484.23       115.61 o                         
  -6   2   5        226.30        262.07       100.85 o                         
  -5   2   5        981.72        889.79        99.36 o                         
  -4   2   5        373.98        337.45        56.18 o                         
  -3   2   5        107.80        560.15        46.47 o                         
  -2   2   5       2935.25       2912.97        64.25 o                         
  -1   2   5       2299.46       2449.10        58.94 o                         
   0   2   5       1711.48       1797.59        62.77 o                         
   1   2   5      11588.06      10452.92       141.57 o                         
   2   2   5          4.53        207.39        42.25 o                         
   3   2   5       4407.75       3872.27        84.36 o                         
   4   2   5        162.75        172.66        51.80 o                         
   5   2   5         27.72        202.41        61.92 o                         
   6   2   5        256.68        163.67        68.45 o                         
   7   2   5          4.66         89.15        80.98 o                         
   8   2   5         11.65         46.23       105.55 o                         
  -8   3   5         66.73         99.85       114.62 o                         
  -7   3   5         51.99        -83.23       100.05 o                         
  -6   3   5         24.75         85.69        96.39 o                         
  -5   3   5        232.68        348.24        76.93 o                         
  -4   3   5         57.64         -4.42        51.45 o                         
  -3   3   5       4055.96       3597.99        85.08 o                         
  -2   3   5       1906.49       2170.51        75.27 o                         
  -1   3   5      13768.77      12014.88       159.46 o                         
   0   3   5       1806.01       1913.90        53.18 o                         
   1   3   5         66.22        735.46        43.09 o                         
   2   3   5       2158.89       2218.87        71.04 o                         
   3   3   5         77.67        321.12        54.55 o                         
   4   3   5         15.49         66.72        50.28 o                         
   5   3   5       1245.54       1247.15        79.60 o                         
   6   3   5         99.07        -34.71        73.65 o                         
   7   3   5        213.73        304.06        83.00 o                         
   8   3   5         26.02         88.04        99.90 o                         
  -8   4   5         13.82       -112.00       112.00 o                         
  -7   4   5        147.96         94.04       130.49 o                         
  -6   4   5        117.35        141.49        79.71 o                         
  -5   4   5       2088.59       2092.91        97.60 o                         
  -4   4   5         64.99        158.57        56.37 o                         
  -3   4   5        161.70        343.65        56.04 o                         
  -2   4   5         75.67        336.71        35.85 o                         
  -1   4   5       2080.90       2702.72        65.92 o                         
   0   4   5       7312.72       7412.94       109.02 o                         
   1   4   5      13709.59      12131.40       177.33 o                         
   2   4   5       3494.99       3548.21        85.59 o                         
   3   4   5       2132.85       1857.14        72.88 o                         
   4   4   5       1068.96       1192.12        75.63 o                         
   5   4   5         87.44        222.97        60.42 o                         
   6   4   5          5.97         22.88        80.77 o                         
   7   4   5         51.64         86.34        81.83 o                         
   8   4   5        107.46         86.18       108.42 o                         
  -8   5   5        103.62        -15.10       121.23 o                         
  -7   5   5        143.74        200.00       106.50 o                         
  -6   5   5          1.51        -60.57        88.95 o                         
  -5   5   5        489.75        694.63        76.69 o                         
  -4   5   5       2718.09       2627.69       103.95 o                         
  -3   5   5       2273.99       2203.73        78.10 o                         
  -2   5   5       4621.81       4308.17        78.69 o                         
  -1   5   5       7362.22       6236.25        99.26 o                         
   0   5   5       6082.47       6175.17        97.09 o                         
   1   5   5        206.60        451.06        43.07 o                         
   2   5   5        252.36        486.15        49.09 o                         
   3   5   5        277.71        415.47        62.15 o                         
   4   5   5        262.18        616.24        91.53 o                         
   5   5   5       1611.92       1509.10        83.99 o                         
   6   5   5        116.64         84.95        75.09 o                         
   7   5   5         11.85         30.03        81.12 o                         
   8   5   5          2.93         26.26       112.70 o                         
  -8   6   5         11.03        -64.11       113.16 o                         
  -7   6   5        125.11        106.28       104.75 o                         
  -6   6   5        584.00        399.19       101.01 o                         
  -5   6   5       1157.95       1202.98        76.64 o                         
  -4   6   5         39.71        172.15        58.37 o                         
  -3   6   5        860.30        952.79        61.87 o                         
  -2   6   5        202.68        323.56        38.53 o                         
  -1   6   5       1221.93       1409.53        51.49 o                         
   0   6   5       9385.04       9039.99       128.48 o                         
   1   6   5       5357.48       4648.84        95.15 o                         
   2   6   5       2793.15       2825.52        82.89 o                         
   3   6   5       2173.85       1993.41       104.59 o                         
   4   6   5       1706.03       1587.09        83.32 o                         
   5   6   5        294.49        250.31        70.93 o                         
   6   6   5          4.65        104.36        73.44 o                         
   7   6   5         95.99         58.30        91.94 o                         
   8   6   5         71.45         89.00       115.99 o                         
  -8   7   5         42.08        -29.79       113.29 o                         
  -7   7   5        178.45         17.30       106.04 o                         
  -6   7   5          1.21         61.06        96.40 o                         
  -5   7   5        224.28        264.53        66.87 o                         
  -4   7   5        685.53        665.73        65.05 o                         
  -3   7   5       4511.18       4227.89        87.09 o                         
  -2   7   5       2527.07       2609.88        67.44 o                         
  -1   7   5       1941.73       1885.48        58.39 o                         
   0   7   5       2990.13       2978.15        68.21 o                         
   1   7   5        148.75        178.12        42.76 o                         
   2   7   5       4323.59       3813.71        97.37 o                         
   3   7   5       2055.75       2245.27        96.13 o                         
   4   7   5        145.43        215.13        68.72 o                         
   5   7   5        698.67        639.10        73.75 o                         
   6   7   5       1164.84       1161.81       108.05 o                         
   7   7   5        276.18        282.78        94.69 o                         
   8   7   5         36.63         70.48       114.36 o                         
  -8   8   5         43.41        -15.18       115.06 o                         
  -7   8   5        653.19        751.10       116.36 o                         
  -6   8   5       1307.71       1063.94       108.66 o                         
  -5   8   5       1010.88       1028.87        89.58 o                         
  -4   8   5        730.34        635.02        75.01 o                         
  -3   8   5       1264.95       1530.28        67.54 o                         
  -2   8   5       5751.67       5226.61        91.44 o                         
  -1   8   5       1510.10       1646.89        57.06 o                         
   0   8   5       2458.44       2352.82        74.77 o                         
   1   8   5       1884.65       1690.18        65.49 o                         
   2   8   5        599.40        850.47        59.47 o                         
   3   8   5       2224.96       1847.44       104.76 o                         
   4   8   5        843.89        655.09        75.19 o                         
   5   8   5          6.90         -9.35        68.86 o                         
   6   8   5          8.77        147.29        82.28 o                         
   7   8   5         58.38         38.18       105.10 o                         
   8   8   5         16.23        -60.90       113.91 o                         
  -8   9   5         99.10        -39.03       114.66 o                         
  -7   9   5          0.10         62.55       154.41 o                         
  -6   9   5        303.29        331.45       101.36 o                         
  -5   9   5         25.16        193.47        89.11 o                         
  -4   9   5        983.66        987.49        95.52 o                         
  -3   9   5       2712.94       2675.18        83.48 o                         
  -2   9   5        999.85       1174.79        52.20 o                         
  -1   9   5       2179.57       2138.16        66.01 o                         
   0   9   5        991.91        960.66        56.58 o                         
   1   9   5        375.40        363.63        53.59 o                         
   2   9   5       6840.66       6072.36       123.55 o                         
   3   9   5       1220.48       1444.63       108.99 o                         
   4   9   5        762.53        615.23        77.66 o                         
   5   9   5        860.79        802.48        77.09 o                         
   6   9   5        702.45        597.73        95.42 o                         
   7   9   5        471.14        606.91       118.50 o                         
   8   9   5          2.21        -36.21       113.90 o                         
  -8  10   5         10.80       -144.71       144.71 o                         
  -7  10   5        294.04        375.05       109.93 o                         
  -6  10   5         91.37         38.49        95.41 o                         
  -5  10   5       1602.01       1561.64       131.01 o                         
  -4  10   5       1293.59       1361.45        87.92 o                         
  -3  10   5        292.31        472.60        60.53 o                         
  -2  10   5       3588.07       3286.83        83.77 o                         
  -1  10   5       1324.75       1449.47        58.97 o                         
   0  10   5       1952.61       2005.24        73.64 o                         
   1  10   5       3032.13       2777.87        89.08 o                         
   2  10   5         33.55        210.97        57.21 o                         
   3  10   5       1361.04       1079.57        75.18 o                         
   4  10   5       4140.31       3642.17       127.54 o                         
   5  10   5         56.11        219.11        76.59 o                         
   6  10   5        435.82        299.27        94.79 o                         
   7  10   5          3.32         30.47       104.77 o                         
   8  10   5        105.90         86.79       127.93 o                         
  -8  11   5        205.91        136.81       119.03 o                         
  -7  11   5         10.32       -101.52       101.52 o                         
  -6  11   5        391.37        374.76       100.29 o                         
  -5  11   5        408.62        634.48        84.69 o                         
  -4  11   5       3613.13       3532.42       118.37 o                         
  -3  11   5       3050.60       2974.50        92.08 o                         
  -2  11   5        465.46        669.92        63.16 o                         
  -1  11   5       3475.58       3200.02        84.53 o                         
   0  11   5        809.15        717.44        59.43 o                         
   1  11   5          8.17        312.45        72.09 o                         
   2  11   5       3339.00       2882.39        94.92 o                         
   3  11   5        165.12        414.97        68.56 o                         
   4  11   5        993.84        896.56       110.98 o                         
   5  11   5        883.29        868.21        96.83 o                         
   6  11   5         25.16         11.26        90.30 o                         
   7  11   5        118.55        285.48       108.84 o                         
  -7  12   5          6.21        -23.32       105.02 o                         
  -6  12   5         95.09         55.24        95.66 o                         
  -5  12   5        379.20        338.52        80.73 o                         
  -4  12   5       1579.08       1690.04        94.58 o                         
  -3  12   5          7.04        208.69        62.74 o                         
  -2  12   5       2682.26       2635.87        90.98 o                         
  -1  12   5        851.96       1018.86        58.34 o                         
   0  12   5        990.02        857.35        63.96 o                         
   1  12   5       4262.67       3810.18       115.71 o                         
   2  12   5        219.84        313.71        63.42 o                         
   3  12   5       1640.18       1336.11        86.53 o                         
   4  12   5       2891.93       2502.12       128.24 o                         
   5  12   5        248.83        381.06        89.07 o                         
   6  12   5         85.68         70.41        91.83 o                         
   7  12   5          8.28        -17.26       106.60 o                         
  -7  13   5          6.43         65.57       106.05 o                         
  -6  13   5          3.55        -32.21        87.75 o                         
  -5  13   5        338.57        355.43        82.86 o                         
  -4  13   5        728.39        760.60        83.99 o                         
  -3  13   5       3020.64       2672.89        93.40 o                         
  -2  13   5       1548.14       1578.06        79.27 o                         
  -1  13   5       3869.98       3592.86        94.05 o                         
   0  13   5        153.29        189.53        57.82 o                         
   1  13   5        243.35        468.87        63.26 o                         
   2  13   5       4724.05       4048.60       114.98 o                         
   3  13   5         11.75        101.23        73.74 o                         
   4  13   5        703.23        666.56        98.71 o                         
   5  13   5        287.12        417.52        93.09 o                         
   6  13   5        297.42        317.68        98.91 o                         
   7  13   5        161.95        241.39       109.26 o                         
  -7  14   5         98.57         97.59       109.67 o                         
  -6  14   5        647.88        733.41        96.27 o                         
  -5  14   5         81.98        144.87        82.00 o                         
  -4  14   5        329.36        250.76        77.07 o                         
  -3  14   5         12.26        132.05        65.08 o                         
  -2  14   5       1527.17       1532.20        82.29 o                         
  -1  14   5       2709.85       2812.23        92.92 o                         
   0  14   5       1132.89       1210.96        73.12 o                         
   1  14   5       2784.20       2887.10        98.79 o                         
   2  14   5       1345.61       1231.45        79.56 o                         
   3  14   5       1053.70        763.66        86.35 o                         
   4  14   5        242.39        237.36        82.24 o                         
   5  14   5        295.82        352.57        93.93 o                         
   6  14   5         14.37         83.88        97.06 o                         
   7  14   5         30.36         41.78       110.63 o                         
  -7  15   5          0.06        -59.94       120.98 o                         
  -6  15   5         14.68         67.85        89.08 o                         
  -5  15   5         79.59         14.01        92.55 o                         
  -4  15   5        237.16        251.12        77.16 o                         
  -3  15   5       1321.47       1134.14        84.88 o                         
  -2  15   5       1456.96       1458.98        83.55 o                         
  -1  15   5       1854.24       1903.51        85.68 o                         
   0  15   5       1503.08       1469.92        85.20 o                         
   1  15   5        600.57        548.49        68.78 o                         
   2  15   5        844.81        839.75        84.44 o                         
   3  15   5         80.23        118.06        75.15 o                         
   4  15   5          0.15        -78.55        78.55 o                         
   5  15   5        197.35        289.62        91.99 o                         
   6  15   5        307.30        411.31       103.49 o                         
  -6  16   5        164.61        236.04        93.27 o                         
  -5  16   5        229.57        272.37        87.15 o                         
  -4  16   5         32.71        -45.98        76.87 o                         
  -3  16   5        109.78        244.70        71.38 o                         
  -2  16   5         72.65        217.09        68.63 o                         
  -1  16   5       1217.19       1160.11        80.32 o                         
   0  16   5       5054.49       4774.29       120.56 o                         
   1  16   5       1486.63       1567.57       148.76 o                         
   2  16   5        942.76        824.57        86.51 o                         
   3  16   5        775.88        636.45        86.22 o                         
   4  16   5        262.38        215.32        85.23 o                         
   5  16   5        250.16        246.39        96.69 o                         
   6  16   5         37.65         79.84       106.83 o                         
  -6  17   5         65.35        -37.17        97.88 o                         
  -5  17   5        153.12        176.92        85.67 o                         
  -4  17   5        123.71        180.35        79.97 o                         
  -3  17   5        846.58        890.00       130.26 o                         
  -2  17   5        503.76        596.13        68.54 o                         
  -1  17   5        519.34        468.99        73.23 o                         
   0  17   5       2259.84       2142.26       100.25 o                         
   1  17   5         27.33         14.56        70.41 o                         
   2  17   5          9.53        130.99        75.84 o                         
   3  17   5         81.78        112.10        78.30 o                         
   4  17   5         18.58         80.83        85.66 o                         
   5  17   5        373.78        439.80        98.92 o                         
   6  17   5        103.71         54.88       106.76 o                         
  -6  18   5         73.44       -107.01       107.01 o                         
  -5  18   5        423.43        534.78       129.27 o                         
  -4  18   5          2.12        -15.37        78.29 o                         
  -3  18   5        132.09        191.14        81.42 o                         
  -2  18   5         13.42         57.65        64.48 o                         
  -1  18   5         21.64        139.97        70.39 o                         
   0  18   5       1338.70       1415.55        93.90 o                         
   1  18   5        582.91        506.62        79.02 o                         
   2  18   5        323.06        269.56        79.92 o                         
   3  18   5        566.51        470.32        87.57 o                         
   4  18   5          9.82        -19.39        85.56 o                         
   5  18   5         82.06        110.15       103.98 o                         
  -5  19   5         52.33         50.52        94.14 o                         
  -4  19   5         35.39         70.05        97.89 o                         
  -3  19   5        453.34        373.29        88.24 o                         
  -2  19   5        429.38        452.91        78.96 o                         
  -1  19   5        455.73        397.99       123.15 o                         
   0  19   5          7.35         -1.05        85.16 o                         
   1  19   5         36.01        184.57        88.46 o                         
   2  19   5        419.75        473.56        84.01 o                         
   3  19   5         80.14        147.08        85.13 o                         
   4  19   5        149.50         81.87        90.24 o                         
   5  19   5        514.41        595.98       108.71 o                         
  -5  20   5        364.95        247.20       106.74 o                         
  -4  20   5        164.97         40.89        83.49 o                         
  -3  20   5          8.47        -63.77        93.53 o                         
  -2  20   5        236.69        205.20        85.15 o                         
  -1  20   5        120.01         -8.50        86.08 o                         
   0  20   5         96.24        135.12       103.34 o                         
   1  20   5        212.58        229.46        92.29 o                         
   2  20   5         78.80        119.56        99.60 o                         
   3  20   5        174.81        176.00       123.28 o                         
   4  20   5          1.93        -89.23        89.23 o                         
  -4  21   5         18.01        -23.88       106.23 o                         
  -3  21   5        341.02        704.43       126.35 o                         
  -2  21   5          2.20         83.63        91.20 o                         
  -1  21   5        209.82        241.99       108.04 o                         
   0  21   5         85.99         49.32       140.34 o                         
   1  21   5        194.49        243.86        94.72 o                         
   2  21   5        125.73        114.35        96.83 o                         
   3  21   5         61.25        146.00        89.77 o                         
   4  21   5        256.76        128.72        95.39 o                         
  -3  22   5         16.42          3.11       116.19 o                         
  -2  22   5         10.66         27.30        91.86 o                         
  -1  22   5        234.17        127.71        95.18 o                         
   0  22   5         39.17        166.21       110.51 o                         
   1  22   5        294.07        115.99        96.44 o                         
   2  22   5         19.57        -11.96       108.36 o                         
   3  22   5        285.59        141.64        93.84 o                         
  -2  23   5        120.99        100.13       104.42 o                         
  -1  23   5        166.12        126.89       111.94 o                         
   0  23   5         31.94        120.28        96.68 o                         
   1  23   5        144.88         87.83       100.35 o                         
   2  23   5          5.77        -26.43       102.65 o                         
  -1  24   5         80.24        211.95       103.93 o                         
   0  24   5         39.03        102.58       104.58 o                         
   1  24   5        294.15        124.32       106.58 o                         
  -8   0   6        136.34         20.57       429.93 o                         
  -6   0   6        156.22         37.91       111.66 o                         
  -4   0   6         23.80         46.18        96.20 o                         
  -2   0   6       7860.32       7873.07       160.04 o                         
   0   0   6        726.83        854.70        70.00 o                         
   2   0   6       7915.10       8766.51       260.97 o                         
   4   0   6         18.48        -74.80        74.80 o                         
   6   0   6         33.85         61.66        99.06 o                         
   8   0   6         12.41         86.24       229.11 o                         
  -8   1   6         84.70        153.63       128.93 o                         
  -7   1   6          3.44        -30.17       105.37 o                         
  -6   1   6        160.34         66.01        90.69 o                         
  -5   1   6         19.80        -72.70        72.70 o                         
  -4   1   6        359.03        354.58        57.56 o                         
  -3   1   6        466.09        439.91        44.98 o                         
  -2   1   6       2193.67       2064.44        63.83 o                         
  -1   1   6          2.86         18.10        35.02 o                         
   0   1   6      28100.13      30108.86       394.66 o                         
   1   1   6        254.15        245.10        40.50 o                         
   2   1   6        354.42        431.69        66.88 o                         
   3   1   6        611.76        639.92        52.30 o                         
   4   1   6        354.95        322.53        57.20 o                         
   5   1   6          9.95        -42.39        64.48 o                         
   6   1   6         36.69         36.90        68.45 o                         
   7   1   6          0.59       -104.40       104.40 o                         
   8   1   6        195.94        387.68       131.47 o                         
  -8   2   6        130.22        105.16       128.24 o                         
  -7   2   6          4.45         -6.99       102.65 o                         
  -6   2   6        157.01        136.33        90.85 o                         
  -5   2   6        335.10        209.97        87.07 o                         
  -4   2   6        313.38        289.04        57.61 o                         
  -3   2   6         80.41        108.28        64.76 o                         
  -2   2   6       7093.89       7288.04       108.58 o                         
  -1   2   6       1211.84       1494.28        53.50 o                         
   0   2   6        497.75        591.00        49.71 o                         
   1   2   6       1363.03       1461.10        58.24 o                         
   2   2   6       7159.94       7271.99       165.12 o                         
   3   2   6          1.89        -38.47        47.33 o                         
   4   2   6        137.86         14.18        58.96 o                         
   5   2   6        343.40        320.39        67.12 o                         
   6   2   6        262.79        269.66        79.41 o                         
   7   2   6          8.70          6.29        97.71 o                         
   8   2   6         41.32       -113.04       113.04 o                         
  -8   3   6         30.74       -106.76       106.76 o                         
  -7   3   6          0.31        -92.81        92.81 o                         
  -6   3   6         15.30        -84.82        84.82 o                         
  -5   3   6        163.42        -37.07        83.24 o                         
  -4   3   6        912.19        894.78        65.48 o                         
  -3   3   6        766.59        751.28        56.62 o                         
  -2   3   6       1007.98        919.62        47.08 o                         
  -1   3   6        762.79        936.16        47.32 o                         
   0   3   6       9518.98       9449.95       135.12 o                         
   1   3   6        432.94        555.75        40.42 o                         
   2   3   6          6.24         76.60        49.68 o                         
   3   3   6        799.58        813.69        64.95 o                         
   4   3   6        864.25       1069.32        79.90 o                         
   5   3   6         17.15        176.18        72.58 o                         
   6   3   6          6.24        -79.36        85.83 o                         
   7   3   6          0.48         61.73        87.60 o                         
   8   3   6          5.87         64.72       116.61 o                         
  -8   4   6        225.96        129.42       113.97 o                         
  -7   4   6         18.30         27.63       104.30 o                         
  -6   4   6        112.21        161.50        78.58 o                         
  -5   4   6        260.86        239.35        87.06 o                         
  -4   4   6       1165.90       1144.79        80.27 o                         
  -3   4   6        110.09         44.91        51.29 o                         
  -2   4   6      10514.94      10733.32       143.72 o                         
  -1   4   6        794.40        900.45        47.32 o                         
   0   4   6         72.39         73.43        34.22 o                         
   1   4   6        228.87        298.43        36.66 o                         
   2   4   6      11271.90      11557.47       203.32 o                         
   3   4   6        133.33        119.93        59.58 o                         
   4   4   6       1098.19       1252.90        82.00 o                         
   5   4   6        602.33        387.61        77.24 o                         
   6   4   6        110.14         77.35        89.32 o                         
   7   4   6         48.75         92.44        87.03 o                         
   8   4   6        236.98        168.97       120.45 o                         
  -8   5   6         63.42         -9.64       113.08 o                         
  -7   5   6         11.42       -103.77       103.77 o                         
  -6   5   6         44.20        -85.83       101.93 o                         
  -5   5   6         64.39        145.34       110.94 o                         
  -4   5   6         57.03          9.73        64.27 o                         
  -3   5   6        520.55        629.66        58.48 o                         
  -2   5   6       1524.47       1378.51        57.64 o                         
  -1   5   6        931.20       1224.56        52.72 o                         
   0   5   6       5569.20       5031.72        90.50 o                         
   1   5   6       1256.69       1541.95        63.41 o                         
   2   5   6        337.08        376.18        59.25 o                         
   3   5   6        525.85        513.19        73.81 o                         
   4   5   6        191.73        211.14        70.37 o                         
   5   5   6          7.17        -29.20        83.84 o                         
   6   5   6         63.31         55.47        79.85 o                         
   7   5   6         18.29         16.49        92.07 o                         
   8   5   6        116.70         90.05       140.82 o                         
  -8   6   6        348.83        130.75       116.41 o                         
  -7   6   6          1.88       -101.60       101.60 o                         
  -6   6   6          7.34        -44.06        94.54 o                         
  -5   6   6          0.49        -32.27        93.06 o                         
  -4   6   6       1722.54       1779.49        87.68 o                         
  -3   6   6          0.60        109.37        47.01 o                         
  -2   6   6       1640.94       2011.63        70.36 o                         
  -1   6   6       1042.02       1365.82        56.56 o                         
   0   6   6        194.24        305.57        39.38 o                         
   1   6   6        604.07        804.97        57.80 o                         
   2   6   6       2619.14       2796.31        98.90 o                         
   3   6   6         99.73        183.08        69.63 o                         
   4   6   6       1271.00       1347.62       111.79 o                         
   5   6   6          0.70        -69.99        69.99 o                         
   6   6   6         15.16          7.18        77.69 o                         
   7   6   6         20.22        -31.01       137.54 o                         
   8   6   6        357.70        192.99       193.22 o                         
  -8   7   6         12.32          7.46       118.43 o                         
  -7   7   6         29.98        -28.31       107.24 o                         
  -6   7   6          7.86        103.20       111.55 o                         
  -5   7   6         18.48        -76.89        76.89 o                         
  -4   7   6        178.43        169.81        68.00 o                         
  -3   7   6        881.24        941.07        56.73 o                         
  -2   7   6       3117.70       3004.50        82.84 o                         
  -1   7   6        325.03        334.71        44.90 o                         
   0   7   6      14833.42      15746.29       207.70 o                         
   1   7   6        283.36        251.55        57.65 o                         
   2   7   6       3255.22       3299.79       100.83 o                         
   3   7   6        819.53        896.43        72.00 o                         
   4   7   6        613.77        379.15        76.18 o                         
   5   7   6          4.91         24.70        86.89 o                         
   6   7   6          1.56        240.63        81.43 o                         
   7   7   6         92.42        239.26       102.71 o                         
   8   7   6         35.24         69.40       116.46 o                         
  -8   8   6        117.00        191.10       124.44 o                         
  -7   8   6         68.08         24.34       108.97 o                         
  -6   8   6        338.29        166.61       112.32 o                         
  -5   8   6          0.98        -77.48        77.48 o                         
  -4   8   6       1589.24       1565.26       107.35 o                         
  -3   8   6         20.07         19.13        49.30 o                         
  -2   8   6        688.52        901.00        57.22 o                         
  -1   8   6        183.35        216.42        45.54 o                         
   0   8   6        151.06        173.46        50.36 o                         
   1   8   6        295.96        285.98        53.07 o                         
   2   8   6       2038.94       2099.58        82.70 o                         
   3   8   6        153.70        229.30        65.71 o                         
   4   8   6       1390.07       1377.62        88.74 o                         
   5   8   6          1.59        -34.31        73.78 o                         
   6   8   6        269.06        460.44       122.95 o                         
   7   8   6         54.56        133.98       101.41 o                         
   8   8   6         51.77         12.28       119.09 o                         
  -8   9   6          0.91       -118.59       118.59 o                         
  -7   9   6         74.96        -50.71       107.76 o                         
  -6   9   6         40.46        119.46       147.29 o                         
  -5   9   6        212.64        281.50        80.49 o                         
  -4   9   6        429.54        514.08        89.45 o                         
  -3   9   6          0.87        -20.42        50.11 o                         
  -2   9   6       3977.22       3565.76        92.32 o                         
  -1   9   6       1337.10       1316.76        60.79 o                         
   0   9   6       2904.16       3099.39        93.27 o                         
   1   9   6        881.73       1065.46        65.99 o                         
   2   9   6       2457.75       2490.66        89.43 o                         
   3   9   6         13.40         16.10        63.85 o                         
   4   9   6        164.79        374.30        82.63 o                         
   5   9   6        373.69        469.98        82.25 o                         
   6   9   6         43.32        -90.34        90.72 o                         
   7   9   6         59.66        118.72       105.79 o                         
  -7  10   6          9.46        -25.45       109.00 o                         
  -6  10   6        186.62        243.31       101.96 o                         
  -5  10   6        414.18        356.53        82.51 o                         
  -4  10   6        745.34        745.18        93.55 o                         
  -3  10   6         29.93         21.83        58.69 o                         
  -2  10   6       2620.61       2948.97        86.93 o                         
  -1  10   6        349.59        309.04        50.95 o                         
   0  10   6          8.46         67.79        54.99 o                         
   1  10   6        553.77        570.21        62.21 o                         
   2  10   6       4385.40       4247.70       127.32 o                         
   3  10   6         37.95        -16.68        65.51 o                         
   4  10   6       1045.94        960.05        92.59 o                         
   5  10   6        435.33        495.33        91.60 o                         
   6  10   6         68.38        100.61        93.59 o                         
   7  10   6         19.80         23.42       111.24 o                         
  -7  11   6         77.44         22.00       110.91 o                         
  -6  11   6         26.58         53.28        98.89 o                         
  -5  11   6        349.38        404.70        85.87 o                         
  -4  11   6        617.01        764.25        93.29 o                         
  -3  11   6        138.42         44.65        73.95 o                         
  -2  11   6       2051.57       1978.36        99.28 o                         
  -1  11   6        927.13        820.43        58.15 o                         
   0  11   6       3139.37       3035.95        98.76 o                         
   1  11   6        782.81        841.45        86.77 o                         
   2  11   6       1057.74       1094.52        75.73 o                         
   3  11   6         60.42        133.21        68.94 o                         
   4  11   6        164.58        121.78        79.92 o                         
   5  11   6        572.51        682.64        94.22 o                         
   6  11   6        203.97        285.46        98.06 o                         
   7  11   6         97.98        -63.72       132.48 o                         
  -7  12   6         26.90        -48.62       123.29 o                         
  -6  12   6        553.20        767.52       163.23 o                         
  -5  12   6        276.18        345.86       113.92 o                         
  -4  12   6        326.39        288.20        85.38 o                         
  -3  12   6         10.61         56.17        77.68 o                         
  -2  12   6          6.27        -35.50        49.45 o                         
  -1  12   6          6.32          4.27        51.36 o                         
   0  12   6         52.68        -36.11        57.63 o                         
   1  12   6         26.59         80.75        67.19 o                         
   2  12   6         29.34         27.51        62.94 o                         
   3  12   6         45.08         54.61        69.32 o                         
   4  12   6        290.40        309.68        89.15 o                         
   5  12   6        198.96        162.94        88.51 o                         
   6  12   6        381.16        527.80       224.85 o                         
   7  12   6          6.38         40.20       117.43 o                         
  -7  13   6         70.05         -9.25       121.11 o                         
  -6  13   6        255.09        269.22       104.85 o                         
  -5  13   6         38.15        -10.64        80.73 o                         
  -4  13   6         14.37        143.35        94.80 o                         
  -3  13   6        164.92         76.55        77.51 o                         
  -2  13   6        227.32        205.88        62.17 o                         
  -1  13   6        288.68        216.86        55.90 o                         
   0  13   6       2505.00       2636.71        93.69 o                         
   1  13   6        317.24        247.52        71.38 o                         
   2  13   6        210.53        146.18        66.87 o                         
   3  13   6        244.89        209.62        72.14 o                         
   4  13   6        122.94        204.27        88.01 o                         
   5  13   6          1.09        130.48        90.17 o                         
   6  13   6        645.87        718.91       107.32 o                         
   7  13   6        126.36         88.23       142.01 o                         
  -7  14   6         17.50        101.96       115.17 o                         
  -6  14   6        550.68        783.62       114.03 o                         
  -5  14   6         23.42        -39.41        81.49 o                         
  -4  14   6        997.79       1080.02        96.81 o                         
  -3  14   6          8.77        -48.29        75.42 o                         
  -2  14   6         48.69        -11.58        61.26 o                         
  -1  14   6         10.61         46.81        55.23 o                         
   0  14   6          5.37         49.13        61.58 o                         
   1  14   6         38.14        -11.64        71.17 o                         
   2  14   6        193.24        196.11        67.71 o                         
   3  14   6         46.56         79.12        75.54 o                         
   4  14   6       1244.49       1170.59        98.11 o                         
   5  14   6         90.59        -29.31        89.69 o                         
   6  14   6        263.75        167.64        99.40 o                         
  -6  15   6        122.93        117.48       120.22 o                         
  -5  15   6        190.01        184.96       114.99 o                         
  -4  15   6        500.77        528.69        92.03 o                         
  -3  15   6        414.03        567.19        85.32 o                         
  -2  15   6        128.47         93.95        61.98 o                         
  -1  15   6        426.49        397.00        79.26 o                         
   0  15   6        315.22        408.90        68.51 o                         
   1  15   6        623.81        601.18        90.85 o                         
   2  15   6         42.35        141.90        67.04 o                         
   3  15   6        288.57        376.55        81.64 o                         
   4  15   6         88.18        -11.91        81.18 o                         
   5  15   6         11.28        -47.00        90.85 o                         
   6  15   6        143.79        138.92       119.22 o                         
  -6  16   6        280.11        260.47       108.33 o                         
  -5  16   6         20.51        -75.19        83.26 o                         
  -4  16   6        898.89       1140.80       103.60 o                         
  -3  16   6        420.95        310.89        76.59 o                         
  -2  16   6         80.06        145.87        64.91 o                         
  -1  16   6        171.32        107.62        74.58 o                         
   0  16   6          2.40        -20.91        68.31 o                         
   1  16   6        115.44        104.26        65.44 o                         
   2  16   6        333.94        334.09        76.62 o                         
   3  16   6         59.72          7.90        75.72 o                         
   4  16   6       1380.26       1190.62       117.23 o                         
   5  16   6         49.54        -49.03        89.60 o                         
   6  16   6         68.84        -97.86        97.86 o                         
  -6  17   6        155.30         64.78       105.24 o                         
  -5  17   6         12.25         45.17        86.77 o                         
  -4  17   6        267.23         74.88        89.09 o                         
  -3  17   6        318.22        327.19        77.97 o                         
  -2  17   6       1158.07       1337.09        99.58 o                         
  -1  17   6        223.85        337.51        79.65 o                         
   0  17   6         86.82         72.68        84.05 o                         
   1  17   6        489.67        535.30        85.11 o                         
   2  17   6       1548.61       1584.04       122.04 o                         
   3  17   6        374.09        348.22        84.77 o                         
   4  17   6         24.62        110.82        86.09 o                         
   5  17   6          5.87         82.42        95.21 o                         
  -5  18   6          2.24        -53.75        88.13 o                         
  -4  18   6        363.19        398.69        95.34 o                         
  -3  18   6         43.66        192.59        84.75 o                         
  -2  18   6        648.69        756.56        90.38 o                         
  -1  18   6          0.13         78.42        78.55 o                         
   0  18   6         11.20         53.33       112.41 o                         
   1  18   6         40.85        -50.97        81.33 o                         
   2  18   6        146.50        252.01        80.50 o                         
   3  18   6        116.93         64.22        81.35 o                         
   4  18   6        397.41        387.73        93.85 o                         
   5  18   6          0.54         30.82        98.56 o                         
  -5  19   6         17.96        -20.47       129.91 o                         
  -4  19   6        453.14        687.19       112.19 o                         
  -3  19   6         30.09         -3.25        97.32 o                         
  -2  19   6       1373.93       1431.18       106.04 o                         
  -1  19   6        200.12        189.14        82.45 o                         
   0  19   6        386.28        438.37       100.96 o                         
   1  19   6         14.75        162.67        89.09 o                         
   2  19   6       1814.63       1760.46       121.81 o                         
   3  19   6         14.43         32.22        85.31 o                         
   4  19   6        176.47        126.96        91.00 o                         
   5  19   6         11.01       -103.02       158.53 o                         
  -4  20   6        730.44        691.17       117.20 o                         
  -3  20   6         18.76        146.00        99.81 o                         
  -2  20   6         26.26         93.81        88.01 o                         
  -1  20   6          8.83        -45.61        87.46 o                         
   0  20   6          2.95          0.43        90.60 o                         
   1  20   6          9.14        -87.29        87.29 o                         
   2  20   6         79.01        195.93        83.56 o                         
   3  20   6        223.37         21.09       116.54 o                         
   4  20   6       1011.66        960.98       110.41 o                         
  -4  21   6        931.14       1135.09       149.84 o                         
  -3  21   6        134.52        216.92       109.40 o                         
  -2  21   6        458.98        493.14       106.78 o                         
  -1  21   6         80.55        174.98       160.26 o                         
   0  21   6          4.71         -6.31        90.08 o                         
   1  21   6          8.05         88.03        93.93 o                         
   2  21   6        325.88        178.00       100.14 o                         
   3  21   6        292.17        338.55        94.29 o                         
  -3  22   6         13.48        149.76       107.01 o                         
  -2  22   6          8.26          2.19       108.55 o                         
  -1  22   6          0.21        -69.22        93.57 o                         
   0  22   6          0.07         34.86        94.29 o                         
   1  22   6         17.46        -51.09        96.33 o                         
   2  22   6         11.20        153.07       146.54 o                         
   3  22   6         15.30         18.35       109.31 o                         
  -1  23   6         42.77        -27.51        96.83 o                         
   0  23   6        158.54        318.06       104.37 o                         
   1  23   6         11.78        -66.29       123.44 o                         
  -7   0   7        373.74        261.40       125.74 o                         
  -5   0   7        928.57       1021.06       189.22 o                         
  -3   0   7       2216.48       2164.17       100.01 o                         
  -1   0   7        616.81        744.55        76.80 o                         
   1   0   7         13.16        -58.18        58.18 o                         
   3   0   7        479.06        683.77       149.07 o                         
   5   0   7       1691.00       1657.45       117.47 o                         
   7   0   7        538.07        568.19       162.82 o                         
  -8   1   7         35.25         74.95       108.45 o                         
  -7   1   7        638.39        698.58        95.08 o                         
  -6   1   7          0.19         -7.15        78.12 o                         
  -5   1   7       1026.36        954.30        88.08 o                         
  -4   1   7        161.04        116.25        69.60 o                         
  -3   1   7       1077.72       1149.69        82.50 o                         
  -2   1   7        459.66        580.32        47.71 o                         
  -1   1   7        356.55        338.41        43.28 o                         
   0   1   7         22.45         34.64        41.95 o                         
   1   1   7        445.35        435.41        48.19 o                         
   2   1   7        142.31        140.43        47.60 o                         
   3   1   7       2614.23       2335.87        87.15 o                         
   4   1   7         11.44        -61.35        61.35 o                         
   5   1   7        326.29        497.65        70.91 o                         
   6   1   7         39.38        -80.96        80.96 o                         
   7   1   7        683.40        797.77       114.31 o                         
   8   1   7         23.21        225.96       118.58 o                         
  -8   2   7         32.09        -20.18       164.40 o                         
  -7   2   7        151.17         92.40        86.76 o                         
  -6   2   7         65.86        -19.75        77.00 o                         
  -5   2   7       2084.20       1725.85        98.44 o                         
  -4   2   7         64.15         61.61        61.10 o                         
  -3   2   7       1643.49       1453.42        63.21 o                         
  -2   2   7          3.18         71.66        45.56 o                         
  -1   2   7         39.54         88.34        40.63 o                         
   0   2   7         67.18         66.09        42.90 o                         
   1   2   7       1182.97       1204.25        59.39 o                         
   2   2   7       1106.54       1161.99        62.52 o                         
   3   2   7          1.44        174.57        59.14 o                         
   4   2   7        120.69        144.39        61.92 o                         
   5   2   7       2466.83       2437.89       134.54 o                         
   6   2   7         58.99         40.34        99.46 o                         
   7   2   7         83.60        262.09       106.38 o                         
   8   2   7         13.92        301.40       120.17 o                         
  -8   3   7         37.42         53.27       109.91 o                         
  -7   3   7        235.18        253.20       103.89 o                         
  -6   3   7          6.05        -29.22        78.03 o                         
  -5   3   7       1331.18       1381.85       117.70 o                         
  -4   3   7        171.63        223.33        63.62 o                         
  -3   3   7         87.63        249.16        50.84 o                         
  -2   3   7       1536.14       1525.43        66.78 o                         
  -1   3   7       1637.55       1835.79        64.24 o                         
   0   3   7          4.59         18.72        37.16 o                         
   1   3   7        381.43        434.32        44.16 o                         
   2   3   7        179.63        223.09        44.38 o                         
   3   3   7       2941.01       2936.63       136.79 o                         
   4   3   7        110.89         79.33        72.00 o                         
   5   3   7       1050.15       1032.16        98.40 o                         
   6   3   7         77.10         94.90        83.13 o                         
   7   3   7        136.42        165.99        91.67 o                         
   8   3   7         64.93       -129.26       129.26 o                         
  -8   4   7          4.68        -17.05       131.27 o                         
  -7   4   7          0.41       -124.82       163.73 o                         
  -6   4   7         40.39         43.77        79.16 o                         
  -5   4   7       1228.93       1226.07        91.35 o                         
  -4   4   7        228.25        181.62        65.32 o                         
  -3   4   7       4512.55       4146.25        95.41 o                         
  -2   4   7        150.43        240.18        50.02 o                         
  -1   4   7         69.80        145.15        43.54 o                         
   0   4   7         31.02         94.66        39.27 o                         
   1   4   7        847.25        882.79        50.51 o                         
   2   4   7        682.17        615.40        62.08 o                         
   3   4   7         46.06        377.19        67.92 o                         
   4   4   7         12.97         -0.33        72.00 o                         
   5   4   7       1951.89       2135.51       103.84 o                         
   6   4   7        211.45        185.37        84.21 o                         
   7   4   7        261.40        283.37        93.66 o                         
   8   4   7          0.84        -91.82       200.15 o                         
  -8   5   7          0.22       -123.48       123.48 o                         
  -7   5   7        627.23        390.18       126.52 o                         
  -6   5   7         62.40        -96.81       107.72 o                         
  -5   5   7        894.90        770.11        85.24 o                         
  -4   5   7          0.35        -62.22        62.22 o                         
  -3   5   7        772.18       1206.14        60.82 o                         
  -2   5   7        286.83        227.02        50.93 o                         
  -1   5   7        591.33        526.99        51.51 o                         
   0   5   7        582.82        867.37        73.25 o                         
   1   5   7        688.28        537.33        55.57 o                         
   2   5   7          0.34         46.30        63.10 o                         
   3   5   7       6721.62       5953.36       219.87 o                         
   4   5   7         30.12         38.57        73.92 o                         
   5   5   7         77.64        247.56        80.89 o                         
   6   5   7          1.40         -3.57        82.81 o                         
   7   5   7          1.05        -88.00        88.00 o                         
   8   5   7          5.28        -41.81       143.44 o                         
  -8   6   7         77.29        -36.65       128.37 o                         
  -7   6   7         59.19        168.26       122.21 o                         
  -6   6   7          0.57       -119.81       119.81 o                         
  -5   6   7        448.40        507.24        81.88 o                         
  -4   6   7         24.58        117.00        65.87 o                         
  -3   6   7       4914.62       4409.21        99.95 o                         
  -2   6   7        294.73        419.79        54.50 o                         
  -1   6   7        563.75        596.79        52.65 o                         
   0   6   7        361.58        444.16        47.67 o                         
   1   6   7       1277.54       1248.61        68.92 o                         
   2   6   7         57.96         -5.76        64.96 o                         
   3   6   7          6.60        301.81        76.64 o                         
   4   6   7         73.79         63.53        75.26 o                         
   5   6   7        934.68        894.10        93.48 o                         
   6   6   7         12.67         76.57       103.11 o                         
   7   6   7        621.26        554.44       110.92 o                         
   8   6   7          0.09         43.35       126.47 o                         
  -8   7   7          0.30          8.64       141.42 o                         
  -7   7   7        247.75         13.66       124.85 o                         
  -6   7   7         47.95        119.50       114.43 o                         
  -5   7   7        629.67        735.94        99.36 o                         
  -4   7   7         13.58        -64.03        65.99 o                         
  -3   7   7        182.60        430.69        56.12 o                         
  -2   7   7          8.75         41.55        55.83 o                         
  -1   7   7       2704.39       2622.90        80.86 o                         
   0   7   7        608.34        627.42        51.32 o                         
   1   7   7       1500.77       1683.43        97.37 o                         
   2   7   7        196.73        252.06        69.86 o                         
   3   7   7       3716.47       3230.65       112.22 o                         
   4   7   7        181.86        111.20        75.32 o                         
   5   7   7        394.31        703.78        88.03 o                         
   6   7   7          1.78        124.84       101.43 o                         
   7   7   7          0.40        167.56       104.87 o                         
  -7   8   7          5.64        -75.60       125.89 o                         
  -6   8   7         19.41       -110.99       110.99 o                         
  -5   8   7       1421.82       1337.52       124.70 o                         
  -4   8   7        134.62        107.76        67.77 o                         
  -3   8   7       2163.22       1913.53        82.29 o                         
  -2   8   7        405.50        390.21        57.36 o                         
  -1   8   7        596.56        779.82        57.44 o                         
   0   8   7         94.32         43.83        46.12 o                         
   1   8   7       2045.03       1891.91        82.61 o                         
   2   8   7         12.85         13.15        68.15 o                         
   3   8   7        121.33        274.08        69.51 o                         
   4   8   7         61.97         61.92        75.57 o                         
   5   8   7        614.12        753.40        85.74 o                         
   6   8   7        283.41        368.82        98.75 o                         
   7   8   7         23.22        124.59       104.70 o                         
  -7   9   7         72.80        238.04       179.48 o                         
  -6   9   7        339.93        341.00       135.94 o                         
  -5   9   7         79.63        192.83       106.59 o                         
  -4   9   7        127.74         59.56        75.12 o                         
  -3   9   7         25.69        119.73        61.72 o                         
  -2   9   7        145.83        171.04        55.25 o                         
  -1   9   7       1286.96       1275.73        65.98 o                         
   0   9   7        179.92        151.12        58.23 o                         
   1   9   7       2585.14       2502.83       105.23 o                         
   2   9   7        275.74        293.18        66.29 o                         
   3   9   7       1771.10       1595.84       102.52 o                         
   4   9   7          0.17         48.33        81.48 o                         
   5   9   7        611.06        558.45        84.36 o                         
   6   9   7          1.39        -16.93        92.68 o                         
   7   9   7         40.82         91.39       104.50 o                         
  -7  10   7         14.50        -29.42       188.31 o                         
  -6  10   7         76.99         34.30       142.01 o                         
  -5  10   7        396.07        367.14        93.54 o                         
  -4  10   7        111.96        -34.76        81.59 o                         
  -3  10   7       1146.63       1056.87        73.21 o                         
  -2  10   7        219.18        184.19        56.82 o                         
  -1  10   7       2355.59       2449.22        92.60 o                         
   0  10   7        118.66         65.52        59.85 o                         
   1  10   7          3.26        132.85        60.73 o                         
   2  10   7        237.84        217.14        66.47 o                         
   3  10   7         10.37        165.61        71.66 o                         
   4  10   7         67.11        -15.49        81.32 o                         
   5  10   7        340.85        438.33        95.04 o                         
   6  10   7         56.20        -59.25        91.87 o                         
   7  10   7        162.32         96.10       105.69 o                         
  -7  11   7        428.80        458.74       189.47 o                         
  -6  11   7          1.27        -97.49       115.09 o                         
  -5  11   7        106.84        177.70       109.89 o                         
  -4  11   7        100.31        181.92        76.17 o                         
  -3  11   7        148.05        170.14        73.22 o                         
  -2  11   7        152.47        195.76        57.69 o                         
  -1  11   7        145.73        230.35        56.71 o                         
   0  11   7         34.31         79.49        68.16 o                         
   1  11   7       2254.61       2243.61        90.43 o                         
   2  11   7        148.22        198.07        67.59 o                         
   3  11   7        639.44        584.87        76.89 o                         
   4  11   7        424.65        432.59        85.34 o                         
   5  11   7         32.76          8.01        86.42 o                         
   6  11   7         71.63         46.00        96.60 o                         
   7  11   7         87.89        190.91       123.45 o                         
  -7  12   7          1.90        -50.72       200.48 o                         
  -6  12   7         85.10         96.06       120.12 o                         
  -5  12   7        154.62        270.77       112.48 o                         
  -4  12   7        270.14        227.67        78.79 o                         
  -3  12   7        120.28        146.38        72.28 o                         
  -2  12   7         62.64         36.31        56.67 o                         
  -1  12   7       2030.70       2033.14        78.67 o                         
   0  12   7         11.46        -16.51        61.49 o                         
   1  12   7         12.70        103.51        62.94 o                         
   2  12   7        116.53         90.88        67.06 o                         
   3  12   7        168.13        131.83        95.52 o                         
   4  12   7          1.50        -14.50       101.67 o                         
   5  12   7        554.94        668.95       100.61 o                         
   6  12   7         13.64        116.97        98.75 o                         
   7  12   7        342.78        242.46       121.78 o                         
  -6  13   7         11.53        150.36       120.36 o                         
  -5  13   7        264.75        264.38       103.95 o                         
  -4  13   7         48.83        103.07        77.44 o                         
  -3  13   7        477.58        521.56        77.39 o                         
  -2  13   7        739.00        724.23        74.10 o                         
  -1  13   7        180.82        250.22        59.68 o                         
   0  13   7          0.08        -31.76        62.05 o                         
   1  13   7       1386.75       1285.09        88.92 o                         
   2  13   7          0.15         86.68        66.69 o                         
   3  13   7         37.28          0.71        69.05 o                         
   4  13   7         13.58        -71.75        77.76 o                         
   5  13   7        201.65        300.22        96.07 o                         
   6  13   7         15.24        -53.77        97.71 o                         
  -6  14   7          4.00       -115.83       115.83 o                         
  -5  14   7        389.93        281.39        98.34 o                         
  -4  14   7          3.57         54.74        86.03 o                         
  -3  14   7        308.95        350.79        83.34 o                         
  -2  14   7         14.69        169.52        67.12 o                         
  -1  14   7        670.69        633.86        70.30 o                         
   0  14   7         29.04         41.95        63.98 o                         
   1  14   7          5.64        150.75        72.52 o                         
   2  14   7        747.96        653.55        75.11 o                         
   3  14   7       1044.00        895.39        90.66 o                         
   4  14   7          8.82         65.62        81.92 o                         
   5  14   7        283.47        151.77        98.68 o                         
   6  14   7          0.33         54.92       107.87 o                         
  -6  15   7          6.92         10.17       121.65 o                         
  -5  15   7         43.70        -80.74        91.46 o                         
  -4  15   7         41.79         28.26        83.77 o                         
  -3  15   7        437.56        463.54        84.89 o                         
  -2  15   7        581.70        646.28        75.28 o                         
  -1  15   7         28.26         55.38        73.56 o                         
   0  15   7        233.49        332.87        66.54 o                         
   1  15   7       1293.30       1245.19        97.07 o                         
   2  15   7         59.88         74.42        65.88 o                         
   3  15   7        329.58        214.10        80.00 o                         
   4  15   7          0.22         37.51       152.01 o                         
   5  15   7         27.63        113.77        93.86 o                         
   6  15   7          3.44         72.58       103.12 o                         
  -6  16   7          8.51       -120.37       120.37 o                         
  -5  16   7          1.03         83.47       103.85 o                         
  -4  16   7         20.18        238.10       107.98 o                         
  -3  16   7        819.33        888.92        94.18 o                         
  -2  16   7         21.35        139.23       110.49 o                         
  -1  16   7       1517.34       1358.09       122.25 o                         
   0  16   7        380.24        334.63        67.49 o                         
   1  16   7         34.63        161.06        67.97 o                         
   2  16   7         13.89        -48.80        71.96 o                         
   3  16   7        290.58        350.93       116.70 o                         
   4  16   7          3.11          6.66        84.47 o                         
   5  16   7         11.75         -6.49        93.88 o                         
  -5  17   7         35.52       -156.74       173.65 o                         
  -4  17   7         29.32        124.87        89.11 o                         
  -3  17   7          4.55        -50.93        82.35 o                         
  -2  17   7          5.43        175.08        82.41 o                         
  -1  17   7        393.98        503.60        85.55 o                         
   0  17   7        241.87        237.22       128.41 o                         
   1  17   7       1506.90       1487.07       102.87 o                         
   2  17   7         61.71         -7.39        74.10 o                         
   3  17   7        416.36        282.06        86.38 o                         
   4  17   7         13.37         62.82        88.84 o                         
   5  17   7         17.91         12.75        95.34 o                         
  -5  18   7          8.42        100.45       180.44 o                         
  -4  18   7          0.22        151.95        92.60 o                         
  -3  18   7        352.69         84.91       100.43 o                         
  -2  18   7        255.99        241.24        87.76 o                         
  -1  18   7       1467.11       1377.10       102.22 o                         
   0  18   7         22.71         -1.61        86.49 o                         
   1  18   7        327.62        292.08        79.83 o                         
   2  18   7          3.06         12.79        77.48 o                         
   3  18   7        102.82        142.23        83.12 o                         
   4  18   7          1.17        -99.48        99.48 o                         
   5  18   7          6.09        -27.74        97.55 o                         
  -4  19   7          8.18        121.05       106.43 o                         
  -3  19   7        134.99        275.03       106.65 o                         
  -2  19   7          9.78        -32.79        93.25 o                         
  -1  19   7        598.90        612.38        92.33 o                         
   0  19   7          7.13         39.52       104.03 o                         
   1  19   7       1749.95       1637.04       120.38 o                         
   2  19   7        336.42        313.58        84.97 o                         
   3  19   7        270.81        172.78        88.63 o                         
   4  19   7         25.03         79.25        93.43 o                         
  -4  20   7         32.97        -47.18       108.73 o                         
  -3  20   7        357.79        245.99       107.67 o                         
  -2  20   7        113.80        199.33        99.78 o                         
  -1  20   7        935.44        951.43       110.13 o                         
   0  20   7          9.14        -83.27        91.62 o                         
   1  20   7         11.10          8.78        93.03 o                         
   2  20   7          0.32         77.04        84.93 o                         
   3  20   7        143.60         62.09       103.60 o                         
  -3  21   7         49.78        -78.55       104.76 o                         
  -2  21   7         37.62        -71.75       101.25 o                         
  -1  21   7        105.65        136.10       141.75 o                         
   0  21   7         11.48        -40.32        92.69 o                         
   1  21   7       1182.43       1173.89       123.83 o                         
   2  21   7         22.15        164.58       122.92 o                         
   3  21   7        215.32        118.91        92.43 o                         
  -2  22   7         13.43        -26.82       109.07 o                         
  -1  22   7        942.16       1073.51       117.64 o                         
   0  22   7        118.07         -3.38        96.67 o                         
   1  22   7         14.49         13.50       101.75 o                         
   2  22   7         79.97        -62.54       105.34 o                         
  -8   0   8         25.85        320.58       151.66 o                         
  -6   0   8        234.25        241.81       117.08 o                         
  -4   0   8        324.92        373.05       110.41 o                         
  -2   0   8       3442.72       3360.13       125.33 o                         
   0   0   8      13839.78      14206.85       305.25 o                         
   2   0   8       1334.12       1233.86       132.58 o                         
   4   0   8       2295.25       2350.53       139.86 o                         
   6   0   8        139.32        310.54       159.32 o                         
  -8   1   8         31.15        -66.79       109.53 o                         
  -7   1   8         49.71         97.54        89.02 o                         
  -6   1   8         83.23        187.39        85.00 o                         
  -5   1   8          0.99         38.56        77.32 o                         
  -4   1   8       2228.25       2047.08        99.60 o                         
  -3   1   8          2.30        -52.26        52.26 o                         
  -2   1   8       2467.73       3011.20        90.97 o                         
  -1   1   8         23.77        -31.35        51.56 o                         
   0   1   8        283.65        459.00        57.24 o                         
   1   1   8          9.51        -18.89        49.85 o                         
   2   1   8       5361.82       5095.00       118.64 o                         
   3   1   8         34.98         47.99        64.49 o                         
   4   1   8       1466.25       1423.48       107.23 o                         
   5   1   8          5.85         22.52       112.67 o                         
   6   1   8          1.53         33.19       106.55 o                         
   7   1   8          2.75        196.34       116.43 o                         
  -8   2   8         34.30        -60.93       110.17 o                         
  -7   2   8        174.43         77.49       105.01 o                         
  -6   2   8        118.49        219.83        82.18 o                         
  -5   2   8         20.82         52.22        78.88 o                         
  -4   2   8          6.79         98.78        74.97 o                         
  -3   2   8          1.64         37.43        53.32 o                         
  -2   2   8       3752.70       3460.50        96.80 o                         
  -1   2   8         13.14         72.30        47.12 o                         
   0   2   8       6429.93       6413.76       126.80 o                         
   1   2   8         71.20         37.17        50.92 o                         
   2   2   8        880.10        830.27        64.71 o                         
   3   2   8          2.77        -12.19        64.18 o                         
   4   2   8        434.00        391.05        70.19 o                         
   5   2   8         32.26        139.64        79.59 o                         
   6   2   8        109.97        221.97        95.38 o                         
   7   2   8        139.92        233.59       119.46 o                         
  -8   3   8         30.15        -72.24       113.18 o                         
  -7   3   8          0.40        -28.86       113.34 o                         
  -6   3   8         19.05         -6.17       117.51 o                         
  -5   3   8        252.50        285.36        85.80 o                         
  -4   3   8       1903.20       1829.66        97.25 o                         
  -3   3   8          3.79        -18.02        53.43 o                         
  -2   3   8       5930.76       6315.26       122.80 o                         
  -1   3   8          6.91         51.02        54.21 o                         
   0   3   8        227.06        312.67        55.84 o                         
   1   3   8          0.14         35.91        51.70 o                         
   2   3   8       9014.46       8505.60       156.01 o                         
   3   3   8          0.07        -41.91        68.95 o                         
   4   3   8       1112.63       1197.71       105.62 o                         
   5   3   8        365.21        285.20        81.84 o                         
   6   3   8          3.93        -18.54        92.89 o                         
   7   3   8         11.16         96.97       176.62 o                         
  -7   4   8        130.97        228.57       105.88 o                         
  -6   4   8         13.72        -39.38        82.51 o                         
  -5   4   8        117.70         51.87        77.11 o                         
  -4   4   8         97.64        248.29        71.16 o                         
  -3   4   8         13.01         23.86        65.47 o                         
  -2   4   8       2289.14       2144.01        78.32 o                         
  -1   4   8         68.11        -18.83        49.96 o                         
   0   4   8      10789.40      11078.16       165.98 o                         
   1   4   8          7.64         94.43        46.85 o                         
   2   4   8        580.66        595.69        55.35 o                         
   3   4   8          7.96        -68.34        69.82 o                         
   4   4   8        519.27        562.84        82.64 o                         
   5   4   8         29.47         91.17        79.30 o                         
   6   4   8         41.00         32.93        88.47 o                         
   7   4   8         40.96        177.27       116.87 o                         
  -7   5   8         16.62          1.75       105.84 o                         
  -6   5   8        544.95        459.98       108.78 o                         
  -5   5   8        863.69        691.95        84.03 o                         
  -4   5   8       1225.79       1356.59        85.31 o                         
  -3   5   8         38.07         81.23        56.03 o                         
  -2   5   8       1898.92       2372.71        83.20 o                         
  -1   5   8         21.50         28.34        50.99 o                         
   0   5   8        593.56        700.40        55.15 o                         
   1   5   8          1.65        109.84        52.50 o                         
   2   5   8       3216.30       3290.35       112.49 o                         
   3   5   8         44.44         86.75        79.71 o                         
   4   5   8        560.36        498.80        82.84 o                         
   5   5   8        489.25        502.71        85.67 o                         
   6   5   8        407.29        381.71        93.31 o                         
   7   5   8         38.52        166.32       109.53 o                         
  -7   6   8         26.17         29.95       105.42 o                         
  -6   6   8         79.37         62.60        97.55 o                         
  -5   6   8         99.34        114.57        77.47 o                         
  -4   6   8        170.19        329.81        71.17 o                         
  -3   6   8        584.18        670.87        72.09 o                         
  -2   6   8       1763.77       1721.85        88.79 o                         
  -1   6   8        149.43        178.09        53.74 o                         
   0   6   8      11498.71      11145.25       168.12 o                         
   1   6   8         79.90         26.72        58.29 o                         
   2   6   8        324.48        393.87        76.31 o                         
   3   6   8        681.26        659.37        89.61 o                         
   4   6   8        232.14        247.02        78.95 o                         
   5   6   8        238.41        267.09        83.05 o                         
   6   6   8        126.93        187.93       108.46 o                         
   7   6   8          0.27        -69.24       121.39 o                         
  -7   7   8          2.24         21.10       105.73 o                         
  -6   7   8        165.46        199.34       140.13 o                         
  -5   7   8        187.01        128.45        99.88 o                         
  -4   7   8        396.58        375.37        99.62 o                         
  -3   7   8         39.89         15.92        68.18 o                         
  -2   7   8       3405.72       3864.06       118.44 o                         
  -1   7   8         54.14         58.84        53.30 o                         
   0   7   8        297.32        327.94        53.16 o                         
   1   7   8        237.58        273.12        75.88 o                         
   2   7   8       4809.19       5144.26       143.52 o                         
   3   7   8        235.78        290.02        73.73 o                         
   4   7   8        418.63        326.09        80.50 o                         
   5   7   8          0.21         33.51        80.54 o                         
   6   7   8         46.31        203.71        94.58 o                         
   7   7   8         61.50        179.25       161.62 o                         
  -7   8   8         78.81        124.74       109.56 o                         
  -6   8   8        213.64        263.24       102.29 o                         
  -5   8   8         82.01        129.07        91.85 o                         
  -4   8   8        143.19        170.45        68.51 o                         
  -3   8   8       1261.02       1497.39        80.31 o                         
  -2   8   8       1902.43       1965.27        80.27 o                         
  -1   8   8        135.83        158.67        55.75 o                         
   0   8   8       3828.07       3807.24        97.78 o                         
   1   8   8         25.99         30.29        61.42 o                         
   2   8   8        227.84        192.42        74.98 o                         
   3   8   8        729.32        770.23        80.72 o                         
   4   8   8         39.06        110.62        76.63 o                         
   5   8   8         54.50         51.40        81.95 o                         
   6   8   8        347.68        313.25       102.33 o                         
   7   8   8          0.45        -48.30       107.04 o                         
  -7   9   8        114.01        -57.46       177.88 o                         
  -6   9   8         21.20        152.82       100.80 o                         
  -5   9   8         46.14         -5.82        93.31 o                         
  -4   9   8        840.25        922.98        86.43 o                         
  -3   9   8        106.93        247.17        69.47 o                         
  -2   9   8       1373.99       1740.99       108.96 o                         
  -1   9   8       2189.94       2464.45        84.25 o                         
   0   9   8        309.71        376.25        55.83 o                         
   1   9   8       2330.36       2470.18        98.14 o                         
   2   9   8       1695.50       1746.07        99.27 o                         
   3   9   8        451.69        441.43        77.50 o                         
   4   9   8        870.21        804.78        93.35 o                         
   5   9   8          0.33         12.16        80.89 o                         
   6   9   8          3.25        -78.72        97.78 o                         
   7   9   8         87.39        279.74       112.58 o                         
  -7  10   8         84.45        -95.24       105.27 o                         
  -6  10   8         74.33        145.09       103.25 o                         
  -5  10   8         15.51         85.38        92.68 o                         
  -4  10   8         20.51        -15.32        75.16 o                         
  -3  10   8        384.32        335.09        80.11 o                         
  -2  10   8       1427.67       1553.33        77.15 o                         
  -1  10   8         71.42        120.23        56.85 o                         
   0  10   8       3793.33       4028.94       148.89 o                         
   1  10   8        287.35        369.40        67.83 o                         
   2  10   8        796.97        784.70        85.54 o                         
   3  10   8        110.01        228.41        71.56 o                         
   4  10   8        358.70        437.74        90.35 o                         
   5  10   8        141.03        210.67        95.04 o                         
   6  10   8        191.83        329.41       104.34 o                         
   7  10   8          1.27        113.98       112.91 o                         
  -7  11   8         23.11         53.66       152.70 o                         
  -6  11   8        132.65        153.66       104.78 o                         
  -5  11   8        190.42         95.94        93.74 o                         
  -4  11   8       1847.66       1860.53       111.79 o                         
  -3  11   8          0.26         62.90        75.52 o                         
  -2  11   8         63.37         89.44        59.81 o                         
  -1  11   8        509.70        623.43        64.47 o                         
   0  11   8        168.16        153.10        65.82 o                         
   1  11   8        639.44        685.52        75.40 o                         
   2  11   8        286.71        351.33        71.11 o                         
   3  11   8         43.16         69.74        69.91 o                         
   4  11   8       1497.05       1470.90       192.06 o                         
   5  11   8         52.87        -13.03        91.71 o                         
   6  11   8         79.61         74.33        99.56 o                         
  -6  12   8         66.00        113.67       104.20 o                         
  -5  12   8         95.57        178.53        97.24 o                         
  -4  12   8          4.22         48.87        82.04 o                         
  -3  12   8        472.85        510.39        82.86 o                         
  -2  12   8       2111.54       2135.21        83.83 o                         
  -1  12   8        148.25        103.67        66.39 o                         
   0  12   8        557.98        686.18        72.00 o                         
   1  12   8        152.22        134.27        67.26 o                         
   2  12   8       1020.39        983.11        80.23 o                         
   3  12   8        564.24        615.96        78.70 o                         
   4  12   8         67.86         45.81        95.20 o                         
   5  12   8        153.10         51.70        93.33 o                         
   6  12   8        164.71        336.94       106.11 o                         
  -6  13   8        121.07        196.80       111.10 o                         
  -5  13   8        309.64        412.22        95.45 o                         
  -4  13   8       1277.32       1296.59       103.07 o                         
  -3  13   8         61.59         50.12        77.92 o                         
  -2  13   8        538.80        649.22        73.37 o                         
  -1  13   8        269.13        220.02        67.48 o                         
   0  13   8          4.59        -37.72        62.21 o                         
   1  13   8         33.61         28.31        64.70 o                         
   2  13   8       1374.24       1413.55       102.38 o                         
   3  13   8          1.34         -9.24        82.08 o                         
   4  13   8       1165.13       1104.99       165.64 o                         
   5  13   8        134.97        242.56        97.76 o                         
   6  13   8         61.32         67.67       103.82 o                         
  -6  14   8        157.92        275.23       115.86 o                         
  -5  14   8          0.04         39.59        90.11 o                         
  -4  14   8        216.19        282.74        89.14 o                         
  -3  14   8         34.28        109.66        78.93 o                         
  -2  14   8       1690.44       1416.69        96.83 o                         
  -1  14   8         10.39         58.12        63.98 o                         
   0  14   8        283.58        350.87        68.88 o                         
   1  14   8         75.34         49.58        99.21 o                         
   2  14   8        832.21        795.83        77.80 o                         
   3  14   8        112.60         69.10        77.71 o                         
   4  14   8         22.09        -31.65        84.31 o                         
   5  14   8          8.20         56.25        96.25 o                         
   6  14   8        318.89        251.50       109.43 o                         
  -5  15   8        417.14        336.32       100.27 o                         
  -4  15   8        902.40        969.67       118.79 o                         
  -3  15   8          1.89         -0.22        79.76 o                         
  -2  15   8         66.02         84.06        79.87 o                         
  -1  15   8          8.76        104.27        77.05 o                         
   0  15   8         36.82         94.06        66.65 o                         
   1  15   8         70.82         86.07        70.93 o                         
   2  15   8        234.70        248.57        72.49 o                         
   3  15   8         97.38        -19.07        77.34 o                         
   4  15   8        794.73        602.91        95.20 o                         
   5  15   8        305.10        308.13        99.57 o                         
  -5  16   8          0.67          9.37        93.01 o                         
  -4  16   8        118.73        134.88       101.77 o                         
  -3  16   8         13.95        -63.28        94.21 o                         
  -2  16   8        370.21        339.17        99.51 o                         
  -1  16   8          3.49        -74.87        74.87 o                         
   0  16   8       1628.60       1447.40        86.68 o                         
   1  16   8         55.32          9.88        86.89 o                         
   2  16   8        419.77        448.35        86.01 o                         
   3  16   8          2.20        -77.44        77.44 o                         
   4  16   8         25.44        -82.69        87.47 o                         
   5  16   8          4.06       -100.32       100.32 o                         
  -5  17   8         62.49         59.38        98.96 o                         
  -4  17   8        456.05        485.05        98.52 o                         
  -3  17   8         76.84        279.17       108.68 o                         
  -2  17   8         27.80         80.26        95.56 o                         
  -1  17   8         16.24        -70.56        86.43 o                         
   0  17   8         96.40         95.98        81.09 o                         
   1  17   8         16.75        -63.40        66.07 o                         
   2  17   8        109.99        112.10        76.94 o                         
   3  17   8         26.21         37.91        82.22 o                         
   4  17   8        727.75        651.69       108.95 o                         
  -4  18   8        223.39        181.11       108.34 o                         
  -3  18   8        150.40        226.36       103.64 o                         
  -2  18   8        455.83        459.09       103.89 o                         
  -1  18   8         18.15        -58.05        80.24 o                         
   0  18   8        486.17        352.14        97.52 o                         
   1  18   8         11.05        -11.22        74.33 o                         
   2  18   8        201.06        217.22        82.04 o                         
   3  18   8        104.04        101.37        85.49 o                         
   4  18   8        282.03        137.71       137.70 o                         
  -4  19   8         61.78         84.00       108.85 o                         
  -3  19   8         61.00        184.44       129.60 o                         
  -2  19   8         77.78        189.30       101.44 o                         
  -1  19   8          0.06          1.06       118.17 o                         
   0  19   8         13.39         28.23        94.39 o                         
   1  19   8          0.03         10.92        93.77 o                         
   2  19   8        125.19        149.60        82.74 o                         
   3  19   8        157.85        175.84        90.70 o                         
  -3  20   8         47.00         62.56       109.60 o                         
  -2  20   8        490.62        431.76       123.15 o                         
  -1  20   8         52.96        -17.77        87.98 o                         
   0  20   8        195.46        209.92        97.68 o                         
   1  20   8         34.00         99.41        96.27 o                         
   2  20   8        302.20        101.31        98.63 o                         
   3  20   8         11.69        -87.49        87.49 o                         
  -2  21   8          0.80        108.08       105.24 o                         
  -1  21   8         39.43         -2.72       112.90 o                         
   0  21   8          9.80        -24.46       129.46 o                         
   1  21   8         28.91        -96.66        96.66 o                         
   2  21   8          2.02       -100.39       100.39 o                         
  -7   0   9          1.82        -74.47       126.14 o                         
  -5   0   9        867.54        603.24       122.22 o                         
  -3   0   9         10.35        251.57        83.38 o                         
  -1   0   9       3122.45       3475.10       153.40 o                         
   1   0   9       5815.45       5202.33       173.51 o                         
   3   0   9       1687.12       1586.20       338.40 o                         
   5   0   9          4.72        202.81       152.53 o                         
   7   0   9         32.60        302.92       177.99 o                         
  -7   1   9         77.44         79.71        89.22 o                         
  -6   1   9          3.33         22.13        84.99 o                         
  -5   1   9         47.66         22.54        78.11 o                         
  -4   1   9          8.13        -23.25        76.07 o                         
  -3   1   9       2624.44       2451.45        96.87 o                         
  -2   1   9          1.78         28.37        56.08 o                         
  -1   1   9       3836.85       3553.97       109.64 o                         
   0   1   9         96.78         74.89        59.53 o                         
   1   1   9        198.57        285.58        77.82 o                         
   2   1   9        270.42        285.84        61.82 o                         
   3   1   9        755.13        836.42        96.83 o                         
   4   1   9        349.89        214.86        89.14 o                         
   5   1   9        809.67        869.57       120.97 o                         
   6   1   9         52.52        125.62       114.55 o                         
   7   1   9        102.28         39.92       123.44 o                         
  -7   2   9        118.97        236.52        93.75 o                         
  -6   2   9          9.51        -20.40        82.46 o                         
  -5   2   9        243.15        196.67        79.25 o                         
  -4   2   9        826.44        706.70       124.33 o                         
  -3   2   9        285.81        569.64        62.66 o                         
  -2   2   9        906.52       1139.16        70.68 o                         
  -1   2   9       1020.86       1263.03        76.30 o                         
   0   2   9        519.30        670.90        65.79 o                         
   1   2   9       4195.66       3749.38       109.08 o                         
   2   2   9         59.77        173.50        60.58 o                         
   3   2   9       1996.86       1894.41       143.62 o                         
   4   2   9        232.88        281.16        86.47 o                         
   5   2   9          0.53         29.93        89.06 o                         
   6   2   9          7.90         83.68       113.75 o                         
   7   2   9          2.24        168.66       123.39 o                         
  -7   3   9         15.10         15.45       103.02 o                         
  -6   3   9         97.03         97.98        88.00 o                         
  -5   3   9        117.12        174.23        81.51 o                         
  -4   3   9        309.74        388.89        84.92 o                         
  -3   3   9       3337.80       3111.08       126.18 o                         
  -2   3   9         11.69         59.36        58.02 o                         
  -1   3   9       3174.48       3240.38       100.14 o                         
   0   3   9         54.35         33.27        58.60 o                         
   1   3   9          2.34         74.76        56.77 o                         
   2   3   9        608.80        728.28        68.67 o                         
   3   3   9       1882.50       1959.34       134.61 o                         
   4   3   9        304.98        251.68        87.76 o                         
   5   3   9        290.17        359.62        93.12 o                         
   6   3   9         67.53        264.19       114.45 o                         
   7   3   9        362.57        434.12       127.26 o                         
  -7   4   9        412.98        378.03       110.89 o                         
  -6   4   9          1.69        -83.16        83.16 o                         
  -5   4   9        138.86         84.50        79.52 o                         
  -4   4   9        385.28        454.62        80.62 o                         
  -3   4   9       1424.07       1430.78        84.07 o                         
  -2   4   9        517.69        578.10        63.95 o                         
  -1   4   9       1111.13       1239.52        68.25 o                         
   0   4   9          0.86         63.84        57.45 o                         
   1   4   9       3700.17       3577.25       107.22 o                         
   2   4   9         23.44         45.11        59.19 o                         
   3   4   9        533.91        631.38        82.86 o                         
   4   4   9       1100.79        877.47        97.58 o                         
   5   4   9        187.99         87.93        89.61 o                         
   6   4   9        129.03         61.86       112.51 o                         
   7   4   9        124.25        247.58       123.90 o                         
  -7   5   9          2.95         76.53       106.05 o                         
  -6   5   9        182.63        148.38       100.46 o                         
  -5   5   9        384.29        469.45       100.08 o                         
  -4   5   9        687.86        629.01        81.30 o                         
  -3   5   9        537.15        551.91        76.73 o                         
  -2   5   9        174.23        179.92        61.06 o                         
  -1   5   9       3499.98       3456.05       100.83 o                         
   0   5   9        271.77        271.29        55.40 o                         
   1   5   9         90.26        222.49        53.60 o                         
   2   5   9        679.27        544.32        71.72 o                         
   3   5   9       1083.75       1108.91        99.90 o                         
   4   5   9          3.10         73.96        77.83 o                         
   5   5   9        491.42        587.61       101.09 o                         
   6   5   9        198.39        243.38       100.45 o                         
   7   5   9        137.76        354.27       124.67 o                         
  -7   6   9        303.43        352.57       112.69 o                         
  -6   6   9        384.68        164.43       102.25 o                         
  -5   6   9        384.43        358.41        85.42 o                         
  -4   6   9        133.14         30.93        68.94 o                         
  -3   6   9        273.87        392.29        75.42 o                         
  -2   6   9        736.67        654.86        67.22 o                         
  -1   6   9        966.83       1169.82        70.29 o                         
   0   6   9       1523.46       1649.73        74.26 o                         
   1   6   9       5857.50       5592.29       117.46 o                         
   2   6   9         49.92        111.26        68.32 o                         
   3   6   9        162.14        113.66        85.11 o                         
   4   6   9        628.19        488.56        84.41 o                         
   5   6   9        156.41         93.48        84.62 o                         
   6   6   9         18.99        378.88       133.59 o                         
   7   6   9        162.49        299.58       143.52 o                         
  -7   7   9         32.87         62.68       110.15 o                         
  -6   7   9          4.52         63.78        97.94 o                         
  -5   7   9        151.90         64.64        91.44 o                         
  -4   7   9        277.37        242.40        71.16 o                         
  -3   7   9        396.65        344.86        73.79 o                         
  -2   7   9        593.23        685.10        68.61 o                         
  -1   7   9       5600.32       5291.14       119.29 o                         
   0   7   9       1342.19       1560.32        72.12 o                         
   1   7   9        158.64        495.59        75.60 o                         
   2   7   9       1362.86       1136.96        92.08 o                         
   3   7   9         18.64         47.90        71.53 o                         
   4   7   9          2.13         32.77        78.44 o                         
   5   7   9        557.85        561.93        91.40 o                         
   6   7   9        498.83        597.93       108.65 o                         
   7   7   9         78.38        125.68       124.93 o                         
  -7   8   9        115.19        174.80       110.83 o                         
  -6   8   9        492.77        245.88       102.81 o                         
  -5   8   9        260.41        225.64       106.57 o                         
  -4   8   9          3.27        -70.52        70.52 o                         
  -3   8   9         69.65        174.28        70.65 o                         
  -2   8   9        714.30        737.89        70.33 o                         
  -1   8   9        230.82        486.60        62.47 o                         
   0   8   9       2739.23       2508.07        86.51 o                         
   1   8   9       4643.37       4422.05       124.67 o                         
   2   8   9        410.63        479.19        82.03 o                         
   3   8   9       1028.78        901.10        82.97 o                         
   4   8   9        477.50        566.18        86.85 o                         
   5   8   9          0.41        -84.22        84.22 o                         
   6   8   9        123.81        273.66       105.55 o                         
  -6   9   9          0.31         -7.19       153.06 o                         
  -5   9   9        141.72        234.99       100.90 o                         
  -4   9   9        788.11        830.79        94.38 o                         
  -3   9   9       1286.70       1322.63        91.85 o                         
  -2   9   9       1848.73       2016.13        85.35 o                         
  -1   9   9       2668.73       2763.35       124.64 o                         
   0   9   9       1281.17       1286.90        97.00 o                         
   1   9   9         47.62        190.75        68.46 o                         
   2   9   9       1441.40       1231.02        92.69 o                         
   3   9   9        387.70        460.57        81.23 o                         
   4   9   9        309.74        492.82        94.28 o                         
   5   9   9        371.55        344.48        89.78 o                         
   6   9   9        217.81        261.72       105.51 o                         
  -6  10   9        177.78         90.40       108.61 o                         
  -5  10   9        164.67        149.17       100.71 o                         
  -4  10   9          0.08         81.98        82.07 o                         
  -3  10   9        134.30        201.82        70.01 o                         
  -2  10   9        602.85        527.72        66.12 o                         
  -1  10   9       1351.04       1506.30        76.66 o                         
   0  10   9       2442.76       2346.36       111.91 o                         
   1  10   9       1735.85       1712.43        90.34 o                         
   2  10   9        564.65        515.49        82.31 o                         
   3  10   9       1173.62       1152.17        86.27 o                         
   4  10   9        662.53        754.12       134.13 o                         
   5  10   9          3.18        -50.39        93.26 o                         
   6  10   9         15.38        148.65       104.67 o                         
  -6  11   9          2.29        286.94       125.55 o                         
  -5  11   9        145.22        220.83       101.99 o                         
  -4  11   9        547.91        611.08        91.89 o                         
  -3  11   9       1983.93       1972.01       107.37 o                         
  -2  11   9        975.34        888.19        70.47 o                         
  -1  11   9        189.28        356.63        68.58 o                         
   0  11   9        866.17        862.61        85.54 o                         
   1  11   9       1424.60       1287.40        90.48 o                         
   2  11   9        771.42        735.88        84.85 o                         
   3  11   9       1471.29       1409.22        92.72 o                         
   4  11   9          0.06         37.13        86.52 o                         
   5  11   9        294.43        333.55       106.44 o                         
   6  11   9        215.63        373.81       115.93 o                         
  -6  12   9        240.52        221.42       130.55 o                         
  -5  12   9        279.60        294.21       106.29 o                         
  -4  12   9        433.11        350.15        88.42 o                         
  -3  12   9        108.14        212.29        81.98 o                         
  -2  12   9        789.72        722.78        68.12 o                         
  -1  12   9        755.18        719.14        75.14 o                         
   0  12   9       1421.43       1260.90        83.09 o                         
   1  12   9        940.16        971.20        78.87 o                         
   2  12   9          4.51         62.17        68.73 o                         
   3  12   9       1404.44       1256.29        90.67 o                         
   4  12   9        464.36        451.34       104.74 o                         
   5  12   9         59.96        162.29       101.34 o                         
   6  12   9         61.15        -20.40       102.87 o                         
  -6  13   9          6.26         82.67       114.24 o                         
  -5  13   9         29.76       -147.02       147.02 o                         
  -4  13   9        246.90        239.68        89.28 o                         
  -3  13   9       1730.81       1731.42       136.90 o                         
  -2  13   9        311.23        271.62        92.29 o                         
  -1  13   9        412.38        486.94        71.98 o                         
   0  13   9        243.07        281.02        67.99 o                         
   1  13   9        177.17        212.30        68.80 o                         
   2  13   9        680.40        611.47        83.88 o                         
   3  13   9        581.71        526.47        80.72 o                         
   4  13   9        185.27         82.07       112.89 o                         
   5  13   9        429.40        389.90       103.68 o                         
  -5  14   9        652.72        567.59       115.66 o                         
  -4  14   9        440.04        418.45        94.20 o                         
  -3  14   9         17.59         22.32        80.87 o                         
  -2  14   9        450.89        443.48       100.60 o                         
  -1  14   9         29.24         75.60        66.42 o                         
   0  14   9         74.95         60.53        65.74 o                         
   1  14   9        837.74        660.27        84.58 o                         
   2  14   9         85.95        135.32        71.72 o                         
   3  14   9       1138.62        909.94        96.77 o                         
   4  14   9        270.00        207.33        92.28 o                         
   5  14   9         27.00         78.32        97.22 o                         
  -5  15   9        391.15        677.74       118.98 o                         
  -4  15   9        220.38        260.67        99.15 o                         
  -3  15   9        491.48        486.81       105.26 o                         
  -2  15   9        284.13        310.54       100.67 o                         
  -1  15   9        858.64        853.02        92.73 o                         
   0  15   9          6.74          3.34        69.88 o                         
   1  15   9          0.70         52.94        74.18 o                         
   2  15   9        442.93        356.83        75.76 o                         
   3  15   9        216.53        220.03        85.72 o                         
   4  15   9          0.24        -90.34       107.21 o                         
   5  15   9        659.19        644.56       112.09 o                         
  -4  16   9        108.42        201.15       108.18 o                         
  -3  16   9          0.43         65.70       100.86 o                         
  -2  16   9         89.94        128.18        98.46 o                         
  -1  16   9        163.61        230.98        84.35 o                         
   0  16   9         25.92        -38.44        79.79 o                         
   1  16   9       1158.88       1030.82        92.10 o                         
   2  16   9        117.49        115.72        77.35 o                         
   3  16   9        419.27        326.77        87.02 o                         
   4  16   9        229.18        199.49        90.45 o                         
  -4  17   9         63.45        146.81       108.14 o                         
  -3  17   9        256.37        254.64       107.46 o                         
  -2  17   9         23.88         17.90       100.70 o                         
  -1  17   9        585.49        505.76        92.14 o                         
   0  17   9        103.68         66.36        81.83 o                         
   1  17   9         64.42         71.80        71.57 o                         
   2  17   9         16.28        -40.47        76.41 o                         
   3  17   9         55.24         51.49        83.73 o                         
   4  17   9          7.92        -88.00        88.00 o                         
  -3  18   9         29.43        -75.85       104.64 o                         
  -2  18   9         20.10        -54.45        99.53 o                         
  -1  18   9        386.93        295.46        89.84 o                         
   0  18   9        138.57        281.34        97.73 o                         
   1  18   9        980.48        890.81       107.53 o                         
   2  18   9         13.66        -31.73        78.59 o                         
   3  18   9        291.51        229.77        88.87 o                         
  -3  19   9        254.82        279.69       115.84 o                         
  -2  19   9         13.01         21.79       162.77 o                         
  -1  19   9        404.87        494.68        96.10 o                         
   0  19   9         63.20        -21.78        95.99 o                         
   1  19   9        128.96        120.67        92.53 o                         
   2  19   9         21.93        -24.64        81.54 o                         
  -1  20   9        192.88        149.75        98.07 o                         
   0  20   9          0.02        -40.75       111.17 o                         
   1  20   9        315.92        181.95        99.19 o                         
  -6   0  10       1600.01       1419.14       149.78 o                         
  -4   0  10       1277.12       1213.98       195.33 o                         
  -2   0  10          1.14        -12.87        91.67 o                         
   0   0  10        166.16        244.52        90.67 o                         
   2   0  10         19.48        -40.34        87.29 o                         
   4   0  10       2829.65       3052.46       220.35 o                         
   6   0  10        573.68        852.94       185.89 o                         
  -7   1  10          2.63        -75.20        94.24 o                         
  -6   1  10        389.81        491.88        94.35 o                         
  -5   1  10         46.83         23.29        82.70 o                         
  -4   1  10       2088.68       1875.55        98.76 o                         
  -3   1  10          0.37         -2.46        70.06 o                         
  -2   1  10        102.21         16.84        66.29 o                         
  -1   1  10        931.88        871.63        74.85 o                         
   0   1  10       1589.64       1572.38        83.43 o                         
   1   1  10        920.47        902.97        74.16 o                         
   2   1  10        171.63        119.39        64.47 o                         
   3   1  10          4.93        -68.05        68.05 o                         
   4   1  10        585.44        813.44       134.73 o                         
   5   1  10         86.62        -45.42       109.81 o                         
   6   1  10       1295.34       1690.07       148.98 o                         
  -7   2  10          1.12        106.10       145.38 o                         
  -6   2  10       1656.66       1470.13       109.08 o                         
  -5   2  10        101.31         70.03        81.46 o                         
  -4   2  10       1187.57       1217.07        89.05 o                         
  -3   2  10        261.37        246.15        72.77 o                         
  -2   2  10       1839.17       1783.25        97.15 o                         
  -1   2  10        191.76        150.58        70.13 o                         
   0   2  10          0.65        -28.94        62.36 o                         
   1   2  10         67.71         92.05        63.06 o                         
   2   2  10        845.07        799.45        73.38 o                         
   3   2  10        107.46        -50.86        78.54 o                         
   4   2  10       2021.70       1910.80       116.36 o                         
   5   2  10          3.92        115.08       111.79 o                         
   6   2  10        826.19        938.17       134.59 o                         
  -7   3  10          1.68         -3.80       108.69 o                         
  -6   3  10        112.14        187.21        89.49 o                         
  -5   3  10        605.61        438.56        88.88 o                         
  -4   3  10       1027.95       1108.41       142.43 o                         
  -3   3  10         94.02        -52.86        69.53 o                         
  -2   3  10       1497.40       1673.51        80.61 o                         
  -1   3  10       1528.66       1643.60        78.23 o                         
   0   3  10        232.43        376.45        66.70 o                         
   1   3  10       1153.48       1277.67        79.79 o                         
   2   3  10       3338.92       3181.97       108.55 o                         
   3   3  10         71.15         25.15        81.49 o                         
   4   3  10        129.28        185.11        88.39 o                         
   5   3  10        377.49        314.66        97.76 o                         
   6   3  10        532.09        744.18       180.91 o                         
  -7   4  10         36.35         64.45       109.64 o                         
  -6   4  10        866.41        657.99        95.77 o                         
  -5   4  10         11.29         99.07        84.48 o                         
  -4   4  10        760.48        810.99       101.25 o                         
  -3   4  10          4.94        -25.12        91.77 o                         
  -2   4  10       1507.07       1579.13        80.54 o                         
  -1   4  10        341.10        458.66        63.58 o                         
   0   4  10          2.11        -30.55        62.11 o                         
   1   4  10        946.05        828.81        73.82 o                         
   2   4  10         90.16        270.47        81.70 o                         
   3   4  10          4.32          9.73        84.66 o                         
   4   4  10       1782.10       1747.81       214.63 o                         
   5   4  10          8.68          5.16        93.17 o                         
   6   4  10        406.37        468.27       173.28 o                         
  -6   5  10         17.29         60.37       100.86 o                         
  -5   5  10         84.77        128.86       133.29 o                         
  -4   5  10       3082.39       3011.05       183.56 o                         
  -3   5  10         26.92        -21.38        71.35 o                         
  -2   5  10       3787.95       3800.98       169.86 o                         
  -1   5  10         88.48         53.12        59.83 o                         
   0   5  10         52.40         42.77        59.39 o                         
   1   5  10          0.31         54.57        55.72 o                         
   2   5  10       4026.68       3917.13       140.39 o                         
   3   5  10          0.76        -83.61        83.61 o                         
   4   5  10       1311.19       1276.25       108.87 o                         
   5   5  10          1.65         26.92        94.97 o                         
   6   5  10        104.15        146.57       102.99 o                         
  -6   6  10        498.93        473.28       114.04 o                         
  -5   6  10         69.41          8.73        85.86 o                         
  -4   6  10        902.46       1064.17       100.34 o                         
  -3   6  10          0.42         68.32        69.81 o                         
  -2   6  10         45.61        304.21        65.60 o                         
  -1   6  10        297.77        182.71        61.44 o                         
   0   6  10          1.48        -52.53        52.53 o                         
   1   6  10        241.85        300.69        70.75 o                         
   2   6  10        401.96        571.79        74.99 o                         
   3   6  10         23.49        130.33        85.97 o                         
   4   6  10       2300.28       2414.85       154.47 o                         
   5   6  10          1.17        110.72        96.22 o                         
   6   6  10        222.36        436.44       107.53 o                         
  -6   7  10         11.29         82.04       141.77 o                         
  -5   7  10        393.90        514.03       105.91 o                         
  -4   7  10       1667.39       1638.67       148.82 o                         
  -3   7  10        161.45        172.05        82.21 o                         
  -2   7  10       1574.63       1661.46        82.42 o                         
  -1   7  10         35.23        -22.40        58.61 o                         
   0   7  10        729.44        927.87        68.26 o                         
   1   7  10         20.32        -63.92        63.92 o                         
   2   7  10       1881.55       1753.32        93.01 o                         
   3   7  10        334.49        376.32        91.68 o                         
   4   7  10        403.28        347.56       106.62 o                         
   5   7  10        321.38        247.17       102.06 o                         
   6   7  10        106.95        300.50       115.87 o                         
  -6   8  10        638.89        722.17       120.28 o                         
  -5   8  10          5.12         55.39       101.58 o                         
  -4   8  10        832.05        951.10        96.70 o                         
  -3   8  10        204.67        108.17        73.72 o                         
  -2   8  10        360.98        370.40        66.16 o                         
  -1   8  10         96.15        145.94        59.88 o                         
   0   8  10         73.40         51.15        65.32 o                         
   1   8  10        152.97        152.41        66.25 o                         
   2   8  10         13.63         56.31        94.91 o                         
   3   8  10        181.55        226.15        79.99 o                         
   4   8  10       1070.45       1145.04       106.03 o                         
   5   8  10        118.96        467.41       104.71 o                         
   6   8  10        382.80        268.36       120.59 o                         
  -6   9  10         85.61         64.92       110.74 o                         
  -5   9  10        141.39        177.64       101.73 o                         
  -4   9  10        227.11        183.98       133.77 o                         
  -3   9  10        101.94         83.41        72.83 o                         
  -2   9  10        519.16        723.81        69.60 o                         
  -1   9  10        263.36        258.76        63.38 o                         
   0   9  10       1740.55       2036.19        95.35 o                         
   1   9  10          6.69          5.28        65.16 o                         
   2   9  10        459.44        370.50        83.16 o                         
   3   9  10        437.30        337.03        80.96 o                         
   4   9  10          3.11         87.55        84.68 o                         
   5   9  10        121.27         31.64        96.46 o                         
   6   9  10        306.72        516.39       124.76 o                         
  -6  10  10        324.27        223.90       113.88 o                         
  -5  10  10         23.22       -110.98       110.98 o                         
  -4  10  10        248.76        260.24        88.73 o                         
  -3  10  10        393.61        463.42        79.22 o                         
  -2  10  10        243.13        323.96        72.26 o                         
  -1  10  10         53.37         45.42        68.25 o                         
   0  10  10         12.42          6.17        82.51 o                         
   1  10  10         37.10        -39.20        65.29 o                         
   2  10  10        652.70        621.42        85.03 o                         
   3  10  10        291.54        230.17        80.73 o                         
   4  10  10        297.61        440.77       132.21 o                         
   5  10  10        168.08        261.44       102.94 o                         
  -5  11  10         48.77        111.53       107.89 o                         
  -4  11  10         43.39        -78.81        86.09 o                         
  -3  11  10         27.77         71.55        83.35 o                         
  -2  11  10        353.93        545.71        85.75 o                         
  -1  11  10          0.34        -53.42        66.03 o                         
   0  11  10        134.93         91.46        68.89 o                         
   1  11  10          6.23          1.36        65.51 o                         
   2  11  10          2.72         41.57        75.73 o                         
   3  11  10         20.83        108.85        75.38 o                         
   4  11  10          1.17         29.35        89.79 o                         
   5  11  10         26.02         43.14        98.72 o                         
  -5  12  10         12.60        117.02       104.51 o                         
  -4  12  10        272.15        362.83        98.29 o                         
  -3  12  10         42.22         64.62        83.26 o                         
  -2  12  10        995.05       1248.07       157.76 o                         
  -1  12  10         61.61         76.43        69.30 o                         
   0  12  10         74.77        202.06        83.69 o                         
   1  12  10        174.13        222.20        75.40 o                         
   2  12  10       1175.90       1035.10        87.25 o                         
   3  12  10          0.50        -21.25        77.61 o                         
   4  12  10        214.21        223.57       105.26 o                         
   5  12  10         66.97        116.49       129.91 o                         
  -5  13  10         15.11        -31.77       140.82 o                         
  -4  13  10         72.86         35.38        88.96 o                         
  -3  13  10         17.95         35.99        98.70 o                         
  -2  13  10        162.43         42.35       116.66 o                         
  -1  13  10        445.41        445.18        77.34 o                         
   0  13  10       1479.08       1688.96       167.87 o                         
   1  13  10         77.76         51.60        70.77 o                         
   2  13  10          2.21        108.38        73.32 o                         
   3  13  10          1.66        -75.23        75.23 o                         
   4  13  10        194.51         64.12       150.60 o                         
   5  13  10          4.01         25.24       108.68 o                         
  -5  14  10          9.06       -116.14       121.37 o                         
  -4  14  10        159.52        314.60        97.52 o                         
  -3  14  10         32.78        140.66       100.12 o                         
  -2  14  10        450.16        440.98       103.59 o                         
  -1  14  10         41.43         83.94        81.73 o                         
   0  14  10        273.52        281.51        74.59 o                         
   1  14  10        297.04        367.11        74.57 o                         
   2  14  10        568.79        728.60        87.91 o                         
   3  14  10         51.70         53.48        83.19 o                         
   4  14  10         59.02        231.12       107.33 o                         
  -4  15  10         11.42        261.08       125.06 o                         
  -3  15  10         57.89       -111.46       111.46 o                         
  -2  15  10        644.29        882.74       196.90 o                         
  -1  15  10        205.85        163.00        82.46 o                         
   0  15  10       2401.84       2443.29       111.79 o                         
   1  15  10         15.74        -74.86        74.86 o                         
   2  15  10         56.20          4.30        81.71 o                         
   3  15  10         79.72         57.82        85.02 o                         
   4  15  10         28.15        -78.65       108.07 o                         
  -4  16  10         36.49         40.46       144.64 o                         
  -3  16  10        160.99         78.59       104.77 o                         
  -2  16  10        862.79        830.40       133.57 o                         
  -1  16  10          1.75         24.91        81.30 o                         
   0  16  10         93.08        112.28        93.94 o                         
   1  16  10        179.42        138.00        78.81 o                         
   2  16  10       1219.02       1274.11       100.89 o                         
   3  16  10          5.55        -95.88       104.67 o                         
  -3  17  10          0.27        -86.47       107.77 o                         
  -2  17  10        650.67        564.45       110.62 o                         
  -1  17  10         19.94          1.63        83.17 o                         
   0  17  10       1713.41       1705.64       133.52 o                         
   1  17  10         16.91          8.67        72.67 o                         
   2  17  10         32.49        128.65        83.13 o                         
   3  17  10         40.53        -23.70        88.08 o                         
  -2  18  10        624.48        577.77       115.49 o                         
  -1  18  10          1.06        -94.82        94.82 o                         
   0  18  10        107.15        135.42       117.38 o                         
   1  18  10         40.06        -27.90        92.21 o                         
   2  18  10        955.35        791.63       105.45 o                         
  -1  19  10         83.62         40.06       104.33 o                         
   0  19  10       1528.67       1261.33       121.72 o                         
   1  19  10          1.83         34.11        96.46 o                         
  -5   0  11        192.06         37.49       123.03 o                         
  -3   0  11        169.36        227.81       126.18 o                         
  -1   0  11       1723.68       1743.63       128.48 o                         
   1   0  11       1315.99       1270.38       114.40 o                         
   3   0  11       1860.94       1613.22       179.54 o                         
   5   0  11        271.34        284.61       175.62 o                         
  -6   1  11        106.90        186.44        92.70 o                         
  -5   1  11        103.12         43.43        91.30 o                         
  -4   1  11        100.53        125.91        84.50 o                         
  -3   1  11       1604.07       1383.57       188.65 o                         
  -2   1  11         99.51         27.74        64.93 o                         
  -1   1  11         42.48         71.30        65.12 o                         
   0   1  11         53.86        -39.60        62.40 o                         
   1   1  11       1135.28       1211.03        80.36 o                         
   2   1  11         19.04        123.95        62.85 o                         
   3   1  11        166.53        343.89        87.76 o                         
   4   1  11          2.91        -46.79       105.97 o                         
   5   1  11         48.89        165.16       118.23 o                         
   6   1  11         39.09        331.35       130.30 o                         
  -6   2  11          0.49        -11.40        96.30 o                         
  -5   2  11         19.73         92.04        88.00 o                         
  -4   2  11          2.80        -50.21        81.76 o                         
  -3   2  11         99.58        148.79        89.16 o                         
  -2   2  11         15.67        103.84        66.74 o                         
  -1   2  11       2070.34       2172.19        96.92 o                         
   0   2  11         23.62        -62.73        62.73 o                         
   1   2  11         87.41        230.18        65.63 o                         
   2   2  11        169.72        202.33        77.91 o                         
   3   2  11        531.54        605.48        91.93 o                         
   4   2  11        158.55        101.45       108.65 o                         
   5   2  11        105.16        211.65       159.20 o                         
   6   2  11         66.96        287.09       126.25 o                         
  -6   3  11         55.63         36.41       169.65 o                         
  -5   3  11         71.39         86.75        89.35 o                         
  -4   3  11         75.13        233.02       101.54 o                         
  -3   3  11         14.72          7.67        70.45 o                         
  -2   3  11         26.27         98.41        74.44 o                         
  -1   3  11       1223.95       1353.24        84.73 o                         
   0   3  11          8.71         38.01        66.31 o                         
   1   3  11       3095.13       3000.20       109.25 o                         
   2   3  11          1.19         -4.29        75.78 o                         
   3   3  11        180.90        245.36       104.77 o                         
   4   3  11        330.39        213.67        92.19 o                         
   5   3  11         10.31        191.82       133.42 o                         
   6   3  11          2.49        132.12       125.25 o                         
  -6   4  11         83.85        119.90       109.86 o                         
  -5   4  11          4.10         55.50        89.96 o                         
  -4   4  11        547.15        539.33        92.82 o                         
  -3   4  11       1109.56       1050.96        89.37 o                         
  -2   4  11         95.72        154.40        61.78 o                         
  -1   4  11       2120.78       2011.03        95.08 o                         
   0   4  11         53.26         77.98        64.12 o                         
   1   4  11        220.25        195.50        78.47 o                         
   2   4  11         68.24        146.46        79.41 o                         
   3   4  11         67.01         18.50        86.17 o                         
   4   4  11         59.06         96.88        91.43 o                         
   5   4  11         16.34        -71.81       111.20 o                         
   6   4  11          4.81        -80.37       120.08 o                         
  -6   5  11         23.67         80.70       137.57 o                         
  -5   5  11         49.72         15.93        90.03 o                         
  -4   5  11          0.02         15.34       125.88 o                         
  -3   5  11        102.43        253.57        76.12 o                         
  -2   5  11         63.56        132.31        62.53 o                         
  -1   5  11       1976.46       2137.30        87.04 o                         
   0   5  11        570.65        670.49       107.11 o                         
   1   5  11       3422.38       3126.31       126.96 o                         
   2   5  11         20.47         -3.39        79.05 o                         
   3   5  11       1810.25       1633.76       116.90 o                         
   4   5  11        318.35        282.99        97.13 o                         
   5   5  11         98.79         56.18        97.63 o                         
   6   5  11         23.45       -134.29       144.87 o                         
  -6   6  11          7.77        -34.98       148.45 o                         
  -5   6  11        173.72        168.93       135.25 o                         
  -4   6  11        149.06        297.29        89.08 o                         
  -3   6  11       2283.14       2154.05       110.23 o                         
  -2   6  11        141.91        291.24        65.64 o                         
  -1   6  11       1281.58       1531.00        97.61 o                         
   0   6  11        198.86        198.18        78.09 o                         
   1   6  11        423.77        295.49       122.31 o                         
   2   6  11        567.29        457.52        87.75 o                         
   3   6  11        258.88        324.15        92.84 o                         
   4   6  11         21.14        301.59        97.44 o                         
   5   6  11          2.93        117.41        98.36 o                         
  -6   7  11        259.05        389.88       117.14 o                         
  -5   7  11         11.53        156.13       128.88 o                         
  -4   7  11         55.13         95.29        87.40 o                         
  -3   7  11         11.45         81.45        85.04 o                         
  -2   7  11        685.92        594.63        78.16 o                         
  -1   7  11       1825.93       2165.63        97.08 o                         
   0   7  11        798.48        742.22        76.08 o                         
   1   7  11       2141.94       2110.66       111.98 o                         
   2   7  11          3.73         85.83        83.46 o                         
   3   7  11       1064.06        877.27       103.27 o                         
   4   7  11         18.32         41.77        94.60 o                         
   5   7  11        174.97        103.03        99.94 o                         
  -5   8  11        144.28        252.43       153.63 o                         
  -4   8  11        127.74        117.61        98.68 o                         
  -3   8  11        816.69        918.35        86.32 o                         
  -2   8  11        329.25        404.03        74.65 o                         
  -1   8  11        745.86        965.97        81.23 o                         
   0   8  11        155.47        199.50        68.50 o                         
   1   8  11        136.31         63.95        68.19 o                         
   2   8  11        830.43        897.34       112.11 o                         
   3   8  11        156.41        182.20        92.33 o                         
   4   8  11          0.55        -90.52        90.52 o                         
   5   8  11        272.32        255.33       105.13 o                         
  -5   9  11        360.26        311.75       108.19 o                         
  -4   9  11         62.12        162.77        99.10 o                         
  -3   9  11          5.00         -6.92        75.04 o                         
  -2   9  11        295.05        413.82        76.18 o                         
  -1   9  11        345.21        328.90        73.00 o                         
   0   9  11        591.82        503.24        74.32 o                         
   1   9  11        968.31        877.96        81.80 o                         
   2   9  11         47.18        -22.05        94.35 o                         
   3   9  11        234.09        276.06       148.68 o                         
   4   9  11        250.33        170.13        95.12 o                         
   5   9  11          4.19        308.38       107.07 o                         
  -5  10  11        117.71        -42.83       104.34 o                         
  -4  10  11        584.98        665.51       164.21 o                         
  -3  10  11        418.26        408.58        90.56 o                         
  -2  10  11        461.64        349.06       109.81 o                         
  -1  10  11        533.10        644.84        79.06 o                         
   0  10  11        107.59        163.07        71.63 o                         
   1  10  11        161.58         53.85        70.77 o                         
   2  10  11        288.80        292.15        85.75 o                         
   3  10  11        156.75        164.78       119.11 o                         
   4  10  11         32.55         90.88        95.84 o                         
   5  10  11        422.81        367.01       180.20 o                         
  -5  11  11        255.02        372.98       114.23 o                         
  -4  11  11        112.27        416.30       103.94 o                         
  -3  11  11         91.99         72.39        86.42 o                         
  -2  11  11        132.85         93.71        88.58 o                         
  -1  11  11          6.62        -30.87        68.90 o                         
   0  11  11        414.60        438.72        76.90 o                         
   1  11  11        246.30        368.51        75.65 o                         
   2  11  11         21.11        -10.36        90.24 o                         
   3  11  11         87.27        189.34        92.55 o                         
   4  11  11        469.11        614.38       102.78 o                         
  -4  12  11        250.27        195.78       104.58 o                         
  -3  12  11        323.01        304.38       173.48 o                         
  -2  12  11        156.37        -20.37        93.22 o                         
  -1  12  11        323.36        499.21        79.54 o                         
   0  12  11         52.85        -34.02        69.99 o                         
   1  12  11         74.39        127.01        73.83 o                         
   2  12  11        344.34        233.10        76.59 o                         
   3  12  11        167.14        266.84        83.78 o                         
   4  12  11         20.22        -55.80       147.62 o                         
  -4  13  11        119.72        224.41       126.92 o                         
  -3  13  11         22.41       -113.66       156.92 o                         
  -2  13  11        260.68        128.56       110.74 o                         
  -1  13  11        279.87        246.13        76.08 o                         
   0  13  11        133.62         96.53        73.55 o                         
   1  13  11        253.63        173.55        74.39 o                         
   2  13  11          0.15         -6.75        74.97 o                         
   3  13  11         76.68        -15.31        79.91 o                         
   4  13  11        128.33          9.83       139.83 o                         
  -4  14  11         60.36        -78.69       110.44 o                         
  -3  14  11        323.75        341.45       113.79 o                         
  -2  14  11         87.00        166.95       126.02 o                         
  -1  14  11        183.02        114.55        90.90 o                         
   0  14  11         10.80          0.83        73.49 o                         
   1  14  11         63.58         64.05        85.35 o                         
   2  14  11        398.62        290.47        80.79 o                         
   3  14  11          3.37        113.54       105.72 o                         
  -3  15  11         59.13         54.06       108.38 o                         
  -2  15  11         70.82        -10.06       103.37 o                         
  -1  15  11        523.80        412.56       102.28 o                         
   0  15  11        112.65        111.07        75.19 o                         
   1  15  11        320.41        373.92        95.76 o                         
   2  15  11         19.49        -38.96        76.01 o                         
   3  15  11        275.08        233.34        91.39 o                         
  -2  16  11         17.52       -106.39       106.39 o                         
  -1  16  11         73.19         83.02       119.00 o                         
   0  16  11         47.21        -28.34        83.83 o                         
   1  16  11         64.10        145.83        84.57 o                         
   2  16  11         39.63         66.52        83.79 o                         
  -1  17  11        186.21         44.98       111.94 o                         
   0  17  11        159.42        162.05       101.86 o                         
   1  17  11         93.45         23.25        84.82 o                         
  -4   0  12         16.27         59.39       138.07 o                         
  -2   0  12        561.66        480.22       105.62 o                         
   0   0  12       2508.88       2853.90       235.45 o                         
   2   0  12        223.45        186.86        97.20 o                         
   4   0  12        176.61        393.20       198.43 o                         
  -5   1  12          9.57        -12.78       101.25 o                         
  -4   1  12        734.91        706.43       105.21 o                         
  -3   1  12         55.48        107.70        88.20 o                         
  -2   1  12        376.19        477.99        76.54 o                         
  -1   1  12          4.99        -34.53        65.52 o                         
   0   1  12        181.01        199.61        67.71 o                         
   1   1  12         40.42         42.92        65.19 o                         
   2   1  12        734.96        759.84        88.99 o                         
   3   1  12        160.02         79.02        99.71 o                         
   4   1  12        585.83        639.16       122.50 o                         
   5   1  12         20.68        302.00       126.58 o                         
  -5   2  12         39.65        -38.51        96.99 o                         
  -4   2  12         39.54        124.08        96.09 o                         
  -3   2  12         65.68         16.55        98.33 o                         
  -2   2  12        904.93        998.44        82.72 o                         
  -1   2  12        737.45        732.64        80.71 o                         
   0   2  12        849.60       1164.85        85.29 o                         
   1   2  12        461.39        441.82        72.33 o                         
   2   2  12         94.62        108.82        79.40 o                         
   3   2  12          1.58        -31.05        85.99 o                         
   4   2  12          9.29        233.44       126.58 o                         
   5   2  12         53.40        132.47       121.63 o                         
  -5   3  12         19.64         19.73       107.16 o                         
  -4   3  12        382.26        337.44       103.10 o                         
  -3   3  12          0.17        -24.76        94.26 o                         
  -2   3  12       1029.43       1173.31        86.31 o                         
  -1   3  12        227.23        317.46        71.29 o                         
   0   3  12         49.08         41.05        65.99 o                         
   1   3  12        672.22        601.92        88.19 o                         
   2   3  12       1700.87       1605.98       107.88 o                         
   3   3  12         29.60         79.00       110.66 o                         
   4   3  12        568.48        515.48       118.86 o                         
   5   3  12          0.62        156.02       121.75 o                         
  -5   4  12         59.76       -100.24       100.24 o                         
  -4   4  12         47.30       -102.87       102.87 o                         
  -3   4  12          0.11         87.78        90.96 o                         
  -2   4  12       1061.31        806.05        88.97 o                         
  -1   4  12        385.90        506.65        72.89 o                         
   0   4  12       1564.39       1711.56        92.34 o                         
   1   4  12         12.95        143.13        81.19 o                         
   2   4  12        245.36        214.52        83.95 o                         
   3   4  12          0.65        -37.75        88.88 o                         
   4   4  12          2.60        -26.24        92.45 o                         
   5   4  12        226.38        427.15       126.53 o                         
  -5   5  12        130.01        -72.81        91.02 o                         
  -4   5  12        240.69        295.15       137.95 o                         
  -3   5  12        177.97        132.32        91.74 o                         
  -2   5  12         83.12        156.88        93.28 o                         
  -1   5  12        255.57        297.12        73.58 o                         
   0   5  12        230.01        339.34        83.46 o                         
   1   5  12        470.88        428.73        85.59 o                         
   2   5  12        444.20        444.18        93.19 o                         
   3   5  12         68.14         28.07        92.82 o                         
   4   5  12        269.58        320.46       100.68 o                         
   5   5  12         35.18         62.97       130.31 o                         
  -5   6  12         26.73         12.30       103.40 o                         
  -4   6  12         38.51        -26.37        86.98 o                         
  -3   6  12        220.20        229.75        89.94 o                         
  -2   6  12        929.64        880.83        94.55 o                         
  -1   6  12        266.82        315.87        71.66 o                         
   0   6  12       3074.85       3285.42       162.40 o                         
   1   6  12         57.07         61.00        79.96 o                         
   2   6  12        582.97        480.94        97.42 o                         
   3   6  12        447.88        537.10       100.03 o                         
   4   6  12          3.95         93.53        97.70 o                         
   5   6  12          6.95        100.56       104.69 o                         
  -5   7  12         50.29        147.05       108.37 o                         
  -4   7  12        288.36        267.31        92.14 o                         
  -3   7  12        225.41        186.96        79.64 o                         
  -2   7  12        151.05        230.01        82.22 o                         
  -1   7  12          0.47        120.63        80.32 o                         
   0   7  12        177.36        443.03        87.23 o                         
   1   7  12         55.74        -12.12        79.56 o                         
   2   7  12        653.48        629.94        99.58 o                         
   3   7  12          0.15         58.92        93.72 o                         
   4   7  12        484.75        674.02       110.86 o                         
   5   7  12         43.62         67.97       106.05 o                         
  -5   8  12         70.59        181.21       109.45 o                         
  -4   8  12        148.81         34.39        99.74 o                         
  -3   8  12        341.86        221.23        81.56 o                         
  -2   8  12        886.56        836.53       108.09 o                         
  -1   8  12         93.61         83.59        81.77 o                         
   0   8  12        903.34       1132.22       100.98 o                         
   1   8  12         21.21         98.98        84.64 o                         
   2   8  12        302.63        293.63       105.88 o                         
   3   8  12        563.29        492.72       104.50 o                         
   4   8  12          0.17        132.96        99.27 o                         
  -4   9  12        432.03        467.61       140.34 o                         
  -3   9  12        229.01        120.85        79.41 o                         
  -2   9  12        270.06        267.74        85.91 o                         
  -1   9  12        264.47        295.59        86.85 o                         
   0   9  12         33.43        100.67        83.09 o                         
   1   9  12        339.54        502.20        94.29 o                         
   2   9  12        921.92        977.92       119.11 o                         
   3   9  12          4.35         46.45        96.06 o                         
   4   9  12        573.65        433.30       105.94 o                         
  -4  10  12          9.57        158.50       101.35 o                         
  -3  10  12         66.24         74.07       128.41 o                         
  -2  10  12        596.61        550.30        93.92 o                         
  -1  10  12        112.98        174.44        74.49 o                         
   0  10  12        660.62        704.76        96.23 o                         
   1  10  12          4.91         86.04        85.54 o                         
   2  10  12        296.44        137.09       150.36 o                         
   3  10  12        112.20        333.95       100.35 o                         
   4  10  12         91.98        206.24       104.47 o                         
  -4  11  12        328.13        227.15       132.76 o                         
  -3  11  12         42.98        -38.14       130.55 o                         
  -2  11  12         65.34        134.73       104.26 o                         
  -1  11  12        250.74        316.48        77.02 o                         
   0  11  12         18.35         50.28        79.99 o                         
   1  11  12        312.53        264.74        89.67 o                         
   2  11  12        463.72        331.67       109.63 o                         
   3  11  12          0.72         73.82        95.73 o                         
  -3  12  12         95.38        176.16       109.64 o                         
  -2  12  12        312.62        343.66       142.49 o                         
  -1  12  12        502.35        339.02        81.18 o                         
   0  12  12        535.14        797.93       122.89 o                         
   1  12  12        176.61        241.67        90.16 o                         
   2  12  12        161.03        185.98        93.68 o                         
   3  12  12         98.85        189.81       103.81 o                         
  -3  13  12         63.34         40.52       106.55 o                         
  -2  13  12        183.45        275.76       107.33 o                         
  -1  13  12         26.19          8.12        81.99 o                         
   0  13  12          5.45         12.72        84.50 o                         
   1  13  12        158.02        217.21        91.57 o                         
   2  13  12        452.14        477.58       100.10 o                         
   3  13  12         11.06        -30.45        96.17 o                         
  -2  14  12        116.51        230.30       112.60 o                         
  -1  14  12        265.50         73.60       106.21 o                         
   0  14  12        465.74        528.90        84.57 o                         
   1  14  12        111.25        103.06        94.86 o                         
   2  14  12         30.48        181.86       114.92 o                         
  -1  15  12         99.79         93.79        98.58 o                         
   0  15  12         18.28        -58.31        87.49 o                         
   1  15  12        295.74        294.38        91.69 o                         
  -5   0  13        727.12        843.40       222.40 o                         
  -3   0  13         41.84        166.18       125.94 o                         
  -1   0  13        443.82        530.17       108.36 o                         
   1   0  13        363.27        330.32       102.30 o                         
   3   0  13       1257.95        915.46       175.90 o                         
  -4   1  13         28.24        -27.71        99.41 o                         
  -3   1  13       1584.90       1087.76       110.05 o                         
  -2   1  13         12.99         91.57        76.55 o                         
  -1   1  13         46.88         18.08        89.99 o                         
   0   1  13          0.08          1.87        67.03 o                         
   1   1  13        239.18        286.24        84.21 o                         
   2   1  13          1.61         41.95       152.75 o                         
   3   1  13        371.53        443.59       115.18 o                         
   4   1  13          0.55        -45.20       110.61 o                         
  -4   2  13         14.69        -55.94        95.92 o                         
  -3   2  13        106.94        132.39       107.88 o                         
  -2   2  13          1.34         81.02        76.86 o                         
  -1   2  13        344.81        346.44        74.91 o                         
   0   2  13          0.08        -20.04        76.63 o                         
   1   2  13        544.25        497.89        90.83 o                         
   2   2  13         60.88        -36.84        81.70 o                         
   3   2  13       1248.16       1242.31       129.18 o                         
   4   2  13         67.32        211.09       118.83 o                         
  -4   3  13         13.11        -75.91        94.92 o                         
  -3   3  13       1075.22        833.80       106.07 o                         
  -2   3  13         62.94         51.90        79.18 o                         
  -1   3  13        251.32        306.98        73.51 o                         
   0   3  13          0.89        -77.82        77.82 o                         
   1   3  13         54.99        -78.82        78.82 o                         
   2   3  13        128.84        198.13        87.76 o                         
   3   3  13        190.71        380.12       126.79 o                         
   4   3  13         20.48        -27.50       113.19 o                         
  -4   4  13         15.43         78.27        96.84 o                         
  -3   4  13        246.28        187.58        97.41 o                         
  -2   4  13         88.67        150.00        82.55 o                         
  -1   4  13        555.31        482.88        76.94 o                         
   0   4  13         54.73        120.00        82.84 o                         
   1   4  13        928.43       1003.87       107.33 o                         
   2   4  13          3.27        -74.14        82.07 o                         
   3   4  13        852.76        884.19       107.88 o                         
   4   4  13         27.71        -63.99       112.78 o                         
  -4   5  13          1.61        -17.37       108.36 o                         
  -3   5  13        601.92        522.60       132.22 o                         
  -2   5  13         20.51        117.08        81.98 o                         
  -1   5  13        446.12        384.10        86.93 o                         
   0   5  13         72.59         79.90        81.08 o                         
   1   5  13         57.41        172.52        85.80 o                         
   2   5  13        175.79        230.29        92.19 o                         
   3   5  13         54.12        171.34        96.51 o                         
   4   5  13         32.48        231.38       121.36 o                         
  -4   6  13         16.99         88.51       102.86 o                         
  -3   6  13         87.59        215.91        95.66 o                         
  -2   6  13         87.74        146.51        82.39 o                         
  -1   6  13        604.42        670.96       119.44 o                         
   0   6  13        389.54        281.11        87.11 o                         
   1   6  13        860.84        760.43       103.04 o                         
   2   6  13          0.05         85.26        89.88 o                         
   3   6  13        666.69        665.88       109.58 o                         
   4   6  13        116.78         31.44       101.95 o                         
  -4   7  13         81.80        145.53       105.82 o                         
  -3   7  13        955.09        858.55       110.37 o                         
  -2   7  13         55.53         67.41        97.13 o                         
  -1   7  13        275.25        117.83        89.58 o                         
   0   7  13        110.97         84.55        84.86 o                         
   1   7  13         59.95        178.15        88.93 o                         
   2   7  13        128.09         -6.34       105.98 o                         
   3   7  13        188.06        326.09       101.73 o                         
  -4   8  13         37.73        135.16       117.38 o                         
  -3   8  13          1.85         53.16        97.79 o                         
  -2   8  13         40.16         19.94        97.96 o                         
  -1   8  13        452.75        455.88        93.15 o                         
   0   8  13        170.19        203.94        95.19 o                         
   1   8  13        586.17        534.41       131.98 o                         
   2   8  13        108.91        -10.44       107.19 o                         
   3   8  13        464.68        560.58       109.14 o                         
  -3   9  13        665.09        721.93       130.97 o                         
  -2   9  13        250.13        366.15       108.38 o                         
  -1   9  13        252.36        275.54        91.08 o                         
   0   9  13         35.24        -11.21        87.64 o                         
   1   9  13         67.52         31.65        87.46 o                         
   2   9  13        346.92        436.61       134.13 o                         
   3   9  13        216.48        161.59       133.82 o                         
  -3  10  13          3.59         60.60       152.50 o                         
  -2  10  13         67.50         34.52       101.01 o                         
  -1  10  13        349.70        292.01       104.43 o                         
   0  10  13        115.31         18.31        87.85 o                         
   1  10  13        612.96        663.39       101.16 o                         
   2  10  13         88.08        -45.30       164.44 o                         
  -2  11  13        108.10          9.26       120.80 o                         
  -1  11  13        445.52        356.53       109.72 o                         
   0  11  13         60.85        178.71        91.95 o                         
   1  11  13          2.63        -14.71        91.45 o                         
   2  11  13        285.10        390.10       163.97 o                         
  -2  12  13        125.19        162.40       128.92 o                         
  -1  12  13        126.23        142.48       117.35 o                         
   0  12  13        412.71        331.06        96.31 o                         
   1  12  13        554.96        607.47       114.70 o                         
   0  13  13         46.01         98.91        99.41 o                         
  -2   0  14       1694.86       1277.39       222.40 o                         
   0   0  14        216.19        114.87       103.26 o                         
   2   0  14       2238.73       2254.33       215.37 o                         
  -3   1  14          5.44        156.81       173.99 o                         
  -2   1  14        705.48        648.27        96.33 o                         
  -1   1  14         13.10         71.34        70.68 o                         
   0   1  14       2311.35       2243.84       107.29 o                         
   1   1  14         29.09         37.63        83.50 o                         
   2   1  14         24.98        191.31       109.77 o                         
   3   1  14         12.62         64.58       115.95 o                         
  -3   2  14         55.71        185.31        95.92 o                         
  -2   2  14       1423.47       1317.36       111.14 o                         
  -1   2  14         32.34        117.06        72.82 o                         
   0   2  14        346.76        358.61        89.56 o                         
   1   2  14          4.24        -30.77        84.03 o                         
   2   2  14       1942.82       1628.33       154.06 o                         
   3   2  14          4.62         99.68       112.04 o                         
  -3   3  14          1.04        -70.44        91.05 o                         
  -2   3  14        458.33        519.08        93.49 o                         
  -1   3  14          5.48          5.08        71.88 o                         
   0   3  14       3221.82       3400.09       143.69 o                         
   1   3  14         66.30         95.11        86.05 o                         
   2   3  14         35.65        141.89        90.11 o                         
   3   3  14         13.29        127.34       116.21 o                         
  -3   4  14         16.40         68.58        94.76 o                         
  -2   4  14       1128.16       1189.39       102.27 o                         
  -1   4  14          0.04        -41.52        85.97 o                         
   0   4  14        464.16        512.87        94.03 o                         
   1   4  14          9.87        118.26        85.46 o                         
   2   4  14       1676.35       1708.80       121.63 o                         
   3   4  14          3.02        105.30       118.29 o                         
  -3   5  14          0.92          7.14        95.39 o                         
  -2   5  14        710.23        504.77       109.86 o                         
  -1   5  14         90.45        262.10        88.80 o                         
   0   5  14       2893.79       2915.69       137.45 o                         
   1   5  14         16.26         -4.17        84.99 o                         
   2   5  14          1.15          3.87        91.31 o                         
  -3   6  14          1.36        -25.83        94.17 o                         
  -2   6  14        573.31        717.39       158.00 o                         
  -1   6  14         50.73         54.54        97.56 o                         
   0   6  14        316.38        301.61       123.26 o                         
   1   6  14         15.39        -18.03        87.27 o                         
   2   6  14       1381.28       1469.04       140.84 o                         
  -2   7  14       1180.38       1205.85       128.44 o                         
  -1   7  14         97.81         61.22        99.62 o                         
   0   7  14       1686.41       1715.43       130.37 o                         
   1   7  14         25.34        -72.06        89.25 o                         
   2   7  14        133.22        174.51       113.56 o                         
  -2   8  14        265.83        168.82       125.78 o                         
  -1   8  14         11.69        -98.60        98.60 o                         
   0   8  14        157.52        248.25        93.35 o                         
   1   8  14        118.38        140.57        93.98 o                         
  -1   9  14         35.73        -70.69        99.42 o                         
   0   9  14        706.46        752.03       106.21 o                         
   1   9  14         13.26         81.58        95.11 o                         
  -1   0  15          9.75        219.24       112.67 o                         
   1   0  15        113.82        305.85       162.49 o                         
  -1   1  15        195.46        186.89        81.20 o                         
   0   1  15         20.16         76.68        89.52 o                         
   1   1  15         92.67         15.11       213.85 o                         
  -1   2  15         11.34         72.18        88.53 o                         
   0   2  15         13.49         21.91        87.90 o                         
   0   3  15        158.34        159.04       135.89 o                         
                                                                                
